# Supplementary material for: A global analysis of genetic interactions in Caenorhabditis elegans
Source: J Biol. 2007 Sep 26;6(3):8. doi: 10.1186/jbiol58 (PMC2373897; doi:10.1186/jbiol58)
Supplement: Additional data file 1 — A table presenting average growth scores for each query-target pair tested in the SGI analysis. Enhancing (E) and alleviating (A) interactions are also indicated. [file jbiol58-S1.xls]

## Sheet: SGI Growth Matrix
			let-756	clk-2	sem-5	sma-6	bar-1	glp-1	egl-15	sos-1	daf-2	let-23	let-60
Target Set	RNAi	Gene	C05D11.4	C07H6.6	C14F5.5	C32D5.2	C54D1.6	F02A9.6	F58A3.2	T28F12.3	Y55D5A.5	ZK1067.1	ZK792.6
Signaling	AC7.2	soc-2	1.4444	0.2857	0.5	0	2.2500 (E)	0.1667	1	0.4444	0	-0.0625	1.3571 (E)
Signaling	AH6.10	sra-6	0.2143	0	-0.125	3.7500 (E)	0.1429	-0.4	0	0	1.2778	0.1667	0.0625
Signaling	AH6.5	mex-6	5.3750 (E)	3.6667 (E)	2.125	3.5000 (E)	0.2857	2.8000 (E)	2.2500 (E)	0	0.5	0.9	0.0625
Signaling	AH6.7	sra-3	0.2143	0.5	-0.125	0	0	-0.1667	0	0	0	0	-0.0625
Signaling	B0198.3	B0198.3	4.3750 (E)	0	1.3333 (E)	0.5	-0.0714	0.0714	0.1667	2	-0.125	-0.0833	0
Signaling	B0240.3	daf-11	-0.0714	0	1.3636	0.1429	0.8333	0.8000 (E)	1.0833	0	0	1.125	0.1364
Signaling	B0252.1	B0252.1	0.2143	2.3333	-0.125	0	0	4.1429 (E)	0	0	0.5556	0.1	0.1875
Signaling	B0261.2	let-363	0.2143	-1.0000 (A)	2	1.3333	0.2857	0	0.1875	0	-0.1667	-0.4167 (A)	-0.0625
Signaling	B0273.4	unc-5	-0.0556	0.1429	0.25	0	0	0	0	0.0556	1.5	0.0625	0.3333
Signaling	B0334.11	ooc-3	0.2143	0.6667	0.125	1.6667	0.5714	0	0.125	0	0.1111	-0.1	0.0625
Signaling	B0334.8	age-1	0	0.1667	-0.0625	0	0	0	0	0	0.0278	0.2	0.875
Signaling	B0336.1	wrm-1	-0.0714	0.3333	-0.125	1.1667	0	0	0	0.1429	1.3333	-0.1	0.0625
Signaling	B0393.5	B0393.5	-0.0714	0	-0.125	1.1667	0	0.2857	0	0	0	0.7	-0.0625
Signaling	B0412.2	daf-7	-0.2857	-0.3333	0.625	0	0	0.8	0.125	0.1429	0	-0.3333	-0.3125
Signaling	B0414.5	cpb-3	-0.0714	0.1667	-0.125	0	0.0714	0	1.1875	0	1.8571 (E)	-0.1667	0.0625
Signaling	B0491.2	sqt-1	0.0714	0.5	-0.125	0.8333	0	0.9167 (A)	0	0.2857	-0.1111	-0.25	0.3125
Signaling	C01A2.4	C01A2.4	0.0714	-0.0833	-0.125	0	0	-0.5	-0.0625	0	0	0.0833	-0.0625
Signaling	C01B7.4	tag-117	1	0	2.0000 (E)	0	0.25	2.6000 (E)	-0.6667	-0.5714	0	-0.1667	-0.3182
Signaling	C01G6.8	cam-1	0	0	0.25	0.4167	0	-0.0417	0	0	0.3333	0.5	0
Signaling	C02B8.4	hlh-8	1.125	0.1429	4.7500 (E)	0	0.8333	0	0	0.3333	1.2778	0.0714	0.0357
Signaling	C03C10.1	kin-19	0.0714	0	-0.125	2	0	3.0000 (E)	1	0	0	0.3	1.0625
Signaling	C03C11.2	fog-3	-0.125	-0.0833	-0.0714	3.7500 (E)	0.6111	0.6667	0.9375	0	1.2500 (E)	0.4167	0
Signaling	C04A2.3	egl-27	0.625	0	0.1429	0	0	0.8000 (E)	0.125	0.25	-0.1111	0.7	0.2
Signaling	C04D8.1	C04D8.1	-0.0714	0.1667	0.125	1.1667	0	0.5	0	0	0	1.3	0.4375
Signaling	C04F12.3	ikb-1	-0.125	0.0833	0.0625	0.1667	0	2.0000 (E)	-0.0833	0	0	-0.0833	0.0833
Signaling	C04H5.6	mog-4	4.2222 (E)	3.9286	4.5556 (E)	4.6	3.9167 (E)	4	4.2500 (E)	3.7143 (E)	3.6250 (E)	3.5000 (E)	4.6875 (E)
Signaling	C05B10.1	lip-1	0.2222	0	0	0.375	0	0.2	0	1.3333	0	0.0625	0.0714
Signaling	C05C8.3	fkb-3	0	0	0.7273	0.4286	0.1667	1.2	0	0.1111	0.4286	0.4375	0.0714
Signaling	C05D11.4	let-756	0.6429	0	-0.125	-0.3333	0.1429	-0.0714	0.75	0	0	-0.1	1.5000 (E)
Signaling	C05D2.1	daf-4	-0.1	0	0	0	1.7143	5.8000 (E)	0.375	0	0	0.3	0.0455
Signaling	C06C3.1	mel-11	3.5000 (E)	3.6667 (E)	2.9000 (E)	4.7500 (E)	4.7857 (E)	3.7500 (E)	2.2500 (E)	0.7143	4.0000 (E)	1.8	3.5000 (E)
Signaling	C07A12.4	pdi-2	3.7000 (E)	-0.0714	0.7857	2.0000 (E)	2.2500 (E)	0.25	0.75	1.8571 (E)	0.6111	-0.1429	1.3636 (E)
Signaling	C07A12.5	spr-3	3.3333 (E)	0	0.0625	0	0	0	0.2857	0.25	0.3889	0.0714	0.375
Signaling	C07H6.5	cgh-1	3.5	1.5833	2.5625	3.5	3.7	4.1000 (E)	3.8333 (E)	3.8000 (E)	4.2143 (E)	3.1	4.0000 (E)
Signaling	C07H6.7	lin-39	1.3571	0	0	0	0	0.2143	1.125	0	0.8889	0.7	1.1000 (E)
Signaling	C07H6.8	cux-7	2.625	0.6667	4.3889 (E)	3.8333 (E)	0	-0.1429	2.6667 (E)	0	1.0000 (E)	4.3750 (E)	1.0417
Signaling	C08C3.1	egl-5	-0.0714	0	-0.125	0	0	0	0	0	0	0.1	0.0625
Signaling	C08C3.3	mab-5	0.3571	0	-0.125	0	0	1.0625	0	0	0	-0.1	0.0625
Signaling	C08H9.5	old-1	0	0	5.1667 (E)	0	0.1111	1.1667	1.2500 (E)	0.4286	0	-0.3333	0.125
Signaling	C08H9.8	C08H9.8	1.3571	0	2.125	0.6667	0	1.3333	3.75	4.2857	0	0.1	0.1875
Signaling	C09B8.1	ipp-5	0.75	0	1.2500 (E)	0.1429	3	0	0.1429	0.25	0.6111	0.3571	0.65
Signaling	C09D8.1	ptp-3	0.6429	1	-0.125	-0.5	0.1429	0.4286	1.0000 (E)	0	0.0556	0.3	0.4375
Signaling	C09G12.8	ced-10	0.1111	2	0.125	0	1.3333	0	0.1667	0	0	-0.1875	-0.0455
Signaling	C09G9.6	oma-1	0.3333	0	0.125	1.2857	0	0	0	0	0	0.6875	0.0714
Signaling	C09H6.1	spr-4	-0.0714	0.25	-0.125	0	0	0	-0.0625	0	0	0.4167	0.0625
Signaling	C09H6.2	lin-10	-0.0714	-0.0833	-0.2143	0	0	2.4286	-0.0625	0	0	0.0833	0.0625
Signaling	C10G11.5	pnk-1	2.5000 (E)	2.0833	1.2857	0.125	3.8000 (E)	2	2.0000 (E)	2.1250 (E)	2.3571 (E)	1.6667 (A)	5.0000 (E)
Signaling	C10H11.9	let-502	3.2143 (E)	2.2500 (E)	2.6250 (E)	4.3333 (E)	3.2857 (E)	1.8333	2.5625 (E)	1.8000 (E)	3.0556 (E)	3.5000 (E)	2.3125 (E)
Signaling	C11E4.6	C11E4.6	0.1	1.0714	0.3125	0	0	2.5	0	0	0.1667	1	1.3214
Signaling	C12D8.10	akt-1	0	0	3.5833 (E)	0	0	0.6	1.5	-0.05	-0.3	1.5	0.5455
Signaling	C12D8.11	rop-1	4.7000 (E)	0	4.1667 (E)	0	0.375	4.7000 (E)	0.6667	0	0	-0.1667	5.5000 (E)
Signaling	C14B1.1	pdi-1	0.0714	0.1667	0	0	0	0.8000 (E)	0.5	0	0	1.1	0.3125
Signaling	C14F5.5	sem-5	4.7500 (E)	0.8571	NA	2.1429 (E)	2.1667	-0.375	4.0000 (E)	2.7500 (E)	3.3750 (E)	0.5	4.7500 (E)
Signaling	C15B12.7	cdf-1	0	0.7143	0.1875	0	2.6667 (E)	0	0.1429	0.2222	0.0556	-0.2857	1.2917
Signaling	C15F1.3	tra-2	4.0000 (E)	0	4.1667 (E)	4.0000 (E)	0.6667	0.5714	2.3333 (E)	0.2857	0.7273	0.5	2.7143 (E)
Signaling	C15F1.7	sod-1	-0.0714	0	1.875	0	0.5714	1.7143	2.5	0	0.1111	3.1667 (E)	0.5625
Signaling	C16B8.1	lin-18	0.1429	-0.125	0.9444	0	0.125	0	0	0.8571	0	2	0.0357
Signaling	C16D9.2	rol-3	0.25	0	0.3889	0	0	0.8571	1.5000 (E)	0.5714	0	2	1.6000 (E)
Signaling	C17D12.6	spe-9	0.125	0.0833	-0.2143	0	0	-0.5	0.0625	0	0	0.25	2.2
Signaling	C24G6.2	C24G6.2	0	0	-0.0625	0.4286	2	0	0	1.2	-0.0714	0.625	1.2143
Signaling	C25A1.10	dao-5	-0.125	0.25	0.0714	1.3333	0	-0.1667	0.0625	0	0.1111	0.25	0.2
Signaling	C25F6.4	C25F6.4	1.375	0.1667	-0.0625	0.3333	0.1875	0	1.3333	1	-0.0833	-0.0833	-0.0385
Signaling	C27A2.6	dsh-2	1.0000 (E)	1.2000 (E)	0.25	5.0000 (E)	1.6667 (E)	3.2000 (E)	0.8333 (E)	0.3333	3.1667 (E)	2.6667 (E)	1.8000 (E)
Signaling	C27A7.4	che-11	0.5714	0	0.2727	0	0	0	0.5	0.3	-0.75	0.125	0.8636
Signaling	C27F2.5	C27F2.5	0.9286	0	0.625	0.5	-0.0625	5.0000 (E)	0	0	0.9444	2.3	0.3125
Signaling	C30B5.3	cpb-2	0.2692	-0.25	0.7222	0.5	0.1111	0	3.0000 (E)	0	0.0455	0.6667	-0.0417
Signaling	C31H2.2	dpy-8	3.2500 (E)	0.1429	0.1875	0.8571	0.3333	0	0	0.4444	-0.0833	0.1429	0.4643
Signaling	C32A3.1	sel-8	4.0714 (E)	2.9000 (E)	3.3750 (E)	4.6667 (E)	4.8571 (E)	2.2857	4.3750 (E)	2.4000 (E)	0.1667	3.2000 (E)	2.8125 (E)
Signaling	C32D5.2	sma-6	0.2143	0.1667	-0.125	0.8333	1.6000 (E)	0.5	0	0	0.1111	-0.1	2.7500 (E)
Signaling	C32F10.2	lin-35	0.0714	-0.7500 (A)	0.3571	2.5000 (E)	4.2857 (E)	-0.4167 (A)	0.1875	0.4286	1.6000 (E)	2.7500 (E)	0.4375
Signaling	C34B4.1	max-1	0.3125	0	1.4444	3.5000 (E)	0	0.5	-0.125	0	-0.2857	0.375	0.0455
Signaling	C34C6.6	prx-5	4.7857 (E)	1.1667	1.125	2.6667 (E)	3.3571 (E)	2.2500 (E)	1.8750 (E)	0.2857	2.0714 (E)	3.2500 (E)	1.4375 (E)
Signaling	C34F11.9	dsh-1	0.3571	-0.0833	-0.125	0.3333	0.5714	-0.5000 (A)	0.5625	0	0	0.0833	0.0625
Signaling	C36B1.10	C36B1.10	0.0714	-0.25	-0.125	1	0	1.2000 (E)	-0.0625	0	0	-0.3333	-0.0625
Signaling	C37A2.4	cye-1	3.9286 (E)	1.1667	2.2500 (E)	4.7000 (E)	5.0500 (E)	2.25	4.5625 (E)	3.0000 (E)	2.2222 (E)	3.5000 (E)	3.0625 (E)
Signaling	C37A5.9	pry-1	2.4375 (E)	-0.0833	-0.3333	0	0.6667	0.1667	-0.75	-0.6429	0.2222	1.1667	-0.1667
Signaling	C37F5.1	lin-1	0.1111	0.5714	0.125	0	1.1667	0	0	0.1111	0	-0.0625	1.1364
Signaling	C38D4.6	pal-1	5.6667 (E)	2.3333	4.4000 (E)	4.0000 (E)	4.1250 (E)	3.0000 (E)	3.6250 (E)	3.7500 (E)	2.7500 (E)	5.3333 (E)	5.0000 (E)
Signaling	C39E6.6	npr-1	0	0	-0.0625	1.8571	0.1667	0	0	0.3333	-0.0556	0.0714	0.8636
Signaling	C39F7.5	C39F7.5	1.4286	0.4286	0.1875	0.2857	0	1.5	0	0.3	-0.4286	0.8333	0.2143
Signaling	C40H1.1	cpb-1	0.0714	-0.0833	1.5	0.5	0	0.4286	0	0	0	0	0.3125
Signaling	C40H5.5	ttx-3	0.625	0	-0.0625	0.1429	0	2.6000 (E)	0	0	0.2778	0.0714	0.1071
Signaling	C44H4.7	eor-2	4.3750 (E)	0.5714	4.0000 (E)	0	0.375	0.2857	5.3333 (E)	3.5714 (E)	3.0000 (E)	0.5	2.7500 (E)
Signaling	C46H11.4	lfe-2	0.0714	0.25	0	0	0.5714	-0.1667	0.1875	0	0.3333	-0.0833	-0.0625
Signaling	C47G2.2	unc-130	0.1429	0	-0.4375	0	0.1429	2	0	-0.3571	0.4444	0.3333	1.8000 (E)
Signaling	C48D5.2	ptp-1	0.0714	0	-0.125	0	0	0.5	0	0	0.1667	0.1	0.1875
Signaling	C50C10.7	str-2	1.7143	2	0.0909	0	0.5	0.2	0	0.1	0	0.125	-0.0714
Signaling	C50E10.4	sop-2	0.5	0	-0.1667	3.1667 (E)	-0.0714	0	1.0000 (E)	0	3.0000 (E)	0	0.4583
Signaling	C50F2.6	fkb-5	0.7857	-0.3333	-0.125	0	0	-0.9	0.1875	0	0	0	0.1875
Signaling	C50F4.11	mdf-1	3.3750 (E)	0.8571	3.6667 (E)	2.6000 (E)	1.7500 (E)	3.2000 (E)	1	0.55	-0.5	0.2143	2.0455 (E)
Signaling	C50H2.3	mec-9	1.625	0	-0.0556	1.7143	0	0.9286	2.1667	0.4286	-0.3889	3.0833 (E)	1.1364
Signaling	C53A5.3	hda-1	5.0833 (E)	1.25	4.6875 (E)	4.5714 (E)	4.6250 (E)	4.0000 (E)	3.5	1.1429	1.8571	4.2500 (E)	4.5000 (E)
Signaling	C53D6.2	unc-129	0	0	0.25	1	0	0	0.1667	0	0	0.0625	-0.05
Signaling	C54D1.3	ist-1	0.75	0.1429	-0.0625	0	2	0	0.3333	0.1111	3.0000 (E)	2.8000 (E)	0.0417
Signaling	C54D1.5	C54D1.5	4.6875 (E)	2	3.4375 (E)	3.2000 (E)	5.0000 (E)	2	4.2143 (E)	4.5000 (E)	3.2000 (E)	4.3750 (E)	3.9583 (E)
Signaling	C54D1.6	bar-1	4.5625 (E)	3.0000 (E)	3.4231 (E)	3.2500 (E)	0	2.5000 (E)	0.3333	5.3333 (E)	3.7500 (E)	2	5.2500 (E)
Signaling	C54G4.8	cyc-1	2.875	3.2000 (E)	3.7500 (E)	3.5	3.5000 (E)	2.3333	2.1875	1.8571	3.4444 (E)	3.3333	3.0000 (E)
Signaling	C54G7.3	lgx-1	0	0.1429	0.0625	0	0.5	-0.7500 (A)	0.1429	0.1111	0	-0.0714	0.0385
Signaling	C56C10.3	tag-309	4.5000 (E)	2.1	3.0714	4.7500 (E)	4.2000 (E)	4.6000 (E)	4.4375 (E)	2.4286	3.3333 (E)	3.375	5.0000 (E)
Signaling	C56C10.8	icd-1	2.125	2.9000 (E)	2.6429 (E)	4.5000 (E)	4.7000 (E)	3.5625	2.7500 (E)	1.6875	4.1111 (E)	4.3750 (E)	4.1111 (E)
Signaling	D1014.8	spr-1	0	0.2857	5.8333 (E)	0	0.6667	0	0	0	0	-0.0625	0.3571
Signaling	D1037.3	ftn-2	0.0714	0.4167	-0.125	0.8333	2.8000 (E)	2.0714	-0.0625	0	0	0.25	-0.0625
Signaling	DY3.7	sup-17	-0.125	-0.0833	-0.0625	1.1667	0	4.7857 (E)	0.4167	0	0.1111	-0.0833	0.5833
Signaling	E01A2.3	lin-44	0.0714	0	-0.125	1	0.2857	1.8000 (E)	-0.0625	0	0	0	-0.0625
Signaling	EEED8.5	mog-5	5.4375 (E)	2.1429	3.7500 (E)	4.1667 (E)	4.2143 (E)	3.5	5.3333 (E)	3.0556 (E)	4.0714 (E)	3.5	3.4583 (E)
Signaling	F01D4.6	mec-3	0.1111	1.1429	0	0	0	0	0	0.1111	-0.0714	-0.0625	-0.0714
Signaling	F01G10.8	daf-14	0	0.7143	3.0833 (E)	0	0.25	0.4286	0.1667	0	0.2222	0.1667	0.0455
Signaling	F02A9.6	glp-1	-0.0714	0	-0.125	0	0	NA	0	0.1429	1.4444	0.3	0.4375
Signaling	F08F1.1	kin-9	1.25	3.2000 (E)	0.5625	0	0.6667	0	0.1429	0	-0.0556	0.3571	0.8333 (E)
Signaling	F09A5.2	F09A5.2	0.2	0.2857	0.0625	0.1429	0.6667	0.8	0.7778	0.1111	0	0.2143	0.1071
Signaling	F11A1.3	daf-12	0.7778	0.4	0.1875	0.2857	1.0833	0.6	0.0714	0	0.3889	0.0357	2.2308 (E)
Signaling	F11C7.4	crb-1	0.375	0.8000 (E)	1.4583	0	0	1.3333	0.2	0.1111	-0.1667	0.3571	0.1071
Signaling	F11D5.3	F11D5.3	1.4286	0	1.6875	1.5714	0.3333	0	1	0.1111	0.0556	-0.0714	5.2500 (E)
Signaling	F11D5.5	F11D5.5	1.5000 (E)	0	0.0938	0.0714	0	0	0.25	0.0278	0.1667	0.0714	0
Signaling	F11E6.8	F11E6.8	1.2222	0.1429	0.25	0.5714	0	-0.5000 (A)	0	0	0	-0.0625	0.2222
Signaling	F13B9.5	ksr-1	0.0625	0.4667	0.3125	0	3.0000 (E)	0	0	0.0556	1.7500 (E)	0	1.7500 (E)
Signaling	F13G3.4	dylt-1	-0.0714	-0.3	2	1.1667	0.1429	0	-0.0625	0	1.1111	-0.375	-0.0714
Signaling	F14E5.2	F14E5.2	1.5	0	-0.125	1.5	0	-1.3333 (A)	0.125	0	0	-0.1	-0.0625
Signaling	F15A2.5	efn-3	0	-0.1429	0.1875	0.1429	0	2.4000 (E)	0.1429	0	0.8000 (E)	1.2143 (A)	2.8000 (E)
Signaling	F15A2.6	sad-1	0	1.3333	-0.1875	0.1111	0	1.1	0	-0.1111	-0.2857	0	0.3333
Signaling	F15B9.7	cdh-6	-0.1875	0	1.6364	0	0.3333	1.5	-0.25	0	0	5.5833 (E)	0.2273
Signaling	F15B9.9	dsl-7	0.625	0	3.8333 (E)	0	0	0	0	0	2.75	1.5	0.9545
Signaling	F15C11.1	sem-4	1.5	0.0833	-0.125	0	0	-0.3333 (A)	0.6875	0	0.5556	4.8750 (E)	-0.0625
Signaling	F16B12.2	dsl-4	0.125	0	-0.0625	0	0	0.6	0.2222	0	0.2778	0.9286	0.1786
Signaling	F17C11.8	tag-318	0.1429	0.7143	1.6667 (E)	0	0.6667	0	0.3333	0.375	0	-0.3125	0.1364
Signaling	F17E5.1	lin-2	0.875	0	-0.0625	0.2857	0.1667	0.2	0	0	0.1667	-0.0714	0.1071
Signaling	F18C12.1	che-3	1.0714	-0.3333 (A)	-0.125	0	0	0	0.0625	0	0	-0.4000 (A)	0.1875
Signaling	F19C6.3	F19C6.3	0	0.1429	0.5625	0.1429	0.1667	0	0.1429	0.1111	1.2778	-0.1429	0.5357
Signaling	F19F10.10	F19F10.10	0	3.7500 (E)	0.0909	0.2857	0	2.6000 (E)	0	0	2.0714	0.0625	0.2
Signaling	F22B5.7	zyg-9	4.1429 (E)	2.5	1.8750 (E)	4.6000 (E)	4.3000 (E)	3.1000 (E)	3.3125 (E)	1.5000 (E)	2.8333 (E)	3.8333 (E)	5.1875 (E)
Signaling	F22G12.4	F22G12.4	0.0714	-0.0833	0	0	0	-0.0833	0.0625	0	0	0.0833	0.7000 (E)
Signaling	F23B2.4	F23B2.4	-0.1111	0	-0.0625	0	0.3333	0.8571	1.25	-0.0556	-0.6429	0.1667	-0.0714
Signaling	F23C8.6	F23C8.6	3.4375 (E)	0.9167	3.2222 (E)	3.8333 (E)	3.1111 (E)	3.5000 (E)	3.9167 (E)	0.6429	2.2143 (E)	2.2500 (E)	3.0000 (E)
Signaling	F25E2.5	daf-3	1.4375	0.6667	-0.0625	0	0	0	0	0.0556	-0.5	0.1	0.1071
Signaling	F25F2.2	cdh-4	0.0714	0	-0.125	0	0	0.2857	0	0	-0.1111	-0.1	-0.0625
Signaling	F26A3.3	ego-1	1.7857	0.25	0.2143	0.3333	0.1667	4.1667 (E)	0.6875	0	-0.0714	0.3333	2.5625 (E)
Signaling	F26E4.1	sur-6	5.0000 (E)	3.2000 (E)	2.8333 (E)	4.8333 (E)	5.5000 (E)	3.5714 (E)	3.9167 (E)	3.5000 (E)	2.6111 (E)	3.3333 (E)	4.9167 (E)
Signaling	F26E4.9	cco-1	3.0000 (E)	2.6250 (E)	2.5	2.8333	2.8889	4.0000 (E)	2.35	2.5	3.5556 (E)	2.4167	2.8750 (E)
Signaling	F27C1.7	F27C1.7	4.2857 (E)	5.25	3.9000 (E)	2.5	3.875	4.0000 (E)	4.2500 (E)	2.3333	2.875	NA	3.6250 (E)
Signaling	F27E5.2	pax-3	3.0000 (E)	NA	6.0000 (E)	2.7500 (E)	1.7000 (E)	1.2857	4.1667 (E)	5.6000 (E)	5	3.0000 (E)	0.8571
Signaling	F28B4.2	F28B4.2	0.125	0	0.1875	0	2	-1.7500 (A)	0	0.1111	-0.3889 (A)	0.0714	-0.0455
Signaling	F28F9.1	zag-1	0	0.1429	0.75	0.2857	0	0	0.5	0	0	-0.0625	-0.0455
Signaling	F29C4.1	daf-1	2.3333	0	0.125	0.1429	0	0	0	0.7778	0.4286	-0.0625	0.3182
Signaling	F29D11.1	lrp-1	3.3750 (E)	0.75	2.0714 (E)	2.2500 (E)	2.0000 (E)	0.1667	4.8333 (E)	1.0833	1.2857 (E)	2.25	2.4000 (E)
Signaling	F31A9.3	arg-1	0.75	0.2857	0.0625	1.2857	0	0	0.1111	0.1111	0	0.6429	1.3214
Signaling	F31B12.1	plc-1	3.4167 (E)	1.2857	3.5000 (E)	3.3000 (E)	3.7500 (E)	1.7	2.4167 (E)	3.2143 (E)	0.8889	3.8750 (E)	3.9583 (E)
Signaling	F32A11.2	hpr-17	1.5	0.5	1.875	0	0	0.0625	0.125	0	1.0000 (E)	2.5	1.25
Signaling	F32H2.3	spd-2	2.8000 (E)	2.5000 (E)	2.2500 (E)	4.8333 (E)	5.1429 (E)	2.7	1.9167	2.1429	4.2143 (E)	2.75	0.5556
Signaling	F33C8.1	tag-53	5.6250 (E)	2.0000 (E)	2.2000 (E)	0	0.3333	1	0.2222	0.1111	0.3889	1.7143	0.1786
Signaling	F33D4.2	itr-1	5.1429 (E)	2.8000 (E)	5.3125 (E)	4.6429 (E)	5.0833 (E)	4.0000 (E)	4.7500 (E)	3.5000 (E)	2.6667 (E)	3.8333 (E)	5.1250 (E)
Signaling	F33H1.5	srd-1	1.3571	0	0.125	0	0.8571	0	0.125	0	0.4444	0.1	-0.0625
Signaling	F35D6.1	fem-1	0	0.1429	0	0	3.7500 (E)	0	0.5	0	0	0.4375	0.7727
Signaling	F35G12.3	sel-5	0.2143	0	-0.125	2	0	1	0	0	0.2222	0.3	0.4375
Signaling	F35H12.3	sel-12	0.125	0	0.7222	0	0	2.7500 (E)	0.6667	0.2857	1.1111	1.3333	0
Signaling	F36F2.5	tax-2	-0.0714	-0.3333	-0.125	0	0.1429	0.3571	-0.0625	0	1.3333	-0.1667	-0.0625
Signaling	F36H1.4	lin-3	3.8571 (E)	3.0000 (E)	0.125	4.7143 (E)	4.3333 (E)	4.6000 (E)	4.0000 (E)	0.6667	0.3571	3.1875 (E)	3.2143 (E)
Signaling	F38A6.1	pha-4	4.8571 (E)	4.4000 (E)	3.9167 (E)	5.6250 (E)	4.1667 (E)	3.0000 (E)	3.3333 (E)	3.8125 (E)	4.1000 (E)	2.7500 (E)	3.8571 (E)
Signaling	F38E1.7	mom-2	4.0000 (E)	1	4.1667 (E)	3.8571 (E)	3.6250 (E)	3.5714 (E)	2.6667 (E)	4.1429 (E)	2.0000 (E)	3.6667 (E)	3.5000 (E)
Signaling	F38G1.1	che-2	1.75	0	2.1667 (E)	0	1.375	0	0	3.7500 (E)	0	1.7500 (E)	0.1071
Signaling	F39B2.4	sur-2	0.9286	-0.0833	0.125	0	0.1429	0.4167	0.6875	0.1429	0	2.3750 (E)	2.9375 (E)
Signaling	F39G3.8	tig-2	0.0714	0	0.4375	0.1111	0	0.75	-0.5833	2.5000 (E)	1.5	4.5000 (E)	0.0714
Signaling	F40E10.4	slt-1	0	0.1429	0.1875	0.1429	0.5	0.4	0	0.2222	0.0556	0.3571	0.1786
Signaling	F40F4.6	F40F4.6	2.2000 (E)	0.4286	0.0625	0	0	-1.0000 (A)	0	0.5556	1.3889	0.4286	0.2778
Signaling	F41C6.1	unc-6	0.125	0.3571	-0.0714	0	0	0	-0.3333	1	-0.0556	0.2857	4.3750 (E)
Signaling	F41F3.2	soc-1	1	0	0.1875	0	0.3333	NA	0.5	0.2	0	0	0.6429
Signaling	F43C1.2	mpk-1	1.2143	1.3333	0	4.6667 (E)	2.0000 (E)	3.8000 (E)	0.5	0.1429	1.1111	1.5	3.2000 (E)
Signaling	F43D9.4	sip-1	-0.125	0.5714	5.6111 (E)	0.5714	0.25	0	0	0.4286	0	0.5	0.1364
Signaling	F43G9.5	F43G9.5	0.0714	0.4167	0	2.0000 (E)	0	2.3	0.6875	0.1429	2.6000 (E)	0.0833	0.4375
Signaling	F45E10.1	unc-53	1.5	0	0.125	0	0	0	2.7500 (E)	0.4286	0	0.3	1.1000 (E)
Signaling	F45E6.6	F45E6.6	0.7778	-0.0714	-0.0625	1.1429	2	0.6	0	0	2.2000 (E)	-0.1429	2.7500 (E)
Signaling	F46C8.6	dpy-7	0.875	1.2	3.6667 (E)	0	0.125	-0.0833	0	0.1429	1.7500 (E)	3.3750 (E)	1.1667 (E)
Signaling	F46F2.4	F46F2.4	2.125	0	2.6667 (E)	0	0	0	0	0	0.8333	0.1429	-0.0455
Signaling	F47A4.2	dpy-22	3.5000 (E)	0.4286	0.3125	1.2000 (E)	4.0000 (E)	0.75	0.1429	0.1111	5.2500 (E)	0.7143	2.1786 (E)
Signaling	F47C12.1	F47C12.1	0.4286	1.8000 (E)	0.625	0.2857	0.1667	0.5	0	0.4444	-0.6667	0.1875	0.4091
Signaling	F47D12.4	hmg-1.2	3.5000 (E)	0.3333	3.2500 (E)	5.0000 (E)	4.4286 (E)	1.5000 (E)	1.2500 (E)	1.6000 (E)	1.8000 (E)	3.5000 (E)	2.4375 (E)
Signaling	F49B2.5	src-2	1.7857	-0.0833	0.25	0	0	0	-0.0625	0	0	0.25	0.2143
Signaling	F49E11.9	scl-1	1.1667	0.1429	0.125	0	0	NA	0.6667	0	0	0.1875	0.0714
Signaling	F49E12.5	sra-13	0.5	0	-0.125	0.5	0.4286	-0.6667 (A)	0	0	0	0.3	0.3125
Signaling	F52B5.5	cep-1	-0.0714	-0.25	-0.125	0.1667	0	2.2143	1.3571	0	1.1111	-0.0833	0.0625
Signaling	F52E1.1	pos-1	2.5	NA	4.4167 (E)	4.5000 (E)	4.6429 (E)	4.9000 (E)	3.3333 (E)	0.5	3.8333	3	2
Signaling	F52F12.3	mom-4	-0.125	0	0.0714	0.3333	0	-0.1667	-0.0625	0	0.3333	-0.1	0
Signaling	F52H3.5	F52H3.5	0.5833	0	-0.125	0	0	1.1667	0	0	0	0.3	0.0625
Signaling	F53B1.7	gpa-5	0.125	0	0.1875	0	2	-1.0000 (A)	0	0	0	0.9167	-0.0357
Signaling	F53G12.5	mex-3	5.5714 (E)	3	5.2500 (E)	3.5	NA	3.1875	5.6667 (E)	3.0000 (E)	2.8750 (E)	3.875	4.6875 (E)
Signaling	F54B11.6	F54B11.6	0.125	0.1429	1.8125	0	0	1.8000 (E)	0	0	-0.0556	-0.0714	-0.0357
Signaling	F54C8.3	emb-30	2.6667 (E)	1.2000 (E)	3.5000 (E)	0.1667	1.4286	2.3750 (E)	0.25	0.25	1.0000 (E)	2.5000 (E)	0.4286
Signaling	F54D5.5	F54D5.5	4.5000 (E)	1.4167	4.8333 (E)	5.1000 (E)	2.9444 (E)	3.8000 (E)	4.3333 (E)	4.8571 (E)	6.0000 (E)	2.1250 (E)	4.4286 (E)
Signaling	F54E7.3	par-3	-0.0714	0	0	3.3333 (E)	0	3.4000 (E)	0.375	0	0.0625	0.5	-0.0625
Signaling	F54F3.1	nid-1	4.6250 (E)	0.1429	1.5	0	0	0	0.8333	0.8571	1.7500 (E)	0.75	1.4000 (E)
Signaling	F54F7.5	mes-1	0.1875	0.1667	3.0833 (E)	0.2857	1.2500 (E)	1.7143 (E)	0.2143	-0.1111	0.9444	0.6667	-0.0455
Signaling	F55A8.1	egl-18	2.5714 (E)	0.6429	0.75	2.5714 (E)	4.8333 (E)	0.5	0.6667	0.2778	0.3333	-0.1875	2.3889 (E)
Signaling	F55B12.3	sel-10	0	0	1.4545	1.8000 (E)	0	0	0	0	0	0.3333	0
Signaling	F55C7.7	unc-73	1.0000 (E)	0.3333	0.375	0.6667	0.7143	0.8333	0.6875	0.1429	0.2222	0.1667	0.1875
Signaling	F55G1.13	F55G1.13	2.2857 (E)	-0.4286	2.0000 (E)	0	4.2500 (E)	0	0	0.4	0	-0.4375	0.3571
Signaling	F55H12.3	F55H12.3	0.375	0.0833	0	1.1667	0	0	0	-0.1	0	-0.0833	0.1667
Signaling	F55H2.1	sod-4	0.3571	0.0833	-0.125	0	0	0.4286	0	0	1	0	0.0625
Signaling	F56A11.3	efn-4	0	3.8000 (E)	0.125	4.0000 (E)	0	0	0.3333	0	2	1.25	0.0455
Signaling	F56D1.4	clr-1	0.2143	-0.5833 (A)	-0.125	0.5	0	-0.3571 (A)	0.0625	0.1111	0	-0.5833 (A)	-0.0625
Signaling	F56D12.5	vig-1	-0.0714	0.75	-0.125	0.75	0	0.5	0.4375	0	0	0.4167	0.6875
Signaling	F56H9.5	lin-25	0.4286	-0.3571	1.2727	0	0.1667	1	0	0.1	-0.5	3.3750 (E)	2.7143 (E)
Signaling	F57B10.12	mei-2	5.6000 (E)	3.5833	3.6667 (E)	3.5	4.6250 (E)	3.2500 (E)	4.8750 (E)	1.8333	3.3889 (E)	3.2500 (E)	5.3000 (E)
Signaling	F57B10.5	F57B10.5	-0.0714	-0.2	0	0	0	-0.0833	-0.0625	0	0	-0.25	2.5
Signaling	F57B7.4	mig-17	0	0	0.2727	0.2857	0	0	0.1667	0.1	0	0.125	-0.0455
Signaling	F58A3.2	egl-15	5.1250 (E)	-0.7857	3.5000 (E)	0	1.5000 (E)	0.1429	NA	2.0000 (E)	3.0000 (E)	1.8333	0.625
Signaling	F58B3.8	dsl-5	0	0.6000 (A)	3.7778 (E)	0	3.2500 (E)	NA	0	0.4	0	-1.3571 (A)	0.0714
Signaling	F58B6.3	par-2	4.5000 (E)	2.25	2.3571	4.8333 (E)	5.4286 (E)	2.875	3.4167 (E)	0.5833 (A)	-0.0833	2.3	2.2857
Signaling	F58E6.3	F58E6.3	0.5	0	0	0	0	2.4	0.0833	0	0	0.0714	0.0714
Signaling	F58G4.4	F58G4.4	-0.3333	0	2.8333 (E)	0.2857	0	0.2	-0.5833	-0.7857	0	-0.0556	0.3571
Signaling	F59C6.7	che-13	0.125	-0.0833	0.3	0	0	0.9286	-0.0625	0	0	0.0833	0.2
Signaling	F59E12.12	bli-2	-0.1429	0.3333	-0.3125	5.2857 (E)	0.7143	2.7000 (E)	0.6875	0.1429	0.4444	0.6667	0.25
Signaling	F59F3.1	ver-3	0	0.2143	0.1875	0	0	0.4	0.2222	0	-0.0556	0.5714	0.1071
Signaling	F59F3.5	ver-4	0.125	0.2857	-0.0625	0	0	2.2	0	0	1.2778	0.5	1.2000 (E)
Signaling	F59F5.3	F59F5.3	0.3125	0.2857	0.0625	0	0	0.4	0.1429	0.3333	-0.0556	3.1250 (E)	0.1071
Signaling	F59G1.5	ptp-2	1.3571	0.5	-0.125	0.1667	0	-0.3333	0.0625	0	0	0	0.0625
Signaling	H02I12.4	dsl-6	0.2222	2.8000 (E)	0	0.4286	0	0.25	0	0.1111	0	-0.0625	0.0455
Signaling	H09G03.2	frm-8	0.1	0	0	0	0.2857	2.1875	0.125	0.1429	0	-0.1	1.15
Signaling	H20J18.1	scd-1	2.125	0	0.4375	0	0.5	1.8	0	0	-0.2778	0.1429	2.0000 (E)
Signaling	H26D21.1	hus-1	3.8	0.3333	0.0714	0	0.2857	0.2143	-0.0625	0	0.1111	0.5	-0.1
Signaling	H30A04.1	eat-20	0	1.4286	0.9583	1	0.8333	0	0	0	-0.0556	0.2143	0.6786
Signaling	H42K12.1	pdk-1	0	1.5714	0.1875	0	0	0	0.5556	0	-0.3571	0.125	0.75
Signaling	K03A1.5	sur-5	0	0.0625	0.0714	1.1429	3	0	-0.0833	0.125	0.2222	0.2143	0.1667
Signaling	K04B12.1	plx-2	0.1429	0.1667	-0.0625	0	0	0.1429	0	0	1.3333	-0.1	0
Signaling	K04G11.2	sel-7	2.8000 (E)	0.3571	0.0556	0	0.8333	0	0	0.1111	-0.0556	0	4.1250 (E)
Signaling	K04G2.8	2003-03-31	0.3571	-0.3333 (A)	0	0	0	0	0.4375	0	0.2222	0.2000 (A)	0.0625
Signaling	K05C4.6	hmp-2	3.2857 (E)	1.25	2.3000 (E)	5.0000 (E)	6.0000 (E)	3.3333 (E)	4.8750 (E)	2.8571 (E)	3.6667 (E)	1.25	2.2500 (E)
Signaling	K06A5.7	cdc-25.1	5.0000 (E)	3.625	5.1667 (E)	3.7500 (E)	3	3.7500 (E)	4.0833 (E)	1.9167	4.0000 (E)	4	5.1875 (E)
Signaling	K07D8.1	mup-4	4.7143 (E)	1.625	3.9375 (E)	4.375	5.8000 (E)	3.2000 (E)	3.5000 (E)	3.4286 (E)	3.6111 (E)	4.5000 (E)	5.0000 (E)
Signaling	K07E3.3	dao-3	1.0625	0.1429	1.3125	0.1429	2	0	0	0	3.7500 (E)	-0.0714	0.1071
Signaling	K08B4.1	lag-1	2.8125	3.5000 (E)	4.5000 (E)	5.3000 (E)	4.8750 (E)	4.0000 (E)	4.6667 (E)	3.1667 (E)	3.0000 (E)	3.8750 (E)	3.8182 (E)
Signaling	K08C7.3	epi-1	1.7143	2.5	4.0000 (E)	4.8571 (E)	4.8750 (E)	4.2000 (E)	4.0000 (E)	0.7857 (A)	2.6250 (E)	5.0000 (E)	5.1250 (E)
Signaling	K08E5.3	mua-3	4.6364 (E)	5	4.7222 (E)	4.9286 (E)	5.0000 (E)	2.375	4.7500 (E)	2.8000 (E)	3.2500 (E)	4.1667 (E)	5.3125 (E)
Signaling	K10G6.1	lin-31	0.0714	-0.0833	-0.125	0.1667	0	-0.0833	-0.0625	0	0	0.0833	0.0625
Signaling	K12C11.2	smo-1	5.4286 (E)	2.1	4.4375 (E)	3.375	4.3000 (E)	3.4	4.4167 (E)	2.5	2.6429 (E)	3.625	4.6250 (E)
Signaling	K12H4.1	ceh-26	1.625	1.2000 (E)	0.3889	1	0.1111	-0.0714	2.2500 (E)	1.4286	0.8636	0.8333	1.9286 (E)
Signaling	M01B2.1	kin-30	0	0	1.9444	1.7143	0	0.2857	1.2500 (E)	0.5714	0.5556	-0.3333	3.9167 (E)
Signaling	M02A10.3	sli-1	1.8333 (E)	0	0.3889	0	0	-0.1667	0	0	0	0.5	0.6071
Signaling	M02B7.3	osm-3	0.1111	0.1429	0	0.8571	0	0	0	0.6667	0.2857	-0.0625	-0.0455
Signaling	M03A1.1	vab-1	0.0714	-0.3333	0	0.8333	0.3333	-1.0833 (A)	0.1875	0	0	0	0.5625
Signaling	M110.5	dab-1	1.4000 (E)	-0.2500 (A)	2.2500 (E)	0.3333	0.1429	1.6667	0.75	0.4286	0.7222	4.6667 (E)	4.0625 (E)
Signaling	M117.2	par-5	3.4444 (E)	3.2857 (E)	4.0625 (E)	5.6429 (E)	5.2500 (E)	2.7	4.2500 (E)	2.4167 (E)	3.0000 (E)	2.8125 (E)	4.0000 (E)
Signaling	M142.1	unc-119	0.9286	0.4	-0.125	0	0	0.7143	0	0	1.0000 (E)	0	0.0625
Signaling	M142.4	vab-7	1.3571	-0.25	-0.125	0	0.1429	0.8571	0	0	0	0.4	0.0625
Signaling	M176.6	kin-15	0.7857	0	-0.125	0	0	2.2500 (E)	0	0	0	0.1	-0.0625
Signaling	M79.1	abl-1	0.3125	0.2857	-0.0625	0	0.1667	0	0.4286	-0.0417	0.6111	0.6429	0.3929
Signaling	R01E6.1	odr-1	0.375	0.5	-0.0625	1.2857	0	0	1.5714	0.1111	2.2500 (E)	0.1429	0.2143
Signaling	R06C1.1	hda-3	0.3571	-0.0625	0.125	0	0	-0.25	1.0625	0	0	0.25	0.1875
Signaling	R08E3.3	R08E3.3	1.25	0	1.3889	2.0000 (E)	1.125	1.3333	2	0	0.5714	2.5000 (E)	-0.0455
Signaling	R09D1.12	R09D1.12	-0.0714	0	0	0	0	0	0	0	0	1.1	0.1875
Signaling	R107.8	lin-12	2.3750 (E)	0.3333	-0.125	0	0	-0.7857 (A)	-0.25	0	1.3333	1.1	1.4375
Signaling	R12B2.1	sma-4	0.2143	0	0	0.5	0	-0.1429	0.125	0	1.3333	0.1	0.0625
Signaling	R13F6.4	ten-1	0.5	0	0.125	1.1667	1	2.2000 (E)	0.125	0	0.1111	0.1	0.5455
Signaling	R13F6.9	sma-3	1.9167	0	0.0625	0	0	0.1875	0	0	1.5556	-0.1	-0.0455
Signaling	R13H8.1	daf-16	0.2143	0.5	0	0.75	0.7143	-0.05	0.3462	0.9286	0.1667	0.0833	-0.0625
Signaling	R151.4	R151.4	3.7000 (E)	0	4.3889 (E)	0	0	-0.0714	0.5	0	0.1111	0	-0.0417
Signaling	R31.3	osm-6	0.2857	0.1429	0.2727	3.5000 (E)	1.3333	0.4	0.1667	0	1.2857	0.125	1.0455
Signaling	T01B7.7	rol-6	0.0714	0.3333	-0.125	1	0	0.0714	0	0	0	0.9	0.0625
Signaling	T01D3.1	T01D3.1	NA	3.8750 (E)	NA	NA	NA	NA	NA	NA	NA	1.5	0.5
Signaling	T01G5.1	T01G5.1	0.2857	0.3333	2.6667 (E)	0	0	0	0	0	0	2.1667	0.0455
Signaling	T03D8.1	num-1	0.1111	0	0	0	0	0	0.3333	0	-0.5	0.1875	0.1364
Signaling	T04A8.14	emb-5	4.3000 (E)	0.0000 (A)	4.2500 (E)	4.0000 (E)	4.6000 (E)	4.9000 (E)	3.7	2.9167	2.2500 (E)	2.75	4.5714 (E)
Signaling	T04H1.4	rad-50	-0.625	0.2857	-0.5556	0.4286	-0.6667	0	0.25	-0.5714	0	5.5000 (E)	-0.3182
Signaling	T05A6.1	cki-1	-0.0714	0	-0.125	0.5	0	0.0625	0.125	0.4444	3.4000 (E)	0.3	1.8125
Signaling	T05C12.6	mig-5	0.2143	0	0.375	1.1667	1.4286	0	0.125	0	0	0.5	1.1000 (E)
Signaling	T05F1.6	hsr-9	-0.1	0.1667	-0.1875	0	0	0.3571	-0.0833	0	0	0	0.5833
Signaling	T07A9.6	daf-18	0	-0.1429	0.25	2.2000 (E)	0	0	0.3333	0	0	-0.1875	0.0455
Signaling	T07H6.2	mom-1	0	2.5	1	0.5714	2.1667 (E)	0.6667 (A)	0	1.5	-0.5000 (A)	0	-0.0833
Signaling	T10H9.2	scd-2	0.125	0.2857	1.9444	0	0.6667	0	0	0	1.7500 (E)	3.5000 (E)	0.0455
Signaling	T11F8.3	rme-2	2.9000 (E)	2.2143	1.2000 (E)	3.4286 (E)	4.3333 (E)	3.5000 (E)	3.2500 (E)	-0.7778 (A)	-0.7857 (A)	2.5000 (E)	4.7727 (E)
Signaling	T13C5.1	daf-9	3.8333 (E)	0.6429	1.0625	0.5714	2	1.2500 (E)	2.0000 (E)	0.3333	2.1667 (E)	1.2143	0.5357
Signaling	T13F2.8	cav-1	0.2222	0.2857	0	2.5000 (E)	2	-1.4286 (A)	0	0.3333	0	0.0625	0.2143
Signaling	T14B4.6	dpy-2	1.3333 (E)	1.6	3.1667 (E)	1.5	0	3.8000 (E)	1.6667	0.8571	-0.0714	0.5	2.0000 (E)
Signaling	T14B4.7	dpy-10	3.0714 (E)	0.5	0.5625	0	0	0.3571	0	0.0714	0.3333	0.9	1.8000 (E)
Signaling	T14E8.1	T14E8.1	0.125	0	0.3125	0.1111	2.0714	0	0	0.1111	0.6667	-0.0714	0.3462
Signaling	T14G10.2	pxf-1	0.3333	-0.1429	0.5	0.8571	1.5	3.5	0.3333	0.1111	0	-0.3125	0.0714
Signaling	T17A3.1	ver-1	-0.0714	0	1.375	0	0	0.2857	0	1	0	0	1.0625
Signaling	T17A3.8	ver-2	-0.0714	0	-0.125	0	0	0.7143	0	0	0	0.7	3.0000 (E)
Signaling	T19B4.7	unc-40	4.3000 (E)	0.0417 (A)	1.1667	0.25	4.0000 (E)	1	0.3333	0	1.7750 (E)	1.5	1.0000 (E)
Signaling	T19E7.2	skn-1	3.7778	3	2.9375	5.0000 (E)	3.5	3.25	2.4167	1.2222	2.5	2.8125	3.8
Signaling	T19E7.3	bec-1	0.1111	0	0	0.1429	1.5000 (E)	1.5833	0.3333	1.1111	-0.2143	-0.0625	-0.0714
Signaling	T20F5.6	T20F5.6	2.8750 (E)	0.5	0.25	0	0	-0.9286 (A)	0.4375	0	0.2222	-0.1667	0.2143
Signaling	T21C12.2	hpd-1	0.1667	1	0.3125	0.7143	0	0	0.4167	0.8333 (E)	0.2857	1.5	0.2778
Signaling	T21E3.3	lrp-2	-0.0714	-0.1667	-0.125	0	2.5714	-0.0833	0.0625	0	0	0	0.3125
Signaling	T21G5.3	glh-1	5.9167 (E)	0.5	1.95	5	5.3000 (E)	3	5.2500 (E)	1.1667	3.5	3.25	3.5000 (E)
Signaling	T22A3.8	lam-3	-0.125	-0.0833	-0.0833	0.1667	3.0000 (E)	0.0833	-0.0625	0	0	1.0833	0
Signaling	T22B11.3	T22B11.3	0.2222	0.2857	0	0.4286	0	0.25	0.3333	0.1111	0	0.3125	0.9545
Signaling	T22D2.1	vab-19	0.6429	-0.0833	0.25	0.1667	0.8000 (E)	0.0833	0.3125	0	0	-0.0833	0.0625
Signaling	T22H2.6	T22H2.6	-0.125	-0.0833	0.9286	1.3333	0	-0.0833	0.1875	0	0	-0.0833	0.2
Signaling	T23C6.1	mdt-1.2	2.5714	0	-0.375	0	-0.25	1	0	-0.2857	0.7222	0.3571	-0.25
Signaling	T23D8.1	mom-5	0.5	-0.0833	0.0714	2.8333 (E)	3.7500 (E)	-0.1667	0.6875	0	0	0.25	1.3750 (E)
Signaling	T23G11.3	gld-1	2.5000 (E)	1.6000 (E)	1.875	5.4167 (E)	3.5000 (E)	3.6667 (E)	0.3125	0	3.5000 (E)	1.8750 (E)	2.9000 (E)
Signaling	T23G7.1	dpl-1	0.0714	0	-0.125	0.3333	0	2.1667	0	0	0.7778	0.7	0.1875
Signaling	T24C12.4	T24C12.4	2.2000 (E)	0	0.4375	0.1429	0	0	0.1111	0.2222	-0.5	0.3571	0.8929
Signaling	T25F10.2	dbl-1	2.0000 (E)	0.5714	0.75	0.8889	-0.0714	2.4286	0	0	0	0.1875	1.0714
Signaling	T26E3.3	par-6	4.2500 (E)	1.5833	3.8571 (E)	5.0000 (E)	5.8571 (E)	4.4286 (E)	2.8750 (E)	1.8333	3.0714 (E)	2.6667	4.7000 (E)
Signaling	T27B1.1	osm-1	1.9	0.5	5.8333 (E)	0	1.1667	0.4	0.375	0	-0.5	3.3750 (E)	-0.0357
Signaling	T27C4.4	egr-1	5.8000 (E)	-0.2143	0.8000 (E)	0.8571	2.1667	2.5000 (E)	1.3333	1.6000 (E)	0	2.8000 (E)	4.6429 (E)
Signaling	T27E4.2	hsp-16.11	2	0	1.8333 (E)	0.2	2.1667	2.7500 (E)	0.1667	2.8000 (E)	0.1429	0.125	0.0625
Signaling	T27F7.1	T27F7.1	4.0833 (E)	4.0000 (E)	0	2.5000 (E)	0.1562	2.4286 (E)	3.6250 (E)	0.9286	0.3636	0.9167	2.4375 (E)
Signaling	T28D6.4	T28D6.4	0.0556	0.1429	1.25	0	0	0	0	1.15	0	0.0625	-0.0455
Signaling	T28F12.2	unc-62	3.7857 (E)	2.1000 (E)	4.6667 (E)	4.2000 (E)	4.6250 (E)	1.25	4.2500 (E)	2.9286 (E)	2.4	2.6667 (E)	4.1000 (E)
Signaling	T28F12.3	sos-1	1.9444 (E)	1.6667 (E)	3.0000 (E)	0.3333	2.1667 (E)	0.6154	0.25	NA	-0.0714	NA	NA
Signaling	VF36H2L.1	aph-1	0.3571	-0.2500 (A)	-0.125	-0.1667	0.2857	5.0714 (E)	0.1875	0.1429	2	0.5833	2.9000 (E)
Signaling	W01B6.1	cwn-2	0.1111	0.5714	1.125	0.1429	0.75	-0.0714	0	0	-0.6429	-0.0625	0.0714
Signaling	W01G7.1	daf-5	1.6429	1.6667	0	0	0.2857	1.4	1	0	-0.3125	0.1	-0.2
Signaling	W02A11.2	W02A11.2	0.0714	-0.0833	-0.125	0	0.4286	0.25	4.1250 (E)	0.1429	1.6667	-0.0833	3.8000 (E)
Signaling	W02A2.7	mex-5	4.6364 (E)	4.1	4.7778 (E)	5.5000 (E)	5.0833 (E)	4	5.5000 (E)	4.6250 (E)	3.8333	4.2000 (E)	4.0000 (E)
Signaling	W02C12.1	W02C12.1	0	0.1429	0	0	0.1667	0	0	0	0.0833	0.0625	0.7727
Signaling	W02D3.9	unc-37	-0.0714	0	-0.125	0.3333	0	0	-0.0625	0	0	0	0.0625
Signaling	W02D7.7	sel-9	2.4000 (E)	0.1429	1.0000 (E)	0	0.1667	3.6000 (E)	0.1667	0.8333 (E)	0.2857	1.8000 (E)	2.2143 (E)
Signaling	W03C9.4	lin-29	2.9286 (E)	3.5000 (E)	-0.375	0.375	2.9	2.8571 (E)	4.5000 (E)	0.2143	4.1667 (E)	1.4	4.8000 (E)
Signaling	W03F11.6	W03F11.6	0.2143	0	0.125	1.6667	-0.1429	1.0714 (A)	0.1875	0	0	0.6667	-0.0625
Signaling	W03F8.10	W03F8.10	3.8571 (E)	1.4286	3.4167 (E)	4.0000 (E)	3.6667 (E)	-1.5	1.6667	5.1429 (E)	5.1429 (E)	2.9000 (E)	4.3571 (E)
Signaling	W04D2.1	atn-1	4.2500 (E)	2.2857	0.8333	0.4286	0	0.6667	0	0	1.3333	0	0.2222
Signaling	W04G5.6	kin-23	0.125	-0.0833	-0.2143	0.75	0.8125	-1.3750 (A)	0.1875	0	0.1111	-0.0833	0
Signaling	W05B10.4	W05B10.4	0	0	1.7273	0	0	0	0	0.1	-0.7857	1.7857	0.0455
Signaling	W06F12.3	W06F12.3	0	0	0.125	0.2857	1.5	3	0.3333	0	0	1.0000 (E)	2.5000 (E)
Signaling	W08D2.1	egl-20	0.1111	0	0.5	0.8571	0	0.4	1.5	1.2222	-0.75	0.1875	0.4444
Signaling	W09G12.1	dsl-2	-0.0556	0.1429	0.75	0	1.1667	0	0	0.05	-0.6667	-0.0625	0.0455
Signaling	W09G12.4	dsl-1	0	0.8571	0.5	0	0.6667	0	0.3333	0	0	-0.0625	1.0455
Signaling	W10C8.2	pop-1	5.5000 (E)	2.1667	5.1250 (E)	3.6667	4.8750 (E)	4.0000 (E)	4.5625 (E)	3.4286 (E)	3.5714 (E)	0.875	4.1875 (E)
Signaling	Y102A5C.18	efl-1	0.2857	0.4286	0.1875	0	0.3333	3	0	0.2	0	1.3889	0.9286
Signaling	Y116F11B.9	Y116F11B.9	4.4000 (E)	0.8000 (E)	1.25	0	0.6667	0	-0.1667	0	-0.7857	0.3571	-0.0714
Signaling	Y16B4A.1	unc-3	0	-0.1429	-0.0625	0	1.1667	0.6	0.3333	0	0.7222	0.2143	-0.0455
Signaling	Y18D10A.5	gsk-3	3.7000 (E)	1.5	3.5625 (E)	5.6250 (E)	5.0000 (E)	3.5000 (E)	2.6250 (E)	2.3000 (E)	2.9444 (E)	2.8333	2.7500 (E)
Signaling	Y34D9A.10	Y34D9A.10	1.3333 (E)	2.1250 (E)	1.3889	4.6250 (E)	2.9000 (E)	0	2	2.2857	2.3889 (E)	-0.3333	4.0500 (E)
Signaling	Y34D9B.1	mig-1	0.625	-0.0833	-0.0833	0.1667	0	-0.0714	0.0625	0	0	1.5833	0
Signaling	Y37D8A.13	unc-71	0.1111	1.1429	0.375	0.1429	2	0	0.1667	1.3333	0	0.25	-0.0455
Signaling	Y37E11AR.6	vab-2	0.1667	0.8571	0	0.2857	0	-0.6667 (A)	0.3333	0	-0.0357	0.8333 (E)	0.2778
Signaling	Y38H6C.20	Y38H6C.20	0	0.2857	1.8125	1.4286	0	0	-0.1667	1.8750 (E)	0.2857	-0.0625	-0.2857
Signaling	Y39H10A.7	chk-1	2.4722 (E)	1.7143 (E)	2.4000 (E)	4.0312 (E)	4.3000 (E)	2.9167 (E)	2.2500 (E)	1.5000 (E)	1.0000 (E)	1.8125 (E)	3.3571 (E)
Signaling	Y41C4A.14	mrt-2	0	1.4286	0	2.4286	0	0	2	0	-0.1429	3.3125 (E)	0.8636
Signaling	Y41D4B.10	dsl-3	0.2222	2.5000 (E)	0	0.4286	0	5.5	0.1667	0	0	-0.0625	0.3571
Signaling	Y43C5A.6	rad-51	0	3.0000 (E)	0.5	1.5000 (E)	0	0.4286	0	0	0	-0.0625	0.0714
Signaling	Y46G5A.12	Y46G5A.12	-0.0714	-0.0833	0.25	0	0.7143	0.2857	0.1111	0	0	0.8	0.1875
Signaling	Y46G5A.29	Y46G5A.29	0.2143	0	-0.125	0	0	-0.0714	0	0	0	1.3	-0.0625
Signaling	Y47G6A.5	Y47G6A.5	0.0714	-0.0833	-0.125	0	0	-0.0833	0.6875	0.5714	0.2857	0.4167	0.7000 (E)
Signaling	Y47H9C.4	ced-1	0.0714	0.5833	0.375	0.1667	0	-0.25	0.0625	0	0.8889	0.75	0.4375
Signaling	Y49E10.14	pie-1	4.3000 (E)	4.5	2.9	3.5	4.2500 (E)	3.2500 (E)	3	2.1	1.5	4.5000 (E)	4.6250 (E)
Signaling	Y52D5A.2	Y52D5A.2	1	1.8000 (E)	0.125	2.4286	0	0	0	0.6667	0	-0.0625	0.0455
Signaling	Y53C10A.12	hsf-1	1.3571	-0.0833	0.25	3.3333 (E)	1.8571 (E)	-0.0833	3.8750 (E)	1	3.8000 (E)	1.75	2.3125 (E)
Signaling	Y54E10BL.2	col-48	0.1	1.5833	0.125	4.5000 (E)	5.9000 (E)	1.25	0.6875	0	1.2857	0.0833	0.7857
Signaling	Y54E5B.1	smp-1	1.5	-0.0833	0	0	0	-0.0833	0.1875	0	0.2222	0.4167	-0.0625
Signaling	Y54G11A.10	lin-7	2.3000 (E)	0.0000 (A)	0.5	3.3333 (E)	1.4000 (E)	2.4000 (E)	-0.0625	0.0714	0.5	3.0000 (E)	2.6000 (E)
Signaling	Y55D5A.5	daf-2	1.375	1.5	4.0833 (E)	0	0.125	0	3.5000 (E)	0.1429	0	0.1667	0.1364
Signaling	Y55F3AL.1	plx-1	1.8889	0.6429	0	0.2857	5.5000 (E)	-0.0833	0	0.2222	0	0.125	0.0714
Signaling	Y64G10A.7	Y64G10A.7	1.5556	4.2000 (E)	0	0.5714	0	0	0	0	0	-0.0625	0.0455
Signaling	Y65B4A.3	Y65B4A.3	2.9286 (E)	0.75	1.6875 (E)	4.0000 (E)	2.0000 (E)	1.75	3.4375 (E)	1.5714	2.6000 (E)	1.4167	2.7500 (E)
Signaling	Y69H2.11	Y69H2.11	0.125	-0.2	0.8333	0.7143	0	1.7143	0	0	-0.6667	-0.75	1
Signaling	Y69H2.12	tag-336	0	0.4286	1.7222	2.25	0.1	0	1.8333	0	0.1	0	0.0556
Signaling	Y69H2.2	Y69H2.2	1.1429	0.2857	0.9167 (E)	0.1429	0	2.4	-0.1667	0.2	0	-0.2143	0.2143
Signaling	Y71F9B.10	sop-3	0.2619	0.1944	-0.0417	0.5556	0	NA	0.1875	0	0	1.1944	0.6667
Signaling	Y73C8B.4	lag-2	0.625	0.0417	1.0556 (E)	0	NA	4.3750 (E)	NA	0.8182	-0.2188	1.375	0.1579
Signaling	Y87G2A.10	Y87G2A.10	2.3571 (E)	1.6667	1.2000 (E)	4.0000 (E)	3.2857 (E)	2.1250 (E)	4.3750 (E)	3.8000 (E)	3.4286 (E)	1.6667	1.8125 (E)
Signaling	ZC101.2	unc-52	3.3571 (E)	1.1667	2.1875 (E)	3.0833 (E)	4.0714 (E)	1.7857	1.625	2.0000 (E)	3.5000 (E)	2.6667 (E)	3.0000 (E)
Signaling	ZC247.3	lin-11	0.375	-0.0833	0.3571	0	0	-0.0833	0.1875	0	0	0.0833	0.3333
Signaling	ZC302.1	mre-11	4.0000 (E)	0	3.0000 (E)	0.5714	0	0	1.75	0	0.1429	1.5	1.1364
Signaling	ZC395.2	clk-1	1.2143	0	-0.125	0	0	0.9375	0	0	0	0.1	0.0455
Signaling	ZC404.8	spn-4	0.3182	1.4000 (E)	5.1667 (E)	0.5714	2.2500 (E)	2.7857	0.6667	0	1.6111	3.8750 (E)	0.5909
Signaling	ZC434.6	aph-2	-0.0714	-0.0833	-0.125	0	0	1.9167 (E)	0.0625	0	0	-0.0833	-0.0625
Signaling	ZC455.10	fkb-4	3.2000 (E)	0	0.6364	0.1429	0	-2.0000 (A)	2	0	-0.4286	-0.0625	-0.0455
Signaling	ZC513.6	oma-2	3.6000 (E)	1.6000 (E)	0	4.0000 (E)	0.1667	2.4000 (E)	0	0	0	0.8125	0.0714
Signaling	ZK1058.2	pat-3	4.5714 (E)	3.5	4.2500 (E)	4.2500 (E)	4.5714 (E)	3.5	2.0625	3.5000 (E)	3.1250 (E)	1.5	4.4375 (E)
Signaling	ZK1067.1	let-23	0.3571	0.0833	0	0	0	0.8333	0.125	0.1429	0	0.4	0.1875
Signaling	ZK1290.2	tph-1	0.0714	0	-0.125	0	0	0	2.625	0	0	0.3	0.1875
Signaling	ZK154.7	adm-4	0	0	-0.0625	0	0	0.75	0	0.4444	3.2500 (E)	0.0714	0.1071
Signaling	ZK370.2	sma-2	-0.0833	0	0	0	0	0.4286	0	0	3.2000 (E)	0.3	0.4375
Signaling	ZK377.2	sax-3	0.4118	0.1154	-0.0625	0	1.1154	0	4.5000 (E)	0.1111	0.125	-0.0385	0.3929
Signaling	ZK546.14	ZK546.14	2.5000 (E)	1.1667	2.3125 (E)	3.2500 (E)	3.4000 (E)	3	3.7500 (E)	0.7222	2.6111 (E)	2.0833	2.8750 (E)
Signaling	ZK593.4	rbr-2	0.3333	3.0000 (E)	0.6667 (E)	0	0	0.8000 (E)	0.1667	0.2	0.8571	-0.75	0.0714
Signaling	ZK783.1	fbn-1	0.0714	0.3333	-0.125	0.1667	0	-0.0714	0.25	0	0	0	0.1875
Signaling	ZK792.6	let-60	4.6364 (E)	0.5714	5.1667 (E)	1	1.6667 (E)	-0.75	5.1667 (E)	3.4286 (E)	0.7143	2.2500 (E)	NA
Signaling	ZK899.8	gap-2	2.125	0.1667	NA	0.5000 (E)	0	0.625	0.2857	0.2	-0.1667	0.0357	0.1071
Signaling	ZK938.5	old-2	-0.0714	0	1.5714	0	0	0.5	0	0	-0.0714	0.1	-0.0625
LGIII	B0280.1	B0280.1	0.25	0			0		0		0.2	0
LGIII	B0280.10	B0280.10	1	0.375			0		0.25		2.0000 (E)	0.9
LGIII	B0280.12	glr-2	0.125	0.25			0.0833		0.4375		0	0.4
LGIII	B0280.2	B0280.2	0.5	0.5			0.5		0.125		1	0
LGIII	B0280.3	B0280.3	1.5	0			0.3333		-0.0625		0	0
LGIII	B0280.4	odd-1	2	0			0.1667		0		0	0.6
LGIII	B0280.6	B0280.6	0.5	2.0000 (E)			1.3333		0		0.6	0.8
LGIII	B0280.8	nhr-10	0	0.0625			0.1667		0.125		0.5	-0.1
LGIII	B0280.9	B0280.9	3.1667 (E)	3.0000 (E)			2.5000 (E)		1.75		3.7500 (E)	1.4
LGIII	B0284.1	B0284.1	0.2	-0.0833			0.3333		0		0	0.1667
LGIII	B0284.2	B0284.2	0.2	0.1667			2		0		0.75	0.25
LGIII	B0284.3	B0284.3	0.4	0.3333			0		0		2.2500 (E)	1.1667
LGIII	B0284.4	B0284.4	2.2	0			0		0		0.3333	1.3333
LGIII	B0285.1	B0285.1	3.0000 (E)	1.5000 (E)			4.1667 (E)		2.2000 (E)		3.3333 (E)	1.5833 (E)
LGIII	B0285.10	ckb-3	3.8000 (E)	0			0		0		0	0.3333
LGIII	B0285.3	B0285.3	0	0			-0.0833		0		0	0
LGIII	B0285.4	B0285.4	0.2	0.5			-0.25		0.2		0	1.5000 (E)
LGIII	B0285.5	hse-5	0	-0.25			-0.0833		0		0.6667	3.0000 (E)
LGIII	B0285.6	B0285.6	2	0			0.3333		0.6		1.1667	2.1667
LGIII	B0285.7	B0285.7	0.4	0			0.5		0		0.8333	0.6667
LGIII	B0285.8	ckb-1	0.2	1.5000 (E)			-0.0833		0		0.25	2
LGIII	B0285.9	ckb-2	1.6000 (E)	-0.1667			1.9		0		1.6667	-0.1667
LGIII	B0361.10	B0361.10	1.6667	2.7500 (E)			4.0000 (E)		1.8333 (E)		1.0000 (A)	0.2500 (A)
LGIII	B0361.2	B0361.2	0.25	0			1.5		0		0.5	0.7
LGIII	B0361.3	B0361.3	1.5	-0.0625			0		0.4286		-0.1	2.5000 (E)
LGIII	B0361.5	B0361.5	0.6667	0.4286			0.25		0.1429		2.3333 (E)	0.6
LGIII	B0361.6	B0361.6	1.1667	1.0714			4.2500 (E)		2.3750 (E)		2.1	0.7
LGIII	B0361.7	B0361.7	0	0			0		0		0	0.8
LGIII	B0361.9	B0361.9	0.6667	0.9286			0.875		0.1429		2.6250 (E)	0.9
LGIII	B0393.1	rps-0	4.5	1.3			4.4000 (E)		2.875		3.2500 (E)	1.8333
LGIII	B0393.2	B0393.2	1.5	-0.7000 (A)			0.3333		0		-0.0833	0.0833
LGIII	B0393.3	B0393.3	0	0			0.3333		0		0	0
LGIII	B0393.4	B0393.4	0	-0.0833			1		1.4		-0.25	0
LGIII	B0393.5	B0393.5	0	-0.25			0.5833		1.2		-0.4167	-0.6667 (A)
LGIII	B0393.6	B0393.6	0.8	-0.5833			3.5000 (E)		2.2		-0.4167 (A)	-0.7500 (A)
LGIII	B0393.7	B0393.7	0	-0.4			-0.1667		0		1	0.8333
LGIII	C03C10.1	kin-19	0	0.1667			2		1.6		0.5	0.3333
LGIII	C03C10.2	C03C10.2	0	0			2		0.5		0.4167	0
LGIII	C03C10.3	rnr-2	4	3.8333 (E)			4.3750 (E)		3.1		3.7500 (E)	1.8333
LGIII	C03C10.4	C03C10.4	0	0			2		0		0	0.1667
LGIII	C03C10.5	C03C10.5	1.8	0			0.6667		0		0.5	0
LGIII	C03C10.6	C03C10.6	0.4	-0.4167			2		0		-0.25	-0.4167
LGIII	C05D2.1	daf-4	0.25	1.5000 (E)			0.1667		0.25		1	0
LGIII	C05D2.10	C05D2.10	1	0.25			2.0833		0.375		0.6	0
LGIII	C05D2.3	C05D2.3	0.5	0			0.1667		0		0.4	0.8
LGIII	C05D2.4	bas-1	0	0			0.5		0		0	0
LGIII	C05D2.5	gak-1	1.25	0			0.5833		0.4375		0.4	0.4
LGIII	C05D2.8	C05D2.8	0.25	0.25			0.3333		0.2143		1.3333 (E)	-0.1
LGIII	C05H8.1	ckk-1	0	0			0.3333		0.375		0.3	0.2
LGIII	C07G2.1	cej-1	1.8	-0.5			0.6		0		0.8333	1.5
LGIII	C07G2.3	cct-5	4.5	2.8			5.75		2.125		3.1250 (E)	2.6
LGIII	C14B1.1	pdi-1	0.625	-0.5833			-0.625		0.8889		2.5000 (E)	0
LGIII	C14B1.10	C14B1.10	0.5625	-0.5			0.75		2.5000 (E)		1.1667	1.3333
LGIII	C14B1.2	C14B1.2	0.25	0			0.25		0.25		0	0
LGIII	C14B1.3	C14B1.3	1.3333 (E)	0.1667			0		4.2500 (E)		-0.0833	0.1667
LGIII	C14B1.4	C14B1.4	1.5	0			-0.25		1.1875		1.6667	0
LGIII	C14B1.5	C14B1.5	1.7500 (E)	0			0.5		-0.0556		0.3333	0
LGIII	C14B1.6	C14B1.6	0.125	0			0.25		0.0556		0.5	0
LGIII	C14B1.7	C14B1.7	0.125	-0.6667			1.125		0.5		0.1667	0.6667
LGIII	C14B1.8	C14B1.8	4.2500 (E)	0			0.5		2.0000 (E)		0	0.3333
LGIII	C14B1.9	C14B1.9	0.25	0			0.25		3.6667 (E)		0.3333	0
LGIII	C16C10.1	C16C10.1	0	0			0.5		0		-0.0833	0
LGIII	C16C10.10	tag-73	0	0			0		0		0	0.1667
LGIII	C16C10.11	C16C10.11	0.2	-0.1667			1.3333		0		0.5	0.1667
LGIII	C16C10.12	C16C10.12	0	-0.25			0		0.2		0.4167	0
LGIII	C16C10.2	C16C10.2	1.8	1			2.1667		3.5000 (E)		2.8750 (E)	2.3750 (E)
LGIII	C16C10.3	C16C10.3	1.2	0			0		1.8		0	0
LGIII	C16C10.4	C16C10.4	0	0			0		0		-0.6667	1.1667
LGIII	C16C10.5	C16C10.5	0.8	0			0		0		0	0
LGIII	C16C10.6	C16C10.6	3.8000 (E)	4.2500 (E)			3.5000 (E)		4.2000 (E)		4.7500 (E)	2.5000 (E)
LGIII	C16C10.7	rnf-5	0	0			0		0		0	0.6667
LGIII	C16C10.8	C16C10.8	0.8	0			0		0.2		1.5	1.5
LGIII	C16C10.9	C16C10.9	0	0			0.5		0		0	0
LGIII	C26E6.1	C26E6.1	0.1667	1			0.1667		1.25		0	0
LGIII	C26E6.11	tag-339	0.1667	1.375			0.1667		0		2.6667 (E)	-0.3
LGIII	C26E6.2	C26E6.2	0	0.125			1.1667		0		0.3	-0.1
LGIII	C26E6.3	C26E6.3	0	0.125			1.7500 (E)		1.8000 (E)		0.2	0.4
LGIII	C26E6.4	rpb-2	2.125	4.7500 (E)			3.6667		3.6000 (E)		5.2500 (E)	3.2500 (E)
LGIII	C26E6.5	C26E6.5	0.25	0			1.8333		0.8333		0	0
LGIII	C26E6.6	C26E6.6	3.0000 (E)	0.8333			2.25		2.2500 (E)		2.3	0.7
LGIII	C26E6.7	C26E6.7	0.5	0			0		0		0	0
LGIII	C26E6.8	ula-1	0.3333	0			0.6667		0.4286		0	0
LGIII	C26E6.9	set-2	0.8333 (E)	-0.3125			2		0.3125		0.7	0.5
LGIII	C27F2.1	C27F2.1	0.1667	0			0.0833		-0.1875		0.8	0.6
LGIII	C27F2.10	C27F2.10	0.5	0.3571			4.6250 (E)		1.8000 (E)		1.6667 (E)	0.1
LGIII	C27F2.2	nca-2	0.5	0			-0.0833		0		0.2	0.5
LGIII	C27F2.4	C27F2.4	0.3333	1.0000 (E)			2.5000 (E)		0.75		1	0.4
LGIII	C27F2.5	C27F2.5	0	0			-0.25		0.25		0	0.4
LGIII	C27F2.6	C27F2.6	0	0			0		-0.0625		0	0
LGIII	C27F2.8	C27F2.8	3.3333 (E)	0.5			3.5833 (E)		1.4000 (E)		0.2	1
LGIII	C28A5.1	C28A5.1	0	-0.4167			0.6667		0.3		0.4167	0.0833
LGIII	C28A5.2	C28A5.2	0	0			0		0		0.5	0
LGIII	C28A5.3	nex-3	0	-1.0833 (A)			0.3333		0.4		0	-0.4167
LGIII	C28A5.4	ceh-43	0	0			2.0000 (E)		2.75		0.1667	1.5
LGIII	C28A5.5	C28A5.5	1.6	0			0.3333		0.5		1.7500 (E)	0.3333
LGIII	C28A5.6	C28A5.6	0	-0.25			-0.4167		0.2		0.0833	-0.0833
LGIII	C30D11.2	C30D11.2	0	0.4167			0.1667		0		0	0.1667
LGIII	C32A3.1	sel-8	3.6667 (E)	2.7500 (E)			4.2500 (E)		4.0625 (E)		3.2500 (E)	0.5833
LGIII	C32A3.3	C32A3.3	1.6667 (E)	0			0		1.2222		0	0.3333
LGIII	C34C12.1	C34C12.1	0.625	0			0		0.1		0.3333	0.5
LGIII	C34C12.2	C34C12.2	0.3333	0.1667			0.25		0.7		-0.3333 (A)	0
LGIII	C34C12.3	C34C12.3	3.6667 (E)	0.75			-0.125		1.3		1.7500 (E)	0.25
LGIII	C34C12.4	C34C12.4	0.125	-0.75			1.75		0.625		-0.5833	-0.5833
LGIII	C34C12.6	C34C12.6	0	0.3			0.75		1.3		0.9167	-0.0833
LGIII	C34C12.8	C34C12.8	3.6000 (E)	2.0833			2.5000 (E)		5.0000 (E)		1.75	0.5
LGIII	C34E10.1	gop-3	3.3750 (E)	2.6250 (E)			4.3333 (E)		3.4000 (E)		2	0.2
LGIII	C34E10.2	gop-2	3.0000 (E)	1.4375			2.7		2.7857 (E)		2.6	0.8
LGIII	C34E10.3	gop-1	0	-0.0625			0.3333		0.125		-0.1	-0.1
LGIII	C34E10.4	wrs-2	0.4	0			1.6667		0.125		0.4	0.4
LGIII	C34E10.5	tag-251	0	0.3571 (A)			0.2		0.125		0.2	0.6
LGIII	C34E10.6	atp-2	0.9	1.5000 (E)			3.8333 (E)		-0.0714		4.0000 (E)	1.6
LGIII	C34E10.7	cnd-1	0	-0.0625			0		0.5		0.1	-0.1
LGIII	C34E10.8	C34E10.8	0	0			-0.1		0		1.2500 (E)	0
LGIII	C35D10.10	C35D10.10	3.6667 (E)	0.1875			-0.1667		0.125		0.5	0.1
LGIII	C35D10.11	C35D10.11	0.3333	-0.125			-0.3333 (A)		0		0	0
LGIII	C35D10.12	C35D10.12	2.3333 (E)	0			1.1667		0		0.25	0.2
LGIII	C35D10.13	C35D10.13	0	0.5			3.4167 (E)		0.375		3.0000 (E)	-0.2
LGIII	C35D10.15	clec-6	0	0.125			0.1667		0.5		0.4	0
LGIII	C35D10.16	arx-6	0.1667	1.6250 (E)			3.5000 (E)		0.125		0.3	0.5
LGIII	C35D10.2	C35D10.2	0.8333	0.4375			0.0833		0		-0.1	0.1
LGIII	C35D10.3	C35D10.3	0.1667	0.25			0.1667		0		0.2	0.8
LGIII	C35D10.4	coq-8	0	0.1875			0		0		0.1	-0.1
LGIII	C35D10.5	C35D10.5	2.5833 (E)	0.9375			2.4167 (E)		2.4000 (E)		1.1	2.3333 (E)
LGIII	C35D10.6	C35D10.6	3.0000 (E)	0			-0.0833		0		0	0.2
LGIII	C35D10.7	C35D10.7	1.6667 (E)	-0.375			0.5		1		0	0
LGIII	C35D10.8	C35D10.8	1.3333	-0.375			2.5000 (E)		0		0.2	0.4
LGIII	C35D10.9	ced-4	0	0			0		0		0.4	0
LGIII	C36A4.1	cyp-25A1	0	0			0		0		0	0
LGIII	C36A4.10	C36A4.10	0	0			0.75		0.25		0	0
LGIII	C36A4.2	cyp-25A2	0.25	0			0.5		0		-0.1667	0
LGIII	C36A4.3	cyp-25A3	0.375	0			0.5		0		0.3333	0.1667
LGIII	C36A4.4	C36A4.4	0.625	0			1.7500 (E)		1.1		0.5	1.8333
LGIII	C36A4.5	C36A4.5	1.25	0			0.25		0.5		1.4	0.3333
LGIII	C36A4.6	cyp-25A4	-0.0625	-0.0833			0.5		0.05		0.5833	-0.0833
LGIII	C36A4.8	brc-1	5.0000 (E)	0.5833			0.75		0		0.0833	1
LGIII	C36A4.9	C36A4.9	1.125	-0.1667			0.25		0.2222		1.3333	1.5
LGIII	C36E8.1	C36E8.1	0	-0.0833			2.4000 (E)		0.4		0	-0.0833
LGIII	C36E8.2	C36E8.2	0	-0.5			1.8		-0.1		0.3333	0.25
LGIII	C36E8.3	C36E8.3	0.4	-0.5000 (A)			0.25		0.4		0	-0.1667
LGIII	C36E8.4	C36E8.4	0	-0.5833			0.8		0.4		0	0
LGIII	C36E8.5	tbb-2	4	2.8750 (E)			4.8750 (E)		4.1667 (E)		5.0000 (E)	-0.25
LGIII	C38D4.1	C38D4.1	0	0			0.5		0		0.0833	0
LGIII	C38D4.3	C38D4.3	0.6	1.7500 (E)			3.875		2.6000 (E)		1.4167	-0.0833
LGIII	C38D4.4	C38D4.4	0	-0.25			0.0833		0		-0.4167	-0.25
LGIII	C38D4.5	tag-325	0.4	0.3333			-0.7500 (A)		0		-0.0833	0
LGIII	C38D4.6	pal-1	3.875	3.125			4.3333 (E)		3.6000 (E)		2.5	1.3333
LGIII	C38D4.7	C38D4.7	0	-0.5833 (A)			1.1667		0		0.1667	-0.3333
LGIII	C38D4.8	arl-6	0.4	0.5			0.1		0		0	0.0833
LGIII	C38D4.9	C38D4.9	0	0.6667			1.125		0		-0.1667	0.3333
LGIII	C44F1.1	C44F1.1	0.375	0.0833			0.5		0.9		-0.0833	1
LGIII	C44F1.2	C44F1.2	0.25	0			0.25		1.2		0	0.1667
LGIII	C44F1.3	lec-4	0.375	-0.0833			0		0		1.8333	0.1667
LGIII	C44F1.5	acy-3	3.1667 (E)	0.1667			-0.125		2.0000 (E)		0.4167	0
LGIII	C45G9.1	C45G9.1	0	0			0.9		0.375		0	0
LGIII	C45G9.10	C45G9.10	1.2500 (E)	0			0		0.375		0.6	1
LGIII	C45G9.11	C45G9.11	0.3333	0			0		0		0	0.4
LGIII	C45G9.12	C45G9.12	0.6667	0.125			0.5		0		0	0
LGIII	C45G9.2	C45G9.2	0	0			0		0		0	0.8
LGIII	C45G9.4	C45G9.4	0.6667	0			0.4167		1.75		0.6	-0.2
LGIII	C45G9.5	C45G9.5	3.4000 (E)	1.8125			2.2500 (E)		3.8750 (E)		2.6	1.8
LGIII	C45G9.7	C45G9.7	0.1667	0.25			0.1667		0		0.6	0.4
LGIII	C45G9.8	C45G9.8	0.3333	0.0000 (A)			0.3333		0.375		0	0.6
LGIII	C45G9.9	C45G9.9	0.8333	1.5000 (E)			0.1667		1.7500 (E)		4.3333 (E)	0.2
LGIII	C46F11.1	unc-93	0.625	0			0		2.0000 (E)		0.3333	0
LGIII	C46F11.2	C46F11.2	0.5	0.5			0.5		1.25		1.75	0.6667
LGIII	C46F11.3	C46F11.3	0.25	0			0.75		0		0	0
LGIII	C46F11.4	C46F11.4	4.2500 (E)	0			-0.5		0.8		0.3333	0
LGIII	C46F11.5	C46F11.5	3.5000 (E)	0			0.5		0.2		0.1667	0
LGIII	C48D5.1	nhr-6	5.0000 (E)	-0.5			2.75		0.3333		0	-0.5
LGIII	C48D5.2	ptp-1	1.5	0			0.5		0.3		-0.25	0.5
LGIII	C54C6.1	rpl-37	3.8000 (E)	3.5			4		3.6429 (E)		2.5	0.5
LGIII	C54C6.2	ben-1	1	0			0.125		1.3		1.5	0.1667
LGIII	C54C6.5	C54C6.5	2.6000 (E)	-0.0833			2		0.6		0.8333	-0.0833
LGIII	D1044.1	D1044.1	0	0.25			0.3333		0.125		0	0
LGIII	D1044.2	D1044.2	0.25	0.1667			0.8333		0.5		0.25	0.8
LGIII	D1044.4	D1044.4	1.25	0.25			0.4		0		-0.4	-0.4
LGIII	D1044.5	D1044.5	0	2.1250 (E)			0.4		0.25		-0.5	0.1
LGIII	D1044.6	D1044.6	0.75	0.125			2		2.2500 (E)		2	0.6
LGIII	D1044.8	D1044.8	2	0.4375			0.3333		1.5		0.3	-0.1
LGIII	E03A3.2	rcq-5	0.2	0			1.2		0		0	0
LGIII	E03A3.3	his-69	1	0			4.6667 (E)		1		0	0
LGIII	E03A3.4	his-70	0	0			0		0		0	0.8333
LGIII	E03A3.5	E03A3.5	0.6	0.0833			2		0		0.1667	-0.5833
LGIII	E03A3.7	E03A3.7	0.1	-0.1667			0.1667		0		2.0000 (E)	0.1667
LGIII	E03A3.8	E03A3.8	0	-0.1667			0.9167		0		-0.3333	1.6250 (E)
LGIII	F08F8.1	F08F8.1	0.3333	0.375			0.9167		0		0.4	0
LGIII	F08F8.10	F08F8.10	0.6667	4.5000 (E)			0		0.1429		0.4	2.3333 (E)
LGIII	F08F8.2	F08F8.2	3	2			2.8750 (E)		3.5000 (E)		2	1.6
LGIII	F08F8.3	kap-1	1.6667	-0.1875			0		1		0	-0.4
LGIII	F08F8.5	F08F8.5	1.3333	0.25			-0.1667		0		0	0
LGIII	F09F7.1	F09F7.1	0	0.4375			2		0		0.3	-0.1
LGIII	F09F7.2	mlc-3	3.0000 (E)	1.3125			0.5		-0.2857		1.8750 (E)	1.1
LGIII	F09F7.3	F09F7.3	2.8333	1.9375			4.1250 (E)		2.5000 (E)		3.6000 (E)	1.2
LGIII	F09F7.4	F09F7.4	0	1			0.6667		2.2500 (E)		1.3333 (E)	0.8
LGIII	F09F7.5	F09F7.5	0.75	4.2500 (E)			0.1667		-0.0833		0.3	0.5
LGIII	F09F7.6	F09F7.6	0.25	0			0.3333		0		0	0.8
LGIII	F09F7.7	F09F7.7	0.5	-0.0625			0.3333		0		0.3	0.3
LGIII	F09F7.8	nspb-12	1.25	0			0		0.125		0.4	0.6
LGIII	F10F2.2	F10F2.2	0	-0.1667			0.1667		0		0	0
LGIII	F10F2.3	F10F2.3	1	0			0.1667		0		1	0
LGIII	F10F2.4	F10F2.4	0	0.9167			1.1667		0		3.3750 (E)	-0.0833
LGIII	F10F2.5	F10F2.5	0	-0.25			0.3333		-0.1		0.6667	3.7500 (E)
LGIII	F10F2.6	F10F2.6	0	-0.0833			1.7500 (E)		0		0.75	-0.0833
LGIII	F10F2.7	F10F2.7	1.6	0.5			0.75		0		0	0.6667
LGIII	F10F2.8	F10F2.8	0.6	0			0.8333		0		0.1667	0
LGIII	F10F2.9	pqn-29	0.2	1.7500 (E)			1.8333		0		-0.25	1
LGIII	F13B10.1	tir-1	0.125	0			0.25		1.8571 (E)		-0.0833	0.6667
LGIII	F13B10.2	rpl-3	1.8333	3.8750 (E)			NA		5.0000 (E)		4.3750 (E)	2.6250 (E)
LGIII	F17C8.1	acy-1	0.2	0.0833			-0.5833		0		0	-0.6667
LGIII	F17C8.2	col-89	0	-0.5			0		0		0	0
LGIII	F17C8.5	twk-6	0	1.25			-0.75		0		0	1.0833
LGIII	F17C8.6	F17C8.6	0	-0.5			-0.5833		0		-0.5	-0.5
LGIII	F17C8.7	F17C8.7	0	0			0.25		0.25		0	0.3333
LGIII	F21H11.2	F21H11.2	2.0000 (E)	-0.6875 (A)			0.25		0.125		0.6000 (A)	-0.7000 (A)
LGIII	F21H11.3	tbx-2	0	0.1875			0.5		0.125		1.3333 (E)	0.5
LGIII	F25F2.1	F25F2.1	0.4	0			1.4		0.8		0	1.3333
LGIII	F25F2.2	cdh-4	0	-0.0833			0.8		0		0.5	0.0833
LGIII	F26A1.1	F26A1.1	0	1.2500 (E)			0		0.2		4.0000 (E)	0.6667
LGIII	F26A1.10	F26A1.10	0.3333	0.25			0.5		0		0	0
LGIII	F26A1.12	F26A1.12	1.1667	-0.0625			1.25		0.1667		0	0.6
LGIII	F26A1.13	F26A1.13	0	0.0625			0.5		0.75		3.6250 (E)	0.5
LGIII	F26A1.14	F26A1.14	2.3333 (E)	-0.1875			0		0		-0.6	-0.4
LGIII	F26A1.15	F26A1.15	0	0			0		0		0	0
LGIII	F26A1.2	fkh-5	1.5	4.0000 (E)			4.1250 (E)		0		2	0.5
LGIII	F26A1.3	F26A1.3	0.2	0.1667			-0.3333		0		-0.0833	1.75
LGIII	F26A1.4	F26A1.4	1.6	0.3333			1.0833		0		-0.1667	0.1667
LGIII	F26A1.6	F26A1.6	0	-0.5833 (A)			1.5		0		0.0833	-0.5833 (A)
LGIII	F26A1.7	F26A1.7	0	0			0		0		0	0
LGIII	F26A1.8	F26A1.8	0	0			0		0.1667		0	0.8
LGIII	F26A1.9	F26A1.9	0.3333	0			0		0.1667		1.3333 (E)	0
LGIII	F26F4.1	F26F4.1	-0.25	0.75			0		0		0	0.8
LGIII	F26F4.10	rrt-1	4	3.7500 (E)			NA		2.9		3.3	1.6667
LGIII	F26F4.11	F26F4.11	2.8333	2.6250 (E)			4.1667 (E)		2.1875		3.3750 (E)	0.3
LGIII	F26F4.12	F26F4.12	0	-0.125			0.75		1.125		0.4	-0.2
LGIII	F26F4.3	rom-1	0	0			0		0		0	0
LGIII	F26F4.4	tag-340	0	0			0.6667		0		0	0.4
LGIII	F26F4.5	F26F4.5	1	0			0.1667		0.375		0.6	0.8
LGIII	F26F4.6	F26F4.6	1	0			1		0.5		0	0
LGIII	F26F4.7	nhl-2	1.5	0.125			-0.2		0.5714		0	0
LGIII	F26F4.8	F26F4.8	0.5	0.125			0.6667		0.125		0.3	-0.1
LGIII	F26F4.9	F26F4.9	0.8333	-0.0625			0.25		0.125		0.1	-0.1
LGIII	F34D10.2	F34D10.2	-0.25	1.5			0.5		0.75		-0.6667	0.5
LGIII	F34D10.4	F34D10.4	5.7500 (E)	-0.5833 (A)			-0.25		2.8000 (E)		-0.25	0.5833 (A)
LGIII	F34D10.5	lin-48	0.125	-0.1667			0.5		-0.2		0	0.1667
LGIII	F34D10.7	F34D10.7	3.3333 (E)	-0.7500 (A)			0.25		0.4		-0.875	0.4167
LGIII	F35G12.1	F35G12.1	0	1.5			0.5		0.4		0.1667	-0.6667
LGIII	F35G12.10	asb-1	1	3.5000 (E)			4.1000 (E)		2.8333 (E)		2.2500 (E)	-0.1
LGIII	F35G12.12	F35G12.12	1	1.1667			0.1667		0		0	0.1667
LGIII	F35G12.3	sel-5	0	-0.5833			0.4		0		0	0.0833
LGIII	F35G12.4	F35G12.4	0	1.8333			3.6667 (E)		0		1.7500 (E)	0
LGIII	F35G12.5	F35G12.5	0	2			0.3333		0		0.3333	0.5
LGIII	F35G12.6	mab-21	0	-0.25			0		2.2		3.7500 (E)	0.4167
LGIII	F35G12.7	F35G12.7	0.6	-0.7500 (A)			4.2500 (E)		0.4		0	1.25
LGIII	F35G12.8	smc-4	NA	3.3333			4.1250 (E)		6		2.1667	1.4167
LGIII	F37A8.1	F37A8.1	0.5	0.5833			-0.25		-0.1		-0.3	1.3333
LGIII	F37A8.2	F37A8.2	2.5000 (E)	0.5			0.625		3.3333 (E)		1.0000 (E)	0.75
LGIII	F37C12.1	F37C12.1	3.3750 (E)	1.9333 (E)			2.6250 (E)		2.2500 (E)		2.8182 (E)	1.7000 (E)
LGIII	F37C12.10	F37C12.10	0.75	0			0.2		2.5000 (E)		0	0
LGIII	F37C12.11	rps-21	5.5	1.8333			4.3333 (E)		3.5833		3.5000 (E)	1.1667
LGIII	F37C12.12	mec-14	0.125	0.9375			0.875		0.0625		0.9	0.5
LGIII	F37C12.13	F37C12.13	3.8333 (E)	1.6875			2		1.8125		3.8333 (E)	0.5
LGIII	F37C12.15	srb-8	0.25	0			0		0.375		0	0
LGIII	F37C12.16	srb-9	1.6667 (E)	0.0625			-0.5833		0		0.0909	0
LGIII	F37C12.17	srb-7	0.75	0			0		0.625		0.4	0
LGIII	F37C12.2	F37C12.2	1.25	-0.125			0.6		0		-0.0833	-0.1
LGIII	F37C12.3	F37C12.3	2.5	0			0.6		2.3750 (E)		0.1667	0.6
LGIII	F37C12.4	rpl-36	3.5	3.5			4.5		3.6		4	4
LGIII	F37C12.7	F37C12.7	1.5	0			1.2		2.125		0.5	0
LGIII	F37C12.9	rps-14	2.75	2.1			3		3.3000 (E)		3.5000 (E)	4.0000 (E)
LGIII	F43C1.1	F43C1.1	0	-0.0833			0.1667		0		-0.0833	0.0833
LGIII	F43C1.2	mpk-1	1.4	0.4167			3.3333 (E)		0		0.5	1.7500 (E)
LGIII	F43C1.6	F43C1.6	1.6	-0.1667 (A)			2.5833 (E)		0.375		1.6667	0.1667
LGIII	F48E8.2	F48E8.2	1.3333	0.375			1.5		0		0.2	0.8
LGIII	F48E8.3	F48E8.3	0.6667	0			0		0		3.0000 (E)	1.7500 (E)
LGIII	F48E8.5	paa-1	2.25	1.5625			4.5		2.875		2.7	-0.1000 (A)
LGIII	F48E8.6	F48E8.6	1	0.25			0.5		1.8		-0.2	0.2
LGIII	F48E8.7	F48E8.7	0.6667	0.25			0.3333		2.5		0.4	0.6
LGIII	F52C9.1	F52C9.1	1.5000 (E)	0			0		0		1.0000 (E)	-0.1111
LGIII	F52C9.5	F52C9.5	0	0.0625			0.5		0		0.1	-0.1
LGIII	F52C9.7	F52C9.7	0.25	0.5625			0.1667		0		0.5	3.1667 (E)
LGIII	F52C9.8	pqe-1	0.25	0			0		0		0	0.8
LGIII	F54D8.1	F54D8.1	1.3333	-0.1875			0.1667		0.25		0	0.4
LGIII	F54D8.2	F54D8.2	2	0			0.6667		0.25		0	0
LGIII	F54D8.3	alh-1	0.3333	-0.1875			0.0833		0.5		-0.2	-0.2
LGIII	F54D8.4	cah-1	0.5	-0.0625 (A)			0.6667		0		2.6	0
LGIII	F54D8.5	F54D8.5	-0.0833	0			-0.3333		-0.25		0	0.8
LGIII	F54D8.6	F54D8.6	2.0000 (E)	0.375			0.5833		1.375		0.2	-0.2
LGIII	F54E7.1	F54E7.1	0.75	0.1875			0.3333		0		-0.1	-0.1
LGIII	F54E7.2	rps-12	5.0000 (E)	2.5			5.1250 (E)		2.7143 (E)		4.1667	0.5
LGIII	F56C9.10	F56C9.10	0.3333	0.125			-0.0833		0		0.2	0
LGIII	F56C9.11	F56C9.11	1	0			0		0		1.0000 (E)	3.3333 (E)
LGIII	F56C9.3	F56C9.3	0	0.4286			0.75		0		1	0.8
LGIII	F56C9.5	acbp-4	0	0			0		0		0	0.6
LGIII	F56C9.6	F56C9.6	1.1667	0.2857			1		0		0	0.2
LGIII	F56C9.7	F56C9.7	0.3333	1.6875			4.3333 (E)		-0.2143		3.1	0.7
LGIII	F56C9.8	F56C9.8	1	2.2500 (E)			1		0.1429		0.4	0.2
LGIII	F56D2.1	F56D2.1	3	3.0000 (E)			4.2500 (E)		3.0000 (E)		4.4000 (E)	0.4
LGIII	F56D2.2	F56D2.2	0.25	3.7500 (E)			1.3333		0		0	0.8
LGIII	F56D2.3	F56D2.3	0.75	3.2500 (E)			1.3333		0		0.7	0.9
LGIII	F56D2.4	uev-2	1	0.5			0.1667		0		0	0
LGIII	F56D2.6	F56D2.6	0	0.1875			0.3333		0		0.1	-0.1
LGIII	F56D2.7	ced-6	0.5	0.375			0.1667		0		0	0
LGIII	F56D2.8	F56D2.8	0.75	0			2.3333		0		0	0
LGIII	F56F3.1	pqn-45	0	NA			NA		0		NA	NA
LGIII	F56F3.2	ndg-4	1.8	-0.6667			0.0833		0.3333		0	2
LGIII	F56F3.3	F56F3.3	0	-0.0833			0.75		0		0	0.4167
LGIII	F56F3.4	F56F3.4	-0.2	0			0		-0.3		0	2
LGIII	F56F3.6	ins-17	2.6667 (E)	2.9167 (E)			3.9167 (E)		2.3000 (E)		3.0000 (E)	2.1667 (E)
LGIII	F59A2.1	npp-9	4.9167 (E)	2.1667			4		3.8750 (E)		2.8750 (E)	2
LGIII	F59A2.2	F59A2.2	3.2000 (E)	0			0		0		1.8333	0
LGIII	F59A2.3	F59A2.3	5.2500 (E)	-0.0833			1.625		0.4286		0	0.1667
LGIII	F59A2.4	F59A2.4	0.75	1.0000 (E)			0.5		0.3333		-0.5833	-0.0833
LGIII	F59A2.5	F59A2.5	1.8571	0			-0.375		0.5		0.3333	3.0000 (E)
LGIII	F59A2.6	F59A2.6	1.625	0			0		0.5556		0	0.1667
LGIII	H14A12.2	fum-1	3.6667 (E)	1.5000 (E)			3.8333 (E)		1.7500 (E)		1.3	-0.3
LGIII	H14A12.3	H14A12.3	0	0			-0.4167		0		0	2.6667 (E)
LGIII	H14A12.7	H14A12.7	3.0000 (E)	0.1875 (A)			0.2500 (A)		0		5.1667 (E)	0.3000 (A)
LGIII	H38K22.1	evl-14	1.6000 (E)	0.0833			2.7500 (E)		0		0.25	-0.1667
LGIII	H38K22.2	dcn-1	2	0.25			5.0000 (E)		3.8000 (E)		3.5000 (E)	0
LGIII	H38K22.3	tag-131	0	0			0		0		0	0
LGIII	H38K22.4	H38K22.4	0	0			0.6667		-0.25		0	0
LGIII	K01A11.1	K01A11.1	1.2000 (E)	0.1667			0		1		0	0.1667
LGIII	K01A11.2	K01A11.2	0.375	-0.3333			0.25		4.2500 (E)		0	2.0000 (E)
LGIII	K01A11.4	spe-41	0.5	0			0.75		0.5556		0.1667	0
LGIII	K04G7.1	K04G7.1	3.0000 (E)	0.75			3.6250 (E)		2.4000 (E)		1.8750 (E)	0
LGIII	K04G7.11	K04G7.11	1.6667 (E)	0.8125			0.5		0.125		0.6667	0.2
LGIII	K04G7.3	ogt-1	2.3333 (E)	0.375			2.0000 (E)		0.375		0	-0.2
LGIII	K04G7.4	K04G7.4	4.0000 (E)	1.6429			2.6		2.8125		3.1000 (E)	0.0000 (A)
LGIII	K10D2.1	K10D2.1	0	0			0		0		0	5.0000 (E)
LGIII	K10D2.2	K10D2.2	5.0000 (E)	0			0.5		0		0.2	0.8
LGIII	K10D2.3	K10D2.3	3.3333 (E)	1.1875			0		0		0.9	0.9
LGIII	K10D2.4	K10D2.4	0.1667	0.25			0		0		0	0.8
LGIII	K10D2.5	K10D2.5	0.1667	0.4375			-0.0833		3.3000 (E)		3.0000 (E)	1.9
LGIII	K10D2.6	K10D2.6	4.8333 (E)	2.5625			3.8333 (E)		3.2143 (E)		3.7500 (E)	-0.3
LGIII	K10D2.7	K10D2.7	0.5833	-0.25			-0.1667		0.125		1	2.3333 (E)
LGIII	M01F1.1	gly-14	0.25	0			0		0		0	0
LGIII	M01F1.3	M01F1.3	2.2143 (E)	2.1250 (E)			3.5000 (E)		2.9000 (E)		2.2500 (E)	0.9167
LGIII	M01F1.4	M01F1.4	0.125	0			0		0.1		0	0.1667
LGIII	M01F1.5	M01F1.5	0.75	0			0		0.2		0	0.1667
LGIII	M01F1.7	M01F1.7	4.0000 (E)	0			1		4.8000 (E)		0	0
LGIII	M01F1.8	M01F1.8	2.0000 (E)	-0.5			-0.25		0.1		-0.3	-0.5
LGIII	M88.1	ugt-62	1.8000 (E)	0.1667			0.3333		0		0	0.8333
LGIII	M88.2	M88.2	1.6	0.8333			2.5833 (E)		3.6250 (E)		3.0000 (E)	0.3333
LGIII	M88.3	M88.3	0	-0.6667			0.5		1		0.3333	0.8333
LGIII	M88.4	M88.4	0.2	0.5			2.1667		0		1.3333	0.1667
LGIII	M88.5	M88.5	0	0.1667			0.1667		0		0	0.3333
LGIII	M88.6	pan-1	3.1000 (E)	1			3.5000 (E)		4.5000 (E)		3.5833 (E)	0.8333
LGIII	R02F2.1	R02F2.1	0	0			0		0.125		0.2	2.5000 (E)
LGIII	R02F2.2	R02F2.2	1.5	0.1875			0.3333		0.1875		0	0.2
LGIII	R02F2.4	R02F2.4	0.6667	0.25			0.75		0		0.6	1
LGIII	R02F2.5	R02F2.5	2.3333	0.375			0.3333		0		0	1.3333 (E)
LGIII	R02F2.6	R02F2.6	0.75	0.4375			0		0.5		2.3	0.5
LGIII	R02F2.7	R02F2.7	3.8333 (E)	1.6875			3.3000 (E)		3.2000 (E)		2.2500 (E)	0.8
LGIII	R02F2.8	R02F2.8	2.3333 (E)	0.3750 (A)			0.3333		1.25		-0.7000 (A)	-0.5000 (A)
LGIII	R07E5.1	R07E5.1	0.2	0.3333			-0.7		0		0.6667	0.5
LGIII	R07E5.10	R07E5.10	2.7000 (E)	1.5000 (E)			2.3		2.8333 (E)		4.7500 (E)	1.5000 (E)
LGIII	R07E5.11	R07E5.11	0	2			0		2.6667 (E)		0.1667	0.3333
LGIII	R07E5.12	R07E5.12	0.4	2.0000 (E)			0.2		0		0.3333	0.6667
LGIII	R07E5.14	rnp-4	4.5	2.6667			4.5000 (E)		4.6250 (E)		2	1.9167
LGIII	R07E5.17	R07E5.17	0.2	0.5833			0		0.4		0.5833	1.0833
LGIII	R07E5.2	prdx-3	0	-0.1667			-0.2		0		0.3333	0
LGIII	R07E5.3	R07E5.3	4	3.9167 (E)			5.1667 (E)		4.6667 (E)		4.7500 (E)	1.0000 (A)
LGIII	R07E5.4	R07E5.4	0	0			0.5		0		0.5	0
LGIII	R07E5.5	R07E5.5	0	0			0.4		0		0.1667	0.1667
LGIII	R07E5.7	R07E5.7	1.6	2.3750 (E)			3.7000 (E)		1.8		1.0000 (E)	0.3333
LGIII	R07E5.8	cku-80	0.6	0.1667			-0.5		1.2		0.25	-0.0833
LGIII	R10E4.1	R10E4.1	0	-0.5833			0.3333		0		0	0.3333
LGIII	R10E4.11	R10E4.11	0	-0.0833			0		0		-0.1667	0.0833
LGIII	R10E4.2	tag-310	NA	0.1667			0.1667		NA		0	0
LGIII	R10E4.3	R10E4.3	1.2	0			0		0		-0.0833	3.5000 (E)
LGIII	R10E4.4	mcm-5	NA	2.1667			4.75		4		3.0000 (E)	0.8333 (A)
LGIII	R10E4.5	R10E4.5	0.2	-0.5833			0.25		0		-0.5833	-0.4167
LGIII	R10E4.6	R10E4.6	0.4	0.2			0.3333		0		0.3333	0
LGIII	R10E4.7	R10E4.7	0.2	-0.1667			1.3333		1		1.1667	0
LGIII	R10E4.9	R10E4.9	0.6	0			1.2500 (E)		0		1.3333	0
LGIII	R10E9.1	msi-1	3.5000 (E)	-0.0833			0.75		0.9		0	0.8333
LGIII	R10E9.2	R10E9.2	0.875	0			0		0		0	0
LGIII	R10E9.3	R10E9.3	0	0			0		0		0	0
LGIII	R13G10.1	dpy-27	3.7500 (E)	0.25			1.7500 (E)		1.0000 (E)		0.3333	0.6667
LGIII	R13G10.2	amx-1	0.75	0			0		1.5000 (E)		0	0.0833
LGIII	R13G10.4	R13G10.4	0.375	0.1667			0		5.3333 (E)		0.75	-0.0833
LGIII	R144.1	klp-6	1.6667 (E)	0.0714			0.1667		4.3333 (E)		0.5	0.5
LGIII	R144.2	R144.2	4.7500 (E)	1.9			4.6250 (E)		4.3333 (E)		4.5000 (E)	1.3
LGIII	R144.4	R144.4	1.4000 (E)	1.1250 (E)			2.0000 (E)		0.2		1.1250 (E)	0.5
LGIII	R144.5	R144.5	1	0			-0.6667 (A)		0.125		0.6	0
LGIII	R144.6	R144.6	1.4	-0.5			0.4167		0		-0.2	-0.4
LGIII	R144.7	larp-1	0	-0.2143			0.8333		0.625		0.5	0.3
LGIII	R144.9	mdt-11	0	0.8571			-0.5		0.6		1.6667 (E)	1
LGIII	R151.1	R151.1	1	0.125			0		0.0625		2.3333 (E)	-0.1
LGIII	R151.3	rpl-6	5	2			3.75		2.6667		4.3333 (E)	2.8
LGIII	R151.4	R151.4	1.5	0			0.3333		0		1.2	0.2
LGIII	R151.5	dpy-31	0	0.125			0		-0.4375		0.6	0.6
LGIII	R151.7	R151.7	0.375	0.5000 (E)			0.75		0.0667		0	0.4
LGIII	R151.8	R151.8	2	0.3125			-0.25		0		0.9	0.3
LGIII	R151.9	R151.9	4.0000 (E)	0			2.25		0.8333		2	2.3333 (E)
LGIII	R74.1	lrs-1	2.75	1.7			4.0000 (E)		2.6667		1.8	1.2000 (A)
LGIII	R74.2	R74.2	0	0			1.5833		0		0.3333	0.5
LGIII	R74.3	xbp-1	1	-0.25			0.2		0.2		0.1667 (A)	-0.0833
LGIII	R74.4	dnj-16	1.4	0			1.9167		0		-0.1	0.1667
LGIII	R74.5	R74.5	0.8	0			-0.0833		0		1.5	0.3333
LGIII	R74.6	R74.6	0	0			0.1667		0		0	0.1667
LGIII	R74.8	R74.8	1	0			0.1667		0		0	0.3333
LGIII	T02C12.1	hum-5	0	0			0.8		0		0	0
LGIII	T02C12.2	T02C12.2	2.0000 (E)	0.3333			1.9		1		0.9167	0.1667
LGIII	T02C12.3	T02C12.3	1.25	0			3.0000 (E)		0		1.4167	0
LGIII	T04A8.1	srg-10	0.2	0			0		0		0.1667	0
LGIII	T04A8.11	T04A8.11	3.2000 (E)	0.4167 (A)			3.1667 (E)		4.3750 (E)		2.5000 (E)	0.75
LGIII	T04A8.12	T04A8.12	0	0			-0.5833		0.2		0	0.8333
LGIII	T04A8.13	T04A8.13	-0.1	0.25			0.5		0		0	-1
LGIII	T04A8.14	emb-5	0	0			1.2		0		-0.5	-0.2
LGIII	T04A8.15	T04A8.15	0.1	-0.3333			0		0.2		0	-0.3333
LGIII	T04A8.16	clp-2	0	0.5			0		0		0	0
LGIII	T04A8.2	srg-11	1	0			0.1667		0.5		2	0.3333
LGIII	T04A8.3	T04A8.3	NA	0			0.1667		0		0	2
LGIII	T04A8.4	T04A8.4	0	-0.4167			0.5		0.6667		-0.5833	-0.7500 (A)
LGIII	T04A8.5	T04A8.5	0	0			0		0		0	0
LGIII	T04A8.6	T04A8.6	0.8	2.0833			3.25		2		3.8750 (E)	1.5833
LGIII	T04A8.7	T04A8.7	1	0.1667			3.7500 (E)		3.0000 (E)		2.8333 (E)	2.5
LGIII	T04A8.8	T04A8.8	0	-0.0833			2		0		0	-0.25
LGIII	T04A8.9	dnj-18	0	0			0		0.5		0.5	0
LGIII	T08A11.1	T08A11.1	NA	3.7500 (E)			3.0000 (E)		-2.5		2	1
LGIII	T08A11.2	T08A11.2	3.6667	4.3750 (E)			4.5		2.8333		4.3750 (E)	4.3750 (E)
LGIII	T10F2.1	grs-1	5.1250 (E)	3.5000 (E)			3.8333		4.2000 (E)		4.6667 (E)	2.9
LGIII	T10F2.2	T10F2.2	0	0			0.6667		0.25		0.2	0
LGIII	T10F2.3	ulp-1	0	-0.0625			2.2500 (E)		0.625		3.1000 (E)	0.5
LGIII	T10F2.4	T10F2.4	4.0000 (E)	3.6250 (E)			3.5		1.625		4.3333 (E)	2.6250 (E)
LGIII	T15B12.1	T15B12.1	0.3333	0			0.1667		0.25		0	0.8
LGIII	T15B12.2	T15B12.2	0.25	0.4375			1.3333		0		1.3333 (E)	-0.1
LGIII	T20B12.1	T20B12.1	3.2500 (E)	3.1000 (E)			2.9		3.0000 (E)		3.8333 (E)	1.3
LGIII	T20B12.2	tbp-1	3.0000 (E)	1.5			3.5833 (E)		3.3750 (E)		2.7000 (E)	3.3333 (E)
LGIII	T20B12.3	T20B12.3	2.5	1			4.2500 (E)		2.0714		2.4	1.6
LGIII	T20B12.4	T20B12.4	0	0			0		0.3333		0	0
LGIII	T20B12.5	T20B12.5	0	0.25			1.1		0		1.3333 (E)	0.8
LGIII	T20B12.6	mml-1	1.6667	0.0625			3.5000 (E)		-0.2857		5.3333 (E)	-0.5
LGIII	T20B12.7	T20B12.7	1.6667 (E)	1.2500 (E)			2.6667 (E)		-0.1429		1.3333 (E)	1.2
LGIII	T20B12.8	hmg-4	1.875	3.8750 (E)			2.0833 (E)		0.6429		3.0000 (E)	0
LGIII	T20B12.9	T20B12.9	0.25	0.125			-0.1667		1.3333		2.3333 (E)	-0.2
LGIII	T20H4.1	osm-10	1	0			0.25		0		2.2	0
LGIII	T20H4.2	T20H4.2	0	0.125			1.75		0		0	0
LGIII	T20H4.3	prs-1	0	0.0833			0		1.625		0.625	2.5000 (E)
LGIII	T20H4.4	adr-2	0	-0.3125			-0.125		1		-0.3	0.3
LGIII	T20H4.5	T20H4.5	3.6667 (E)	1.125			3		3		4.3750 (E)	1.6
LGIII	T21D11.1	T21D11.1	2.5	0			0		0		0	0
LGIII	T23F11.1	T23F11.1	0	0.5			2		0		0	1.7500 (E)
LGIII	T23F11.2	T23F11.2	0	0			0		0		0.1667	0.3333
LGIII	T23F11.3	T23F11.3	0	0			0		0.25		0	0.1667
LGIII	T23F11.4	T23F11.4	1.8	-0.0833			0		0		0.1667	0
LGIII	T23F11.5	srg-13	0	-0.4			0.4167		2.3333		-0.4	-0.2
LGIII	T24A11.1	mtm-3	2.3333 (E)	0			-0.25		2.4000 (E)		0	0.1667
LGIII	T24A11.2	xbx-5	3.0000 (E)	0.5833			2.125		1		-0.25	-0.5000 (A)
LGIII	T24A11.3	toh-1	0.8125	0.25			0		0.3684		-0.1	1.25
LGIII	T24G10.2	T24G10.2	0.25	0.4375			0		0		-0.1	0.3
LGIII	T27D1.1	cyn-9	0.125	0			0.5		0.7		0.25	2
LGIII	T27D1.3	T27D1.3	0.5	0.25			2.75		6.0000 (E)		0.6667	3.7500 (E)
LGIII	VB0393L.2	VB0393L.2	0.8	-0.1667			-0.5		0		0	0
LGIII	W03A5.1	W03A5.1	1.1250 (E)	0.4375			0		0.25		0.3	0.1
LGIII	W03A5.3	grl-22	0.25	-0.125			-0.1667		0.125		0.9	-0.5000 (A)
LGIII	W03A5.4	W03A5.4	1.5	0.125			0		0.125		0.2	-0.2
LGIII	W03A5.5	W03A5.5	0.5	0.375			0		0.125		1.2	0
LGIII	W03A5.6	W03A5.6	1	0.625			-0.1667		0		0.2	0
LGIII	W03A5.7	dnj-24	1.25	-0.25			0		0		0.4	-0.4
LGIII	Y1A5A.1	Y1A5A.1	0.4	-0.1667			0		0.2		-0.1667	0
LGIII	Y1A5A.2	Y1A5A.2	1.2	0.5			1.3		0.4		0	-0.0833
LGIII	Y32H12A.2	Y32H12A.2	1.25	0			0.5		0		0	0
LGIII	Y32H12A.3	dhs-9	0.25	0.5000 (E)			0.4167		0		0.3	0.2
LGIII	Y32H12A.4	Y32H12A.4	0	0.125			4.0000 (E)		0		0	0.4
LGIII	Y32H12A.6	Y32H12A.6	0	-0.375			0		0		0.6	0
LGIII	Y32H12A.8	Y32H12A.8	0.75	0.1875			0.5		0		0.3	-0.1
LGIII	Y43F4B.2	Y43F4B.2	0.25	0.8333			1.5		0.2222		0	2
LGIII	Y44F5A.1	Y44F5A.1	1.2	0.75			2.7500 (E)		0		1.25	0.3333
LGIII	Y54H5A.2	Y54H5A.2	0.25	0.125			2.75		-0.1875		0.6	0.4
LGIII	Y69F12A.2	alh-12	0.25	0.375			-0.0833		0.0714		0.1	0.3
LGIII	ZC155.1	nex-1	0	0.5			-0.3333		0		2.4	4.0000 (E)
LGIII	ZC155.2	ZC155.2	0	-0.5625 (A)			0		0.25		0.3	0.3
LGIII	ZC155.3	ZC155.3	0	0.125			3.7500 (E)		0.625		1.6	0.6
LGIII	ZC155.4	ZC155.4	0	0.1875			0.75		0.5714		0.8333 (E)	0.6667 (E)
LGIII	ZC155.5	ZC155.5	0	0			0.1667		0.25		0	0.6
LGIII	ZC155.7	ZC155.7	2.2000 (E)	-0.0625			0		0.625		0.3	0.9
LGIII	ZC395.10	ZC395.10	0.25	0			6.0000 (E)		0.125		0.2	0.4
LGIII	ZC395.11	ZC395.11	0.5	0.25			0.1667		0.5		0.2	0.2
LGIII	ZC395.2	clk-1	0	0			0		0		0	0.4
LGIII	ZC395.3	toc-1	0.25	0.25			0		0		0	2.3333 (E)
LGIII	ZC395.4	ZC395.4	0.25	0.125			0.1667		0		0.4	0.8
LGIII	ZC395.5	ZC395.5	0	0.125			0.3333		0		0	0.8
LGIII	ZC395.6	gro-1	0	0			5.0000 (E)		0		0	0.2
LGIII	ZC395.8	ZC395.8	-0.125	1.1667 (E)			0		0.0625		1.1667 (E)	-0.1
LGIII	ZK1058.2	pat-3	5.5	3.0833			5		2.4000 (E)		3.7500 (E)	1.1667
LGIII	ZK1058.5	ZK1058.5	1.2000 (E)	0			0.5		0		0.3333	0
LGIII	ZK1058.6	ZK1058.6	0	-0.4167			-0.25		0.5		0	0
LGIII	ZK1058.9	ZK1058.9	0.5	-0.1667			0.25		2.3571 (E)		-1.0000 (A)	-0.3333 (A)
LGIII	ZK121.1	ZK121.1	4.0000 (E)	-0.0625			0.1667		0		-0.1	-0.1
LGIII	ZK121.2	ZK121.2	0	0			1.25		0		0	0.8
LGIII	ZK418.1	nhr-9	0.625	2.2500 (E)			4.7500 (E)		0.5625		3.8000 (E)	0.2
LGIII	ZK418.2	ZK418.2	0.125	0.625			0.4167		0.3125		0.2	0.6
LGIII	ZK418.3	ZK418.3	0.75	0.25			0		0		0	1
LGIII	ZK418.4	lin-37	0.75	0.75			0.0833		0		0.8	1.6667 (E)
LGIII	ZK418.5	ZK418.5	4.0000 (E)	1.5000 (E)			0.5		0.625		1	0.1667
LGIII	ZK418.6	ZK418.6	0.75	-0.125			0.1667		2.0000 (E)		0.3	-0.1
LGIII	ZK418.7	ZK418.7	0	0			0.3333		2.6667 (E)		0	2.3333 (E)
LGIII	ZK418.8	ZK418.8	0.25	0			0		0.25		0	0.2
LGIII	ZK418.9	ZK418.9	0.75	-0.3750 (A)			-0.3333		0.5		0.8	0.6
