# Supplementary material for: A global analysis of genetic interactions in Caenorhabditis elegans
Source: J Biol. 2007 Sep 26;6(3):8. doi: 10.1186/jbiol58 (PMC2373897; doi:10.1186/jbiol58)
Supplement: Additional data file 2 — LGIII target genes were analyzed for enrichment of specific GO annotation. [file jbiol58-S2.xls]

## Sheet: stats
Id	Count	RandMean	RandStd	Zscore	Pval	RepFactor	Corrected Pval
fumarate metabolism	1	0.028	0.164	5.92683	1.5442e-09	35.7143	4.32376e-07
adult behavior	1	0.032	0.176	5.5	1.899e-08	31.25	5.3172e-06
pentose-phosphate shunt\, non-oxidative branch	1	0.033	0.178	5.43258	2.7772e-08	30.303	7.77616e-06
base-excision repair	1	0.034	0.181	5.33702	4.7244e-08	29.4118	1.32283e-05
glycyl-tRNA aminoacylation	1	0.037	0.188	5.12234	1.5088e-07	27.027	4.22464e-05
prolyl-tRNA aminoacylation	1	0.048	0.218	4.36697	6.299e-06	20.8333	0.00176372
ectodermal gut morphogenesis	1	0.059	0.235	4.00426	3.1107e-05	16.9492	0.00870996
hindgut morphogenesis	1	0.059	0.235	4.00426	3.1107e-05	16.9492	0.00870996
ectodermal gut development	1	0.059	0.235	4.00426	3.1107e-05	16.9492	0.00870996
digestive tract morphogenesis	1	0.059	0.235	4.00426	3.1107e-05	16.9492	0.00870996
gut morphogenesis	1	0.059	0.235	4.00426	3.1107e-05	16.9492	0.00870996
gut development	1	0.059	0.235	4.00426	3.1107e-05	16.9492	0.00870996
tricarboxylic acid cycle intermediate metabolism	1	0.06	0.237	3.96624	3.6507e-05	16.6667	0.010222
arginyl-tRNA aminoacylation	1	0.063	0.242	3.8719	5.3995e-05	15.873	0.0151186
tryptophanyl-tRNA aminoacylation	1	0.062	0.245	3.82857	6.4445e-05	16.129	0.0180446
quinone cofactor metabolism	1	0.062	0.249	3.76707	8.2588e-05	16.129	0.0231246
quinone cofactor biosynthesis	1	0.062	0.249	3.76707	8.2588e-05	16.129	0.0231246
ubiquinone biosynthesis	1	0.062	0.249	3.76707	8.2588e-05	16.129	0.0231246
calcium-mediated signaling	1	0.067	0.253	3.68775	0.00011312	14.9254	0.0316736
non-recombinational repair	1	0.073	0.26	3.56538	0.00018166	13.6986	0.0508648
purine base biosynthesis	1	0.074	0.265	3.49434	0.00023762	13.5135	0.0665336
lipoate biosynthesis	1	0.078	0.271	3.40221	0.00033421	12.8205	0.0935788
glutathione metabolism	1	0.092	0.295	3.07797	0.0010421	10.8696	0.291788
transmembrane receptor protein serine/threonine kinase signaling pathway	1	0.105	0.309	2.89644	0.0018871	9.52381	0.528388
purine base metabolism	1	0.101	0.314	2.86306	0.0020979	9.90099	0.587412
double-strand break repair	1	0.111	0.32	2.77813	0.0027337	9.00901	0.765436
energy coupled proton transport\, down electrochemical gradient	1	0.116	0.326	2.71166	0.0033474	8.62069	0.937272
ATP synthesis coupled proton transport	1	0.116	0.326	2.71166	0.0033474	8.62069	0.937272
nucleoside diphosphate metabolism	1	0.119	0.338	2.60651	0.0045735	8.40336	1.28058
deoxyribonucleoside diphosphate metabolism	1	0.119	0.338	2.60651	0.0045735	8.40336	1.28058
pentose-phosphate shunt	1	0.136	0.359	2.40669	0.008049	7.35294	2.25372
NADPH regeneration	1	0.136	0.359	2.40669	0.008049	7.35294	2.25372
NADP metabolism	1	0.136	0.359	2.40669	0.008049	7.35294	2.25372
pyridine nucleotide metabolism	1	0.168	0.399	2.08521	0.018525	5.95238	5.187
nicotinamide metabolism	1	0.168	0.399	2.08521	0.018525	5.95238	5.187
deoxyribonucleotide metabolism	1	0.174	0.399	2.07018	0.019218	5.74713	5.38104
dosage compensation\, by hypoactivation of X chromosome	1	0.186	0.418	1.94737	0.025745	5.37634	7.2086
nucleobase biosynthesis	1	0.19	0.421	1.92399	0.027178	5.26316	7.60984
tRNA processing	1	0.21	0.44	1.79545	0.036291	4.7619	10.1615
tail tip morphogenesis (sensu Nematoda)	1	0.229	0.465	1.65806	0.048652	4.36681	13.6226
dosage compensation	1	0.236	0.473	1.61522	0.053131	4.23729	14.8767
chemosensory behavior	1	0.238	0.487	1.56468	0.058829	4.20168	16.4721
vitamin metabolism	1	0.253	0.48	1.55625	0.059824	3.95257	16.7507
water-soluble vitamin metabolism	1	0.253	0.48	1.55625	0.059824	3.95257	16.7507
nucleobase metabolism	1	0.3	0.519	1.34875	0.088709	3.33333	24.8385
transcription initiation from RNA polymerase II promoter	1	0.308	0.539	1.28386	0.099596	3.24675	27.8869
protein prenylation	1	0.321	0.538	1.26208	0.10346	3.11526	28.9688
protein amino acid prenylation	1	0.321	0.538	1.26208	0.10346	3.11526	28.9688
embryonic morphogenesis	1	0.33	0.548	1.22263	0.11074	3.0303	31.0072
lipoprotein biosynthesis	1	0.364	0.575	1.10609	0.13434	2.74725	37.6152
lipoprotein metabolism	1	0.364	0.575	1.10609	0.13434	2.74725	37.6152
organic acid biosynthesis	1	0.385	0.597	1.03015	0.15147	2.5974	42.4116
fatty acid biosynthesis	1	0.385	0.597	1.03015	0.15147	2.5974	42.4116
carboxylic acid biosynthesis	1	0.385	0.597	1.03015	0.15147	2.5974	42.4116
one-carbon compound metabolism	1	0.393	0.608	0.998355	0.15905	2.54453	44.534
phospholipid biosynthesis	1	0.396	0.609	0.99179	0.16065	2.52525	44.982
homophilic cell adhesion	1	0.383	0.629	0.980922	0.16332	2.61097	45.7296
protein amino acid N-linked glycosylation	1	0.396	0.622	0.971061	0.16576	2.52525	46.4128
nucleoside metabolism	1	0.41	0.619	0.95315	0.17026	2.43902	47.6728
cell-cell adhesion	1	0.405	0.645	0.922481	0.17814	2.46914	49.8792
glycerol metabolism	1	0.431	0.625	0.9104	0.18131	2.32019	50.7668
polyol metabolism	1	0.431	0.625	0.9104	0.18131	2.32019	50.7668
membrane lipid biosynthesis	1	0.433	0.632	0.897152	0.18482	2.30947	51.7496
phospholipid metabolism	1	0.431	0.641	0.887676	0.18736	2.32019	52.4608
transcription from RNA polymerase II promoter	1	0.442	0.631	0.884311	0.18826	2.26244	52.7128
mismatch repair	1	0.428	0.659	0.867982	0.1927	2.33645	53.956
maintenance of fidelity during DNA-dependent DNA replication	1	0.428	0.659	0.867982	0.1927	2.33645	53.956
ATP biosynthesis	1	0.437	0.667	0.844078	0.19931	2.28833	55.8068
nucleoside phosphate metabolism	1	0.437	0.667	0.844078	0.19931	2.28833	55.8068
oxidative phosphorylation	1	0.458	0.645	0.84031	0.20037	2.18341	56.1036
ATP metabolism	1	0.46	0.68	0.794118	0.21356	2.17391	59.7968
cellular respiration	1	0.479	0.683	0.762811	0.22279	2.08768	62.3812
transcription initiation	1	0.481	0.688	0.75436	0.22532	2.079	63.0896
purine ribonucleoside triphosphate biosynthesis	1	0.515	0.719	0.674548	0.24998	1.94175	69.9944
ribonucleoside triphosphate biosynthesis	1	0.515	0.719	0.674548	0.24998	1.94175	69.9944
purine nucleoside triphosphate biosynthesis	1	0.515	0.719	0.674548	0.24998	1.94175	69.9944
purine nucleoside triphosphate metabolism	1	0.538	0.729	0.633745	0.26312	1.85874	73.6736
ribonucleoside triphosphate metabolism	1	0.538	0.729	0.633745	0.26312	1.85874	73.6736
purine ribonucleoside triphosphate metabolism	1	0.538	0.729	0.633745	0.26312	1.85874	73.6736
group transfer coenzyme metabolism	1	0.57	0.758	0.567282	0.28526	1.75439	79.8728
nucleoside triphosphate biosynthesis	1	0.573	0.755	0.565563	0.28585	1.7452	80.038
membrane lipid metabolism	1	0.589	0.751	0.54727	0.2921	1.69779	81.788
enzyme linked receptor protein signaling pathway	1	0.614	0.738	0.523035	0.30047	1.62866	84.1316
nucleoside triphosphate metabolism	1	0.624	0.778	0.48329	0.31444	1.60256	88.0432
biopolymer methylation	1	0.65	0.807	0.433705	0.33225	1.53846	93.03
DNA alkylation	1	0.65	0.807	0.433705	0.33225	1.53846	93.03
DNA methylation	1	0.65	0.807	0.433705	0.33225	1.53846	93.03
cuticle biosynthesis (sensu Nematoda)	1	0.656	0.804	0.427861	0.33438	1.52439	93.6264
cuticle biosynthesis (sensu Protostomia and Nematoda)	1	0.686	0.819	0.383394	0.35071	1.45773	98.1988
organismal biosynthesis	1	0.686	0.819	0.383394	0.35071	1.45773	98.1988
cuticle biosynthesis	1	0.686	0.819	0.383394	0.35071	1.45773	98.1988
DNA modification	1	0.726	0.836	0.327751	0.37155	1.37741	104.034
fatty acid metabolism	1	0.792	0.844	0.246445	0.40267	1.26263	112.748
purine ribonucleotide biosynthesis	1	0.791	0.898	0.232739	0.40798	1.26422	114.234
purine ribonucleotide metabolism	1	0.814	0.902	0.206208	0.41831	1.2285	117.127
ribonucleotide biosynthesis	1	0.819	0.914	0.198031	0.42151	1.221	118.023
ribonucleotide metabolism	1	0.842	0.918	0.172113	0.43167	1.18765	120.868
purine nucleotide biosynthesis	1	0.845	0.943	0.164369	0.43472	1.18343	121.722
purine nucleotide metabolism	1	0.868	0.946	0.139535	0.44451	1.15207	124.463
cell fate commitment	1	0.917	0.926	0.0896328	0.46429	1.09051	130.001
alcohol catabolism	1	0.932	0.948	0.07173	0.47141	1.07296	131.995
hexose catabolism	1	0.932	0.948	0.07173	0.47141	1.07296	131.995
glucose catabolism	1	0.932	0.948	0.07173	0.47141	1.07296	131.995
monosaccharide catabolism	1	0.932	0.948	0.07173	0.47141	1.07296	131.995
carbohydrate transport	1	1.024	0.93	-0.0258065	0.51029	0.976562	142.881
glucose metabolism	1	1.103	1.023	-0.100684	0.5401	0.906618	151.228
cellular carbohydrate catabolism	1	1.114	1.031	-0.110572	0.54402	0.897666	152.326
carbohydrate catabolism	1	1.114	1.031	-0.110572	0.54402	0.897666	152.326
nucleotide biosynthesis	1	1.139	1.057	-0.131504	0.55231	0.877963	154.647
amino acid transport	1	1.163	1.039	-0.156882	0.56233	0.859845	157.452
amine transport	1	1.215	1.053	-0.204179	0.58089	0.823045	162.649
cell migration	1	1.297	1.109	-0.267809	0.60558	0.77101	169.562
protein amino acid glycosylation	1	1.294	1.065	-0.276056	0.60875	0.772798	170.45
glycoprotein biosynthesis	1	1.294	1.065	-0.276056	0.60875	0.772798	170.45
biopolymer glycosylation	1	1.294	1.065	-0.276056	0.60875	0.772798	170.45
hexose metabolism	1	1.358	1.14	-0.314035	0.62325	0.736377	174.51
glycoprotein metabolism	1	1.349	1.098	-0.317851	0.6247	0.74129	174.916
sodium ion transport	1	1.362	1.093	-0.331199	0.62975	0.734214	176.33
lipid catabolism	1	1.402	1.195	-0.336402	0.63172	0.713267	176.882
monosaccharide metabolism	1	1.393	1.149	-0.342037	0.63384	0.717875	177.475
cell motility	1	1.416	1.166	-0.356775	0.63937	0.706215	179.024
localization of cell	1	1.416	1.166	-0.356775	0.63937	0.706215	179.024
carboxylic acid transport	1	1.431	1.154	-0.373484	0.64561	0.698812	180.771
organic acid transport	1	1.431	1.154	-0.373484	0.64561	0.698812	180.771
ubiquitin cycle	1	1.571	1.238	-0.461228	0.67768	0.636537	189.75
hydrogen transport	1	1.62	1.24	-0.5	0.69146	0.617284	193.609
proton transport	1	1.62	1.24	-0.5	0.69146	0.617284	193.609
aromatic compound metabolism	1	1.636	1.262	-0.503962	0.69286	0.611247	194.001
cell differentiation	1	2.211	1.425	-0.849825	0.80229	0.452284	224.641
small GTPase mediated signal transduction	1	3.008	1.714	-1.17153	0.87931	0.332447	246.207
cellular macromolecule catabolism	1	3.028	1.728	-1.17361	0.87972	0.330251	246.322
macromolecule catabolism	1	3.382	1.82	-1.30879	0.9047	0.295683	253.316
cellular catabolism	1	4.174	2.055	-1.54453	0.93877	0.239578	262.856
G-protein signaling\, coupled to cAMP nucleotide second messenger	2	0.103	0.323	5.87307	2.1391e-09	19.4175	5.98948e-07
G-protein signaling\, coupled to cyclic nucleotide second messenger	2	0.103	0.323	5.87307	2.1391e-09	19.4175	5.98948e-07
cAMP-mediated signaling	2	0.103	0.323	5.87307	2.1391e-09	19.4175	5.98948e-07
cyclic-nucleotide-mediated signaling	2	0.103	0.323	5.87307	2.1391e-09	19.4175	5.98948e-07
oxidoreduction coenzyme metabolism	2	0.23	0.463	3.82289	6.5947e-05	8.69565	0.0184652
DNA replication initiation	2	0.235	0.479	3.68476	0.00011446	8.51064	0.0320488
sulfur metabolism	2	0.382	0.6	2.69667	0.0035019	5.2356	0.980532
chitin metabolism	2	0.531	0.727	2.02063	0.021659	3.76648	6.06452
heterocycle metabolism	2	0.618	0.769	1.79714	0.036157	3.23625	10.124
apoptosis	2	0.623	0.767	1.79531	0.036303	3.21027	10.1648
glucosamine metabolism	2	0.616	0.801	1.72784	0.042008	3.24675	11.7622
amino sugar metabolism	2	0.616	0.801	1.72784	0.042008	3.24675	11.7622
N-acetylglucosamine metabolism	2	0.616	0.801	1.72784	0.042008	3.24675	11.7622
polysaccharide metabolism	2	0.668	0.815	1.63436	0.051092	2.99401	14.3058
cellular polysaccharide metabolism	2	0.668	0.815	1.63436	0.051092	2.99401	14.3058
programmed cell death	2	0.752	0.844	1.47867	0.069614	2.65957	19.4919
regulation of progression through cell cycle	2	0.829	0.881	1.32917	0.091896	2.41255	25.7309
response to oxidative stress	2	0.843	0.917	1.26172	0.10352	2.37248	28.9856
protein folding	2	0.911	0.934	1.16595	0.12182	2.19539	34.1096
cytoskeleton-dependent intracellular transport	2	1.006	0.979	1.01532	0.15498	1.98807	43.3944
microtubule-based movement	2	1.006	0.979	1.01532	0.15498	1.98807	43.3944
oxygen and reactive oxygen species metabolism	2	1.031	1.042	0.929942	0.1762	1.93986	49.336
cell death	2	1.148	1.055	0.807583	0.20967	1.74216	58.7076
lipid biosynthesis	2	1.343	1.13	0.581416	0.28048	1.4892	78.5344
main pathways of carbohydrate metabolism	2	1.602	1.231	0.323314	0.37323	1.24844	104.504
cellular lipid metabolism	2	2.038	1.402	-0.0271041	0.51081	0.981354	143.027
chromosome segregation	2	2.078	1.392	-0.0560345	0.52234	0.962464	146.255
microtubule-based process	2	2.135	1.407	-0.0959488	0.53822	0.936768	150.702
alcohol metabolism	2	2.252	1.496	-0.168449	0.56688	0.888099	158.726
positive regulation of behavior	2	2.677	1.666	-0.406363	0.65776	0.747105	184.173
positive regulation of locomotion	2	2.677	1.666	-0.406363	0.65776	0.747105	184.173
nucleosome assembly	2	2.816	1.633	-0.499694	0.69135	0.710227	193.578
regulation of locomotion	2	2.905	1.739	-0.520414	0.69861	0.688468	195.611
regulation of behavior	2	2.961	1.757	-0.546955	0.7078	0.675447	198.184
chromatin assembly	2	2.937	1.664	-0.563101	0.71332	0.680967	199.73
protein complex assembly	2	2.979	1.677	-0.583781	0.72032	0.671366	201.69
cytoskeleton organization and biogenesis	2	2.958	1.631	-0.58737	0.72152	0.676133	202.026
cell cycle	2	3.199	1.685	-0.711573	0.76164	0.625195	213.259
chromatin assembly or disassembly	2	3.73	1.865	-0.927614	0.8232	0.536193	230.496
DNA packaging	2	3.73	1.865	-0.927614	0.8232	0.536193	230.496
establishment and/or maintenance of chromatin architecture	2	3.73	1.865	-0.927614	0.8232	0.536193	230.496
chromosome organization and biogenesis (sensu Eukaryota)	2	3.937	1.935	-1.00103	0.84159	0.508001	235.645
chromosome organization and biogenesis	2	3.996	1.971	-1.01268	0.84439	0.500501	236.429
intracellular transport	2	3.988	1.912	-1.03975	0.85077	0.501505	238.216
establishment of cellular localization	2	4.781	2.091	-1.32999	0.90824	0.418323	254.307
cellular localization	2	4.781	2.091	-1.32999	0.90824	0.418323	254.307
catabolism	2	5.965	2.455	-1.61507	0.94685	0.335289	265.118
cell-substrate adhesion	3	0.398	0.619	4.20355	1.3138e-05	7.53769	0.00367864
cell-matrix adhesion	3	0.398	0.619	4.20355	1.3138e-05	7.53769	0.00367864
second-messenger-mediated signaling	3	0.52	0.722	3.4349	0.00029638	5.76923	0.0829864
regulation of embryonic development	3	0.618	0.755	3.15497	0.00080258	4.85437	0.224722
positive regulation of embryonic development	3	0.618	0.755	3.15497	0.00080258	4.85437	0.224722
DNA-dependent DNA replication	3	0.893	0.935	2.25348	0.012115	3.35946	3.3922
coenzyme biosynthesis	3	1.029	0.997	1.97693	0.024025	2.91545	6.727
cofactor biosynthesis	3	1.05	1.012	1.92688	0.026997	2.85714	7.55916
RNA processing	3	1.168	1.06	1.7283	0.041967	2.56849	11.7508
lipid binding	3	1.333	1.155	1.44329	0.074469	2.25056	20.8513
response to chemical stimulus	3	1.487	1.211	1.24938	0.10576	2.01748	29.6128
nucleotide metabolism	3	1.615	1.242	1.11514	0.1324	1.85759	37.072
response to abiotic stimulus	3	1.709	1.262	1.02298	0.15316	1.75541	42.8848
DNA replication	3	1.856	1.299	0.880677	0.18925	1.61638	52.99
DNA repair	3	1.839	1.345	0.863197	0.19401	1.63132	54.3228
response to endogenous stimulus	3	1.902	1.37	0.80146	0.21143	1.57729	59.2004
response to DNA damage stimulus	3	1.902	1.37	0.80146	0.21143	1.57729	59.2004
energy derivation by oxidation of organic compounds	3	1.931	1.357	0.787767	0.21542	1.5536	60.3176
regulation of development	3	2.025	1.345	0.724907	0.23425	1.48148	65.59
potassium ion transport	3	4.164	1.952	-0.596311	0.72452	0.720461	202.866
protein amino acid dephosphorylation	3	4.274	2.031	-0.627277	0.73476	0.701919	205.733
dephosphorylation	3	4.297	2.041	-0.635473	0.73744	0.698162	206.483
locomotion	3	7.466	2.69	-1.66022	0.95157	0.401822	266.44
G-protein coupled receptor protein signaling pathway	5	16.421	3.826	-2.9851	0.99858	0.304488	279.602
cell surface receptor linked signal transduction	6	17.717	3.998	-2.93072	0.99831	0.338658	279.527
signal transduction	17	31.346	5.131	-2.79595	0.99741	0.542334	279.275
cell organization and biogenesis	4	11.64	3.3	-2.31515	0.9897	0.343643	277.116
regulation of metabolism	13	22.116	4.252	-2.14393	0.98398	0.58781	275.514
regulation of cellular metabolism	13	22.084	4.255	-2.1349	0.98362	0.588661	275.414
transcription\, DNA-dependent	13	21.876	4.216	-2.10531	0.98237	0.594259	275.064
proteolysis	7	14.901	3.783	-2.08855	0.98163	0.469767	274.856
regulation of nucleobase\, nucleoside\, nucleotide and nucleic acid metabolism	13	21.621	4.216	-2.04483	0.97956	0.601267	274.277
regulation of transcription	13	21.598	4.21	-2.04228	0.97944	0.601908	274.243
regulation of transcription\, DNA-dependent	13	21.358	4.171	-2.00384	0.97746	0.608671	273.689
regulation of cellular process	15	23.49	4.41	-1.92517	0.9729	0.63857	272.412
regulation of physiological process	15	23.327	4.385	-1.89897	0.97122	0.643032	271.942
regulation of cellular physiological process	15	23.244	4.361	-1.89039	0.97065	0.645328	271.782
transcription	16	22.751	4.298	-1.57073	0.94188	0.703266	263.726
organelle organization and biogenesis	4	7.695	2.72	-1.35846	0.91284	0.519818	255.595
metal ion transport	4	6.737	2.473	-1.10675	0.8658	0.593736	242.424
ion transport	10	13.924	3.564	-1.10101	0.86455	0.718184	242.074
monovalent inorganic cation transport	5	7.123	2.517	-0.843464	0.80052	0.701951	224.146
response to stimulus	6	8.297	2.782	-0.825665	0.7955	0.723153	222.74
organismal physiological process	9	10.46	3.116	-0.468549	0.6803	0.860421	190.484
cation transport	9	10.287	3.056	-0.421139	0.66317	0.874891	185.688
lipid metabolism	4	4.846	2.136	-0.396067	0.65397	0.825423	183.112
intracellular signaling cascade	10	10.897	3.255	-0.275576	0.60856	0.917684	170.397
protein modification	22	23.111	4.499	-0.246944	0.59752	0.951928	167.306
biopolymer modification	23	24.103	4.631	-0.238177	0.59413	0.954238	166.356
post-embryonic morphogenesis	8	8.477	2.844	-0.167722	0.5666	0.94373	158.648
post-embryonic body morphogenesis	8	8.477	2.844	-0.167722	0.5666	0.94373	158.648
homeostasis	6	6.385	2.429	-0.158501	0.56297	0.939702	157.632
reproductive behavior	5	5.266	2.274	-0.116974	0.54656	0.949487	153.037
oviposition	5	5.224	2.265	-0.0988962	0.53939	0.957121	151.029
osmoregulation	6	5.87	2.335	0.0556745	0.4778	1.02215	133.784
carbohydrate metabolism	6	5.811	2.342	0.0807003	0.46784	1.03252	130.995
regulation of protein activity\, epigenetic	5	4.814	2.271	0.0819022	0.46736	1.03864	130.861
phosphorus metabolism	20	19.59	4.238	0.0967437	0.46147	1.02093	129.212
phosphate metabolism	20	19.59	4.238	0.0967437	0.46147	1.02093	129.212
DNA metabolism	9	8.379	2.72	0.228309	0.4097	1.07411	114.716
protein amino acid phosphorylation	16	14.758	3.741	0.331997	0.36995	1.08416	103.586
regulation of gene expression\, epigenetic	7	6.091	2.52	0.360714	0.35916	1.14924	100.565
positive regulation of body size	11	9.827	2.965	0.395616	0.34619	1.11937	96.9332
cellular carbohydrate metabolism	4	3.236	1.802	0.423973	0.33579	1.23609	94.0212
phosphorylation	17	15.293	3.764	0.453507	0.32509	1.11162	91.0252
locomotory behavior	33	30.277	5.002	0.544382	0.29309	1.08994	82.0652
translation	5	3.644	1.897	0.714813	0.23736	1.37212	66.4608
behavior	37	32.785	5.146	0.819083	0.20637	1.12856	57.7836
response to stress	5	3.378	1.828	0.887309	0.18746	1.48017	52.4888
amino acid and derivative metabolism	7	4.772	2.142	1.04015	0.14914	1.46689	41.7592
electron transport	19	14.707	3.415	1.2571	0.10436	1.2919	29.2208
amino acid metabolism	7	4.12	1.993	1.44506	0.074221	1.69903	20.7819
morphogenesis of an epithelium	10	6.414	2.462	1.45654	0.072622	1.55909	20.3342
amine metabolism	9	5.354	2.263	1.61114	0.053575	1.68099	15.001
generation of precursor metabolites and energy	23	16.648	3.68	1.72609	0.042166	1.38155	11.8065
nitrogen compound metabolism	10	5.693	2.328	1.85009	0.032151	1.75654	9.00228
organic acid metabolism	10	5.441	2.245	2.03073	0.021141	1.8379	5.91948
carboxylic acid metabolism	10	5.441	2.245	2.03073	0.021141	1.8379	5.91948
sexual reproduction	28	18.984	4.114	2.19154	0.014206	1.47493	3.97768
cofactor metabolism	5	1.929	1.393	2.20459	0.013741	2.59202	3.84748
coenzyme metabolism	5	1.885	1.379	2.25888	0.011945	2.65252	3.3446
gametogenesis	28	18.682	4.082	2.2827	0.011224	1.49877	3.14272
RNA metabolism	8	3.318	1.863	2.51315	0.0059829	2.41109	1.67521
organ development	22	12.704	3.526	2.63642	0.0041894	1.73174	1.17303
biosynthesis	27	17.005	3.787	2.63929	0.004154	1.58777	1.16312
sex differentiation	21	11.963	3.413	2.64782	0.0040507	1.75541	1.1342
macromolecule biosynthesis	19	10.791	3.066	2.67743	0.0037095	1.76073	1.03866
morphogenesis	34	22.056	4.439	2.6907	0.0035652	1.54153	0.998256
tRNA aminoacylation	5	1.54	1.274	2.71586	0.0033052	3.24675	0.925456
tRNA aminoacylation for protein translation	5	1.54	1.274	2.71586	0.0033052	3.24675	0.925456
amino acid activation	5	1.54	1.274	2.71586	0.0033052	3.24675	0.925456
cellular biosynthesis	24	13.876	3.461	2.92517	0.0017214	1.72961	0.481992
genitalia morphogenesis	21	11.216	3.314	2.95232	0.001577	1.87233	0.44156
protein biosynthesis	19	10.088	2.984	2.9866	0.0014105	1.88343	0.39494
tRNA metabolism	6	1.836	1.387	3.00216	0.0013403	3.26797	0.375284
organ morphogenesis	22	11.702	3.396	3.03239	0.0012131	1.88002	0.339668
cell adhesion	5	1.253	1.094	3.42505	0.00030735	3.99042	0.086058
death	11	4.061	1.947	3.56394	0.00018266	2.70869	0.0511448
aging	9	2.958	1.675	3.60716	0.00015478	3.0426	0.0433384
determination of adult life span	9	2.921	1.657	3.66868	0.0001219	3.08114	0.034132
