# Supplementary material for: A global analysis of genetic interactions in Caenorhabditis elegans
Source: J Biol. 2007 Sep 26;6(3):8. doi: 10.1186/jbiol58 (PMC2373897; doi:10.1186/jbiol58)
Supplement: Additional data file 3 — Gene interactions in the SGI, query, and superimposed networks. [file jbiol58-S3.xls]

## Sheet: SGI Network
Target ID	Query ID	Target Name	Query Name	Experiment(s)
B0280.10	Y55D5A.5	B0280.10	daf-2	lg3
B0280.6	C07H6.6	B0280.6	clk-2	lg3
B0280.9	C05D11.4	B0280.9	let-756	lg3
B0280.9	C07H6.6	B0280.9	clk-2	lg3
B0280.9	C54D1.6	B0280.9	bar-1	lg3
B0280.9	Y55D5A.5	B0280.9	daf-2	lg3
B0284.3	Y55D5A.5	B0284.3	daf-2	lg3
B0285.10	C05D11.4	ckb-3	let-756	lg3
B0285.1	C05D11.4	B0285.1	let-756	lg3
B0285.1	C07H6.6	B0285.1	clk-2	lg3
B0285.1	C54D1.6	B0285.1	bar-1	lg3
B0285.1	F58A3.2	B0285.1	egl-15	lg3
B0285.1	Y55D5A.5	B0285.1	daf-2	lg3
B0285.1	ZK1067.1	B0285.1	let-23	lg3
B0285.4	ZK1067.1	B0285.4	let-23	lg3
B0285.5	ZK1067.1	hse-5	let-23	lg3
B0285.8	C07H6.6	ckb-1	clk-2	lg3
B0285.9	C05D11.4	ckb-2	let-756	lg3
B0361.10	C07H6.6	B0361.10	clk-2	lg3
B0361.10	C54D1.6	B0361.10	bar-1	lg3
B0361.10	F58A3.2	B0361.10	egl-15	lg3
B0361.3	ZK1067.1	B0361.3	let-23	lg3
B0361.5	Y55D5A.5	B0361.5	daf-2	lg3
B0361.6	C54D1.6	B0361.6	bar-1	lg3
B0361.6	F58A3.2	B0361.6	egl-15	lg3
B0361.9	Y55D5A.5	B0361.9	daf-2	lg3
B0393.1	C54D1.6	rps-0	bar-1	lg3
B0393.1	Y55D5A.5	rps-0	daf-2	lg3
B0393.6	C54D1.6	B0393.6	bar-1	lg3
C03C10.3	C07H6.6	rnr-2	clk-2	lg3
C03C10.3	C54D1.6	rnr-2	bar-1	lg3
C03C10.3	Y55D5A.5	rnr-2	daf-2	lg3
C05D2.1	C07H6.6	daf-4	clk-2	lg3
C05D2.8	Y55D5A.5	C05D2.8	daf-2	lg3
C07G2.3	Y55D5A.5	cct-5	daf-2	lg3
C14B1.10	F58A3.2	C14B1.10	egl-15	lg3
C14B1.1	Y55D5A.5	pdi-1	daf-2	lg3
C14B1.3	C05D11.4	C14B1.3	let-756	lg3
C14B1.3	F58A3.2	C14B1.3	egl-15	lg3
C14B1.5	C05D11.4	C14B1.5	let-756	lg3
C14B1.8	C05D11.4	C14B1.8	let-756	lg3
C14B1.8	F58A3.2	C14B1.8	egl-15	lg3
C14B1.9	F58A3.2	C14B1.9	egl-15	lg3
C16C10.2	F58A3.2	C16C10.2	egl-15	lg3
C16C10.2	Y55D5A.5	C16C10.2	daf-2	lg3
C16C10.2	ZK1067.1	C16C10.2	let-23	lg3
C16C10.6	C05D11.4	C16C10.6	let-756	lg3
C16C10.6	C07H6.6	C16C10.6	clk-2	lg3
C16C10.6	C54D1.6	C16C10.6	bar-1	lg3
C16C10.6	F58A3.2	C16C10.6	egl-15	lg3
C16C10.6	Y55D5A.5	C16C10.6	daf-2	lg3
C16C10.6	ZK1067.1	C16C10.6	let-23	lg3
C26E6.11	Y55D5A.5	tag-339	daf-2	lg3
C26E6.3	C54D1.6	C26E6.3	bar-1	lg3
C26E6.3	F58A3.2	C26E6.3	egl-15	lg3
C26E6.4	C07H6.6	rpb-2	clk-2	lg3
C26E6.4	F58A3.2	rpb-2	egl-15	lg3
C26E6.4	Y55D5A.5	rpb-2	daf-2	lg3
C26E6.4	ZK1067.1	rpb-2	let-23	lg3
C26E6.6	C05D11.4	C26E6.6	let-756	lg3
C26E6.6	F58A3.2	C26E6.6	egl-15	lg3
C26E6.9	C05D11.4	set-2	let-756	lg3
C27F2.10	C54D1.6	C27F2.10	bar-1	lg3
C27F2.10	F58A3.2	C27F2.10	egl-15	lg3
C27F2.10	Y55D5A.5	C27F2.10	daf-2	lg3
C27F2.4	C07H6.6	C27F2.4	clk-2	lg3
C27F2.4	C54D1.6	C27F2.4	bar-1	lg3
C27F2.8	C05D11.4	C27F2.8	let-756	lg3
C27F2.8	C54D1.6	C27F2.8	bar-1	lg3
C27F2.8	F58A3.2	C27F2.8	egl-15	lg3
C28A5.4	C54D1.6	ceh-43	bar-1	lg3
C28A5.5	Y55D5A.5	C28A5.5	daf-2	lg3
C32A3.1	Y55D5A.5	sel-8	daf-2	lg3
C32A3.3	C05D11.4	C32A3.3	let-756	lg3
C34C12.3	C05D11.4	C34C12.3	let-756	lg3
C34C12.3	Y55D5A.5	C34C12.3	daf-2	lg3
C34C12.8	C05D11.4	C34C12.8	let-756	lg3
C34C12.8	C54D1.6	C34C12.8	bar-1	lg3
C34C12.8	F58A3.2	C34C12.8	egl-15	lg3
C34E10.1	C05D11.4	gop-3	let-756	lg3
C34E10.1	C07H6.6	gop-3	clk-2	lg3
C34E10.1	C54D1.6	gop-3	bar-1	lg3
C34E10.1	F58A3.2	gop-3	egl-15	lg3
C34E10.2	C05D11.4	gop-2	let-756	lg3
C34E10.2	F58A3.2	gop-2	egl-15	lg3
C34E10.6	C07H6.6	atp-2	clk-2	lg3
C34E10.6	C54D1.6	atp-2	bar-1	lg3
C34E10.6	Y55D5A.5	atp-2	daf-2	lg3
C34E10.8	Y55D5A.5	C34E10.8	daf-2	lg3
C35D10.10	C05D11.4	C35D10.10	let-756	lg3
C35D10.12	C05D11.4	C35D10.12	let-756	lg3
C35D10.13	C54D1.6	C35D10.13	bar-1	lg3
C35D10.13	Y55D5A.5	C35D10.13	daf-2	lg3
C35D10.16	C07H6.6	arx-6	clk-2	lg3
C35D10.16	C54D1.6	arx-6	bar-1	lg3
C35D10.5	C05D11.4	C35D10.5	let-756	lg3
C35D10.5	C54D1.6	C35D10.5	bar-1	lg3
C35D10.5	F58A3.2	C35D10.5	egl-15	lg3
C35D10.5	ZK1067.1	C35D10.5	let-23	lg3
C35D10.6	C05D11.4	C35D10.6	let-756	lg3
C35D10.7	C05D11.4	C35D10.7	let-756	lg3
C35D10.8	C54D1.6	C35D10.8	bar-1	lg3
C36A4.4	C54D1.6	C36A4.4	bar-1	lg3
C36A4.8	C05D11.4	brc-1	let-756	lg3
C36E8.1	C54D1.6	C36E8.1	bar-1	lg3
C36E8.5	C07H6.6	tbb-2	clk-2	lg3
C36E8.5	C54D1.6	tbb-2	bar-1	lg3
C36E8.5	F58A3.2	tbb-2	egl-15	lg3
C36E8.5	Y55D5A.5	tbb-2	daf-2	lg3
C38D4.3	C07H6.6	C38D4.3	clk-2	lg3
C38D4.3	F58A3.2	C38D4.3	egl-15	lg3
C44F1.5	C05D11.4	acy-3	let-756	lg3
C44F1.5	F58A3.2	acy-3	egl-15	lg3
C45G9.10	C05D11.4	C45G9.10	let-756	lg3
C45G9.5	C05D11.4	C45G9.5	let-756	lg3
C45G9.5	C54D1.6	C45G9.5	bar-1	lg3
C45G9.5	F58A3.2	C45G9.5	egl-15	lg3
C45G9.9	C07H6.6	C45G9.9	clk-2	lg3
C45G9.9	F58A3.2	C45G9.9	egl-15	lg3
C45G9.9	Y55D5A.5	C45G9.9	daf-2	lg3
C46F11.1	F58A3.2	unc-93	egl-15	lg3
C46F11.4	C05D11.4	C46F11.4	let-756	lg3
C46F11.5	C05D11.4	C46F11.5	let-756	lg3
C48D5.1	C05D11.4	nhr-6	let-756	lg3
C54C6.1	C05D11.4	rpl-37	let-756	lg3
C54C6.1	F58A3.2	rpl-37	egl-15	lg3
C54C6.5	C05D11.4	C54C6.5	let-756	lg3
D1044.5	C07H6.6	D1044.5	clk-2	lg3
D1044.6	F58A3.2	D1044.6	egl-15	lg3
E03A3.3	C54D1.6	his-69	bar-1	lg3
E03A3.7	Y55D5A.5	E03A3.7	daf-2	lg3
E03A3.8	ZK1067.1	E03A3.8	let-23	lg3
F08F8.10	C07H6.6	F08F8.10	clk-2	lg3
F08F8.10	ZK1067.1	F08F8.10	let-23	lg3
F08F8.2	C54D1.6	F08F8.2	bar-1	lg3
F08F8.2	F58A3.2	F08F8.2	egl-15	lg3
F09F7.2	C05D11.4	mlc-3	let-756	lg3
F09F7.2	Y55D5A.5	mlc-3	daf-2	lg3
F09F7.3	C54D1.6	F09F7.3	bar-1	lg3
F09F7.3	F58A3.2	F09F7.3	egl-15	lg3
F09F7.3	Y55D5A.5	F09F7.3	daf-2	lg3
F09F7.4	F58A3.2	F09F7.4	egl-15	lg3
F09F7.4	Y55D5A.5	F09F7.4	daf-2	lg3
F09F7.5	C07H6.6	F09F7.5	clk-2	lg3
F10F2.4	Y55D5A.5	F10F2.4	daf-2	lg3
F10F2.5	ZK1067.1	F10F2.5	let-23	lg3
F10F2.6	C54D1.6	F10F2.6	bar-1	lg3
F10F2.9	C07H6.6	pqn-29	clk-2	lg3
F13B10.1	F58A3.2	tir-1	egl-15	lg3
F13B10.2	C07H6.6	rpl-3	clk-2	lg3
F13B10.2	F58A3.2	rpl-3	egl-15	lg3
F13B10.2	Y55D5A.5	rpl-3	daf-2	lg3
F13B10.2	ZK1067.1	rpl-3	let-23	lg3
F21H11.2	C05D11.4	F21H11.2	let-756	lg3
F21H11.3	Y55D5A.5	tbx-2	daf-2	lg3
F26A1.13	Y55D5A.5	F26A1.13	daf-2	lg3
F26A1.14	C05D11.4	F26A1.14	let-756	lg3
F26A1.1	C07H6.6	F26A1.1	clk-2	lg3
F26A1.1	Y55D5A.5	F26A1.1	daf-2	lg3
F26A1.2	C07H6.6	fkh-5	clk-2	lg3
F26A1.2	C54D1.6	fkh-5	bar-1	lg3
F26A1.9	Y55D5A.5	F26A1.9	daf-2	lg3
F26F4.10	C07H6.6	rrt-1	clk-2	lg3
F26F4.11	C07H6.6	F26F4.11	clk-2	lg3
F26F4.11	C54D1.6	F26F4.11	bar-1	lg3
F26F4.11	Y55D5A.5	F26F4.11	daf-2	lg3
F34D10.4	C05D11.4	F34D10.4	let-756	lg3
F34D10.4	F58A3.2	F34D10.4	egl-15	lg3
F34D10.7	C05D11.4	F34D10.7	let-756	lg3
F35G12.10	C07H6.6	asb-1	clk-2	lg3
F35G12.10	C54D1.6	asb-1	bar-1	lg3
F35G12.10	F58A3.2	asb-1	egl-15	lg3
F35G12.10	Y55D5A.5	asb-1	daf-2	lg3
F35G12.4	C54D1.6	F35G12.4	bar-1	lg3
F35G12.4	Y55D5A.5	F35G12.4	daf-2	lg3
F35G12.6	Y55D5A.5	mab-21	daf-2	lg3
F35G12.7	C54D1.6	F35G12.7	bar-1	lg3
F35G12.8	C54D1.6	smc-4	bar-1	lg3
F37A8.2	C05D11.4	F37A8.2	let-756	lg3
F37A8.2	F58A3.2	F37A8.2	egl-15	lg3
F37A8.2	Y55D5A.5	F37A8.2	daf-2	lg3
F37C12.10	F58A3.2	F37C12.10	egl-15	lg3
F37C12.11	C54D1.6	rps-21	bar-1	lg3
F37C12.11	Y55D5A.5	rps-21	daf-2	lg3
F37C12.13	C05D11.4	F37C12.13	let-756	lg3
F37C12.13	Y55D5A.5	F37C12.13	daf-2	lg3
F37C12.16	C05D11.4	srb-9	let-756	lg3
F37C12.1	C05D11.4	F37C12.1	let-756	lg3
F37C12.1	C07H6.6	F37C12.1	clk-2	lg3
F37C12.1	C54D1.6	F37C12.1	bar-1	lg3
F37C12.1	F58A3.2	F37C12.1	egl-15	lg3
F37C12.1	Y55D5A.5	F37C12.1	daf-2	lg3
F37C12.1	ZK1067.1	F37C12.1	let-23	lg3
F37C12.3	F58A3.2	F37C12.3	egl-15	lg3
F37C12.9	F58A3.2	rps-14	egl-15	lg3
F37C12.9	Y55D5A.5	rps-14	daf-2	lg3
F37C12.9	ZK1067.1	rps-14	let-23	lg3
F43C1.2	ZK1067.1	mpk-1	let-23	lg3
F43C1.6	C54D1.6	F43C1.6	bar-1	lg3
F48E8.3	Y55D5A.5	F48E8.3	daf-2	lg3
F48E8.3	ZK1067.1	F48E8.3	let-23	lg3
F52C9.1	C05D11.4	F52C9.1	let-756	lg3
F52C9.1	Y55D5A.5	F52C9.1	daf-2	lg3
F52C9.7	ZK1067.1	F52C9.7	let-23	lg3
F54D8.6	C05D11.4	F54D8.6	let-756	lg3
F54E7.2	C05D11.4	rps-12	let-756	lg3
F54E7.2	C54D1.6	rps-12	bar-1	lg3
F54E7.2	F58A3.2	rps-12	egl-15	lg3
F56C9.11	Y55D5A.5	F56C9.11	daf-2	lg3
F56C9.11	ZK1067.1	F56C9.11	let-23	lg3
F56C9.7	C54D1.6	F56C9.7	bar-1	lg3
F56C9.8	C07H6.6	F56C9.8	clk-2	lg3
F56D2.1	C07H6.6	F56D2.1	clk-2	lg3
F56D2.1	C54D1.6	F56D2.1	bar-1	lg3
F56D2.1	F58A3.2	F56D2.1	egl-15	lg3
F56D2.1	Y55D5A.5	F56D2.1	daf-2	lg3
F56D2.2	C07H6.6	F56D2.2	clk-2	lg3
F56D2.3	C07H6.6	F56D2.3	clk-2	lg3
F56F3.6	C05D11.4	ins-17	let-756	lg3
F56F3.6	C07H6.6	ins-17	clk-2	lg3
F56F3.6	C54D1.6	ins-17	bar-1	lg3
F56F3.6	F58A3.2	ins-17	egl-15	lg3
F56F3.6	Y55D5A.5	ins-17	daf-2	lg3
F56F3.6	ZK1067.1	ins-17	let-23	lg3
F59A2.1	C05D11.4	npp-9	let-756	lg3
F59A2.1	F58A3.2	npp-9	egl-15	lg3
F59A2.1	Y55D5A.5	npp-9	daf-2	lg3
F59A2.2	C05D11.4	F59A2.2	let-756	lg3
F59A2.3	C05D11.4	F59A2.3	let-756	lg3
F59A2.4	C07H6.6	F59A2.4	clk-2	lg3
F59A2.5	ZK1067.1	F59A2.5	let-23	lg3
H14A12.2	C05D11.4	fum-1	let-756	lg3
H14A12.2	C07H6.6	fum-1	clk-2	lg3
H14A12.2	C54D1.6	fum-1	bar-1	lg3
H14A12.2	F58A3.2	fum-1	egl-15	lg3
H14A12.3	ZK1067.1	H14A12.3	let-23	lg3
H14A12.7	C05D11.4	H14A12.7	let-756	lg3
H14A12.7	Y55D5A.5	H14A12.7	daf-2	lg3
H38K22.1	C05D11.4	evl-14	let-756	lg3
H38K22.1	C54D1.6	evl-14	bar-1	lg3
H38K22.2	C54D1.6	dcn-1	bar-1	lg3
H38K22.2	F58A3.2	dcn-1	egl-15	lg3
H38K22.2	Y55D5A.5	dcn-1	daf-2	lg3
K01A11.1	C05D11.4	K01A11.1	let-756	lg3
K01A11.2	F58A3.2	K01A11.2	egl-15	lg3
K01A11.2	ZK1067.1	K01A11.2	let-23	lg3
K04G7.11	C05D11.4	K04G7.11	let-756	lg3
K04G7.1	C05D11.4	K04G7.1	let-756	lg3
K04G7.1	C54D1.6	K04G7.1	bar-1	lg3
K04G7.1	F58A3.2	K04G7.1	egl-15	lg3
K04G7.1	Y55D5A.5	K04G7.1	daf-2	lg3
K04G7.3	C05D11.4	ogt-1	let-756	lg3
K04G7.3	C54D1.6	ogt-1	bar-1	lg3
K04G7.4	C05D11.4	K04G7.4	let-756	lg3
K04G7.4	Y55D5A.5	K04G7.4	daf-2	lg3
K10D2.1	ZK1067.1	K10D2.1	let-23	lg3
K10D2.2	C05D11.4	K10D2.2	let-756	lg3
K10D2.3	C05D11.4	K10D2.3	let-756	lg3
K10D2.5	F58A3.2	K10D2.5	egl-15	lg3
K10D2.5	Y55D5A.5	K10D2.5	daf-2	lg3
K10D2.6	C05D11.4	K10D2.6	let-756	lg3
K10D2.6	C54D1.6	K10D2.6	bar-1	lg3
K10D2.6	F58A3.2	K10D2.6	egl-15	lg3
K10D2.6	Y55D5A.5	K10D2.6	daf-2	lg3
K10D2.7	ZK1067.1	K10D2.7	let-23	lg3
M01F1.3	C05D11.4	M01F1.3	let-756	lg3
M01F1.3	C07H6.6	M01F1.3	clk-2	lg3
M01F1.3	C54D1.6	M01F1.3	bar-1	lg3
M01F1.3	F58A3.2	M01F1.3	egl-15	lg3
M01F1.3	Y55D5A.5	M01F1.3	daf-2	lg3
M01F1.7	C05D11.4	M01F1.7	let-756	lg3
M01F1.7	F58A3.2	M01F1.7	egl-15	lg3
M01F1.8	C05D11.4	M01F1.8	let-756	lg3
M88.1	C05D11.4	ugt-62	let-756	lg3
M88.2	C54D1.6	M88.2	bar-1	lg3
M88.2	F58A3.2	M88.2	egl-15	lg3
M88.2	Y55D5A.5	M88.2	daf-2	lg3
M88.6	C05D11.4	pan-1	let-756	lg3
M88.6	C54D1.6	pan-1	bar-1	lg3
M88.6	F58A3.2	pan-1	egl-15	lg3
M88.6	Y55D5A.5	pan-1	daf-2	lg3
R02F2.1	ZK1067.1	R02F2.1	let-23	lg3
R02F2.5	ZK1067.1	R02F2.5	let-23	lg3
R02F2.7	C05D11.4	R02F2.7	let-756	lg3
R02F2.7	C54D1.6	R02F2.7	bar-1	lg3
R02F2.7	F58A3.2	R02F2.7	egl-15	lg3
R02F2.7	Y55D5A.5	R02F2.7	daf-2	lg3
R02F2.8	C05D11.4	R02F2.8	let-756	lg3
R07E5.10	C05D11.4	R07E5.10	let-756	lg3
R07E5.10	C07H6.6	R07E5.10	clk-2	lg3
R07E5.10	F58A3.2	R07E5.10	egl-15	lg3
R07E5.10	Y55D5A.5	R07E5.10	daf-2	lg3
R07E5.10	ZK1067.1	R07E5.10	let-23	lg3
R07E5.11	F58A3.2	R07E5.11	egl-15	lg3
R07E5.12	C07H6.6	R07E5.12	clk-2	lg3
R07E5.14	C54D1.6	rnp-4	bar-1	lg3
R07E5.14	F58A3.2	rnp-4	egl-15	lg3
R07E5.3	C07H6.6	R07E5.3	clk-2	lg3
R07E5.3	C54D1.6	R07E5.3	bar-1	lg3
R07E5.3	F58A3.2	R07E5.3	egl-15	lg3
R07E5.3	Y55D5A.5	R07E5.3	daf-2	lg3
R07E5.7	C07H6.6	R07E5.7	clk-2	lg3
R07E5.7	C54D1.6	R07E5.7	bar-1	lg3
R07E5.7	Y55D5A.5	R07E5.7	daf-2	lg3
R10E4.3	ZK1067.1	R10E4.3	let-23	lg3
R10E4.4	Y55D5A.5	mcm-5	daf-2	lg3
R10E4.9	C54D1.6	R10E4.9	bar-1	lg3
R10E9.1	C05D11.4	msi-1	let-756	lg3
R13G10.1	C05D11.4	dpy-27	let-756	lg3
R13G10.1	C54D1.6	dpy-27	bar-1	lg3
R13G10.1	F58A3.2	dpy-27	egl-15	lg3
R13G10.2	F58A3.2	amx-1	egl-15	lg3
R13G10.4	F58A3.2	R13G10.4	egl-15	lg3
R144.1	C05D11.4	klp-6	let-756	lg3
R144.1	F58A3.2	klp-6	egl-15	lg3
R144.2	C05D11.4	R144.2	let-756	lg3
R144.2	C54D1.6	R144.2	bar-1	lg3
R144.2	F58A3.2	R144.2	egl-15	lg3
R144.2	Y55D5A.5	R144.2	daf-2	lg3
R144.4	C05D11.4	R144.4	let-756	lg3
R144.4	C07H6.6	R144.4	clk-2	lg3
R144.4	C54D1.6	R144.4	bar-1	lg3
R144.4	Y55D5A.5	R144.4	daf-2	lg3
R144.9	Y55D5A.5	mdt-11	daf-2	lg3
R151.1	Y55D5A.5	R151.1	daf-2	lg3
R151.3	Y55D5A.5	rpl-6	daf-2	lg3
R151.7	C07H6.6	R151.7	clk-2	lg3
R151.9	C05D11.4	R151.9	let-756	lg3
R151.9	ZK1067.1	R151.9	let-23	lg3
R74.1	C54D1.6	lrs-1	bar-1	lg3
T02C12.2	C05D11.4	T02C12.2	let-756	lg3
T02C12.3	C54D1.6	T02C12.3	bar-1	lg3
T04A8.11	C05D11.4	T04A8.11	let-756	lg3
T04A8.11	C54D1.6	T04A8.11	bar-1	lg3
T04A8.11	F58A3.2	T04A8.11	egl-15	lg3
T04A8.11	Y55D5A.5	T04A8.11	daf-2	lg3
T04A8.6	Y55D5A.5	T04A8.6	daf-2	lg3
T04A8.7	C54D1.6	T04A8.7	bar-1	lg3
T04A8.7	F58A3.2	T04A8.7	egl-15	lg3
T04A8.7	Y55D5A.5	T04A8.7	daf-2	lg3
T08A11.1	C07H6.6	T08A11.1	clk-2	lg3
T08A11.1	C54D1.6	T08A11.1	bar-1	lg3
T08A11.2	C07H6.6	T08A11.2	clk-2	lg3
T08A11.2	Y55D5A.5	T08A11.2	daf-2	lg3
T08A11.2	ZK1067.1	T08A11.2	let-23	lg3
T10F2.1	C05D11.4	grs-1	let-756	lg3
T10F2.1	C07H6.6	grs-1	clk-2	lg3
T10F2.1	F58A3.2	grs-1	egl-15	lg3
T10F2.1	Y55D5A.5	grs-1	daf-2	lg3
T10F2.3	C54D1.6	ulp-1	bar-1	lg3
T10F2.3	Y55D5A.5	ulp-1	daf-2	lg3
T10F2.4	C05D11.4	T10F2.4	let-756	lg3
T10F2.4	C07H6.6	T10F2.4	clk-2	lg3
T10F2.4	Y55D5A.5	T10F2.4	daf-2	lg3
T10F2.4	ZK1067.1	T10F2.4	let-23	lg3
T15B12.2	Y55D5A.5	T15B12.2	daf-2	lg3
T20B12.1	C05D11.4	T20B12.1	let-756	lg3
T20B12.1	C07H6.6	T20B12.1	clk-2	lg3
T20B12.1	F58A3.2	T20B12.1	egl-15	lg3
T20B12.1	Y55D5A.5	T20B12.1	daf-2	lg3
T20B12.2	C05D11.4	tbp-1	let-756	lg3
T20B12.2	C54D1.6	tbp-1	bar-1	lg3
T20B12.2	F58A3.2	tbp-1	egl-15	lg3
T20B12.2	Y55D5A.5	tbp-1	daf-2	lg3
T20B12.2	ZK1067.1	tbp-1	let-23	lg3
T20B12.3	C54D1.6	T20B12.3	bar-1	lg3
T20B12.5	Y55D5A.5	T20B12.5	daf-2	lg3
T20B12.6	C54D1.6	mml-1	bar-1	lg3
T20B12.6	Y55D5A.5	mml-1	daf-2	lg3
T20B12.7	C05D11.4	T20B12.7	let-756	lg3
T20B12.7	C07H6.6	T20B12.7	clk-2	lg3
T20B12.7	C54D1.6	T20B12.7	bar-1	lg3
T20B12.7	Y55D5A.5	T20B12.7	daf-2	lg3
T20B12.8	C07H6.6	hmg-4	clk-2	lg3
T20B12.8	C54D1.6	hmg-4	bar-1	lg3
T20B12.8	Y55D5A.5	hmg-4	daf-2	lg3
T20B12.9	Y55D5A.5	T20B12.9	daf-2	lg3
T20H4.3	ZK1067.1	prs-1	let-23	lg3
T20H4.5	C05D11.4	T20H4.5	let-756	lg3
T20H4.5	Y55D5A.5	T20H4.5	daf-2	lg3
T23F11.1	ZK1067.1	T23F11.1	let-23	lg3
T24A11.1	C05D11.4	mtm-3	let-756	lg3
T24A11.1	F58A3.2	mtm-3	egl-15	lg3
T24A11.2	C05D11.4	xbx-5	let-756	lg3
T27D1.3	F58A3.2	T27D1.3	egl-15	lg3
T27D1.3	ZK1067.1	T27D1.3	let-23	lg3
W03A5.1	C05D11.4	W03A5.1	let-756	lg3
Y32H12A.3	C07H6.6	dhs-9	clk-2	lg3
Y32H12A.4	C54D1.6	Y32H12A.4	bar-1	lg3
Y44F5A.1	C54D1.6	Y44F5A.1	bar-1	lg3
ZC155.1	ZK1067.1	nex-1	let-23	lg3
ZC155.3	C54D1.6	ZC155.3	bar-1	lg3
ZC155.4	Y55D5A.5	ZC155.4	daf-2	lg3
ZC155.4	ZK1067.1	ZC155.4	let-23	lg3
ZC155.7	C05D11.4	ZC155.7	let-756	lg3
ZC395.10	C54D1.6	ZC395.10	bar-1	lg3
ZC395.3	ZK1067.1	toc-1	let-23	lg3
ZC395.6	C54D1.6	gro-1	bar-1	lg3
ZC395.8	C07H6.6	ZC395.8	clk-2	lg3
ZC395.8	Y55D5A.5	ZC395.8	daf-2	lg3
ZK1058.2	F58A3.2	pat-3	egl-15	lg3
ZK1058.5	C05D11.4	ZK1058.5	let-756	lg3
ZK1058.9	F58A3.2	ZK1058.9	egl-15	lg3
ZK121.1	C05D11.4	ZK121.1	let-756	lg3
ZK418.1	C07H6.6	nhr-9	clk-2	lg3
ZK418.1	C54D1.6	nhr-9	bar-1	lg3
ZK418.1	Y55D5A.5	nhr-9	daf-2	lg3
ZK418.4	ZK1067.1	lin-37	let-23	lg3
ZK418.5	C05D11.4	ZK418.5	let-756	lg3
ZK418.5	C07H6.6	ZK418.5	clk-2	lg3
ZK418.6	F58A3.2	ZK418.6	egl-15	lg3
ZK418.7	F58A3.2	ZK418.7	egl-15	lg3
ZK418.7	ZK1067.1	ZK418.7	let-23	lg3
AC7.2	C54D1.6	soc-2	bar-1	signaling
AC7.2	ZK792.6	soc-2	let-60	signaling
AH6.10	C32D5.2	sra-6	sma-6	signaling
AH6.5	C05D11.4	mex-6	let-756	signaling
AH6.5	C07H6.6	mex-6	clk-2	signaling
AH6.5	C32D5.2	mex-6	sma-6	signaling
AH6.5	F02A9.6	mex-6	glp-1	signaling
AH6.5	F58A3.2	mex-6	egl-15	signaling
B0198.3	C05D11.4	B0198.3	let-756	signaling
B0198.3	C14F5.5	B0198.3	sem-5	signaling
B0240.3	F02A9.6	daf-11	glp-1	signaling
B0252.1	F02A9.6	B0252.1	glp-1	signaling
B0414.5	Y55D5A.5	cpb-3	daf-2	signaling
C01B7.4	C14F5.5	tag-117	sem-5	signaling
C01B7.4	F02A9.6	tag-117	glp-1	signaling
C02B8.4	C14F5.5	hlh-8	sem-5	signaling
C03C10.1	F02A9.6	kin-19	glp-1	signaling
C03C11.2	C32D5.2	fog-3	sma-6	signaling
C03C11.2	Y55D5A.5	fog-3	daf-2	signaling
C04A2.3	F02A9.6	egl-27	glp-1	signaling
C04F12.3	F02A9.6	ikb-1	glp-1	signaling
C04H5.6	C05D11.4	mog-4	let-756	signaling
C04H5.6	C14F5.5	mog-4	sem-5	signaling
C04H5.6	C54D1.6	mog-4	bar-1	signaling
C04H5.6	F58A3.2	mog-4	egl-15	signaling
C04H5.6	T28F12.3	mog-4	sos-1	signaling
C04H5.6	Y55D5A.5	mog-4	daf-2	signaling
C04H5.6	ZK1067.1	mog-4	let-23	signaling
C04H5.6	ZK792.6	mog-4	let-60	signaling
C05D11.4	ZK792.6	let-756	let-60	signaling
C05D2.1	F02A9.6	daf-4	glp-1	signaling
C06C3.1	C05D11.4	mel-11	let-756	signaling
C06C3.1	C07H6.6	mel-11	clk-2	signaling
C06C3.1	C14F5.5	mel-11	sem-5	signaling
C06C3.1	C32D5.2	mel-11	sma-6	signaling
C06C3.1	C54D1.6	mel-11	bar-1	signaling
C06C3.1	F02A9.6	mel-11	glp-1	signaling
C06C3.1	F58A3.2	mel-11	egl-15	signaling
C06C3.1	Y55D5A.5	mel-11	daf-2	signaling
C06C3.1	ZK792.6	mel-11	let-60	signaling
C07A12.4	C05D11.4	pdi-2	let-756	signaling
C07A12.4	C32D5.2	pdi-2	sma-6	signaling
C07A12.4	C54D1.6	pdi-2	bar-1	signaling
C07A12.4	T28F12.3	pdi-2	sos-1	signaling
C07A12.4	ZK792.6	pdi-2	let-60	signaling
C07A12.5	C05D11.4	spr-3	let-756	signaling
C07H6.5	F02A9.6	cgh-1	glp-1	signaling
C07H6.5	F58A3.2	cgh-1	egl-15	signaling
C07H6.5	T28F12.3	cgh-1	sos-1	signaling
C07H6.5	Y55D5A.5	cgh-1	daf-2	signaling
C07H6.5	ZK792.6	cgh-1	let-60	signaling
C07H6.7	ZK792.6	lin-39	let-60	signaling
C07H6.8	C14F5.5	cux-7	sem-5	signaling
C07H6.8	C32D5.2	cux-7	sma-6	signaling
C07H6.8	F58A3.2	cux-7	egl-15	signaling
C07H6.8	Y55D5A.5	cux-7	daf-2	signaling
C07H6.8	ZK1067.1	cux-7	let-23	signaling
C08H9.5	C14F5.5	old-1	sem-5	signaling
C08H9.5	F58A3.2	old-1	egl-15	signaling
C09B8.1	C14F5.5	ipp-5	sem-5	signaling
C09D8.1	F58A3.2	ptp-3	egl-15	signaling
C10G11.5	C05D11.4	pnk-1	let-756	signaling
C10G11.5	C54D1.6	pnk-1	bar-1	signaling
C10G11.5	F58A3.2	pnk-1	egl-15	signaling
C10G11.5	T28F12.3	pnk-1	sos-1	signaling
C10G11.5	Y55D5A.5	pnk-1	daf-2	signaling
C10G11.5	ZK792.6	pnk-1	let-60	signaling
C10H11.9	C05D11.4	let-502	let-756	signaling
C10H11.9	C07H6.6	let-502	clk-2	signaling
C10H11.9	C14F5.5	let-502	sem-5	signaling
C10H11.9	C32D5.2	let-502	sma-6	signaling
C10H11.9	C54D1.6	let-502	bar-1	signaling
C10H11.9	F58A3.2	let-502	egl-15	signaling
C10H11.9	T28F12.3	let-502	sos-1	signaling
C10H11.9	Y55D5A.5	let-502	daf-2	signaling
C10H11.9	ZK1067.1	let-502	let-23	signaling
C10H11.9	ZK792.6	let-502	let-60	signaling
C12D8.10	C14F5.5	akt-1	sem-5	signaling
C12D8.11	C05D11.4	rop-1	let-756	signaling
C12D8.11	C14F5.5	rop-1	sem-5	signaling
C12D8.11	F02A9.6	rop-1	glp-1	signaling
C12D8.11	ZK792.6	rop-1	let-60	signaling
C14B1.1	F02A9.6	pdi-1	glp-1	signaling
C14F5.5	C05D11.4	sem-5	let-756	signaling
C14F5.5	C32D5.2	sem-5	sma-6	signaling
C14F5.5	F58A3.2	sem-5	egl-15	signaling
C14F5.5	T28F12.3	sem-5	sos-1	signaling
C14F5.5	Y55D5A.5	sem-5	daf-2	signaling
C14F5.5	ZK792.6	sem-5	let-60	signaling
C15B12.7	C54D1.6	cdf-1	bar-1	signaling
C15F1.3	C05D11.4	tra-2	let-756	signaling
C15F1.3	C14F5.5	tra-2	sem-5	signaling
C15F1.3	C32D5.2	tra-2	sma-6	signaling
C15F1.3	F58A3.2	tra-2	egl-15	signaling
C15F1.3	ZK792.6	tra-2	let-60	signaling
C15F1.7	ZK1067.1	sod-1	let-23	signaling
C16D9.2	F58A3.2	rol-3	egl-15	signaling
C16D9.2	ZK792.6	rol-3	let-60	signaling
C27A2.6	C05D11.4	dsh-2	let-756	signaling
C27A2.6	C07H6.6	dsh-2	clk-2	signaling
C27A2.6	C32D5.2	dsh-2	sma-6	signaling
C27A2.6	C54D1.6	dsh-2	bar-1	signaling
C27A2.6	F02A9.6	dsh-2	glp-1	signaling
C27A2.6	F58A3.2	dsh-2	egl-15	signaling
C27A2.6	Y55D5A.5	dsh-2	daf-2	signaling
C27A2.6	ZK1067.1	dsh-2	let-23	signaling
C27A2.6	ZK792.6	dsh-2	let-60	signaling
C27F2.5	F02A9.6	C27F2.5	glp-1	signaling
C30B5.3	F58A3.2	cpb-2	egl-15	signaling
C31H2.2	C05D11.4	dpy-8	let-756	signaling
C32A3.1	C14F5.5	sel-8	sem-5	signaling
C32A3.1	C32D5.2	sel-8	sma-6	signaling
C32A3.1	T28F12.3	sel-8	sos-1	signaling
C32A3.1	ZK1067.1	sel-8	let-23	signaling
C32A3.1	ZK792.6	sel-8	let-60	signaling
C32D5.2	C54D1.6	sma-6	bar-1	signaling
C32D5.2	ZK792.6	sma-6	let-60	signaling
C32F10.2	C32D5.2	lin-35	sma-6	signaling
C32F10.2	C54D1.6	lin-35	bar-1	signaling
C32F10.2	Y55D5A.5	lin-35	daf-2	signaling
C32F10.2	ZK1067.1	lin-35	let-23	signaling
C34B4.1	C32D5.2	max-1	sma-6	signaling
C34C6.6	C05D11.4	prx-5	let-756	signaling
C34C6.6	C32D5.2	prx-5	sma-6	signaling
C34C6.6	C54D1.6	prx-5	bar-1	signaling
C34C6.6	F02A9.6	prx-5	glp-1	signaling
C34C6.6	F58A3.2	prx-5	egl-15	signaling
C34C6.6	Y55D5A.5	prx-5	daf-2	signaling
C34C6.6	ZK1067.1	prx-5	let-23	signaling
C34C6.6	ZK792.6	prx-5	let-60	signaling
C36B1.10	F02A9.6	C36B1.10	glp-1	signaling
C37A2.4	C05D11.4	cye-1	let-756	signaling
C37A2.4	C14F5.5	cye-1	sem-5	signaling
C37A2.4	C32D5.2	cye-1	sma-6	signaling
C37A2.4	C54D1.6	cye-1	bar-1	signaling
C37A2.4	F58A3.2	cye-1	egl-15	signaling
C37A2.4	T28F12.3	cye-1	sos-1	signaling
C37A2.4	Y55D5A.5	cye-1	daf-2	signaling
C37A2.4	ZK1067.1	cye-1	let-23	signaling
C37A2.4	ZK792.6	cye-1	let-60	signaling
C37A5.9	C05D11.4	pry-1	let-756	signaling
C38D4.6	C05D11.4	pal-1	let-756	signaling
C38D4.6	C14F5.5	pal-1	sem-5	signaling
C38D4.6	C32D5.2	pal-1	sma-6	signaling
C38D4.6	F02A9.6	pal-1	glp-1	signaling
C38D4.6	T28F12.3	pal-1	sos-1	signaling
C38D4.6	Y55D5A.5	pal-1	daf-2	signaling
C38D4.6	ZK1067.1	pal-1	let-23	signaling
C38D4.6	ZK792.6	pal-1	let-60	signaling
C40H5.5	F02A9.6	ttx-3	glp-1	signaling
C44H4.7	C05D11.4	eor-2	let-756	signaling
C44H4.7	C14F5.5	eor-2	sem-5	signaling
C44H4.7	F58A3.2	eor-2	egl-15	signaling
C44H4.7	T28F12.3	eor-2	sos-1	signaling
C44H4.7	Y55D5A.5	eor-2	daf-2	signaling
C44H4.7	ZK792.6	eor-2	let-60	signaling
C47G2.2	ZK792.6	unc-130	let-60	signaling
C50E10.4	C32D5.2	sop-2	sma-6	signaling
C50E10.4	F58A3.2	sop-2	egl-15	signaling
C50E10.4	Y55D5A.5	sop-2	daf-2	signaling
C50F4.11	C05D11.4	mdf-1	let-756	signaling
C50F4.11	C14F5.5	mdf-1	sem-5	signaling
C50F4.11	C32D5.2	mdf-1	sma-6	signaling
C50F4.11	C54D1.6	mdf-1	bar-1	signaling
C50F4.11	F02A9.6	mdf-1	glp-1	signaling
C50F4.11	ZK792.6	mdf-1	let-60	signaling
C50H2.3	ZK1067.1	mec-9	let-23	signaling
C53A5.3	C05D11.4	hda-1	let-756	signaling
C53A5.3	C14F5.5	hda-1	sem-5	signaling
C53A5.3	C32D5.2	hda-1	sma-6	signaling
C53A5.3	C54D1.6	hda-1	bar-1	signaling
C53A5.3	F02A9.6	hda-1	glp-1	signaling
C53A5.3	ZK1067.1	hda-1	let-23	signaling
C53A5.3	ZK792.6	hda-1	let-60	signaling
C54D1.3	Y55D5A.5	ist-1	daf-2	signaling
C54D1.3	ZK1067.1	ist-1	let-23	signaling
C54D1.5	C05D11.4	C54D1.5	let-756	signaling
C54D1.5	C14F5.5	C54D1.5	sem-5	signaling
C54D1.5	C32D5.2	C54D1.5	sma-6	signaling
C54D1.5	C54D1.6	C54D1.5	bar-1	signaling
C54D1.5	F58A3.2	C54D1.5	egl-15	signaling
C54D1.5	T28F12.3	C54D1.5	sos-1	signaling
C54D1.5	Y55D5A.5	C54D1.5	daf-2	signaling
C54D1.5	ZK1067.1	C54D1.5	let-23	signaling
C54D1.5	ZK792.6	C54D1.5	let-60	signaling
C54D1.6	C05D11.4	bar-1	let-756	signaling
C54D1.6	C07H6.6	bar-1	clk-2	signaling
C54D1.6	C14F5.5	bar-1	sem-5	signaling
C54D1.6	C32D5.2	bar-1	sma-6	signaling
C54D1.6	F02A9.6	bar-1	glp-1	signaling
C54D1.6	T28F12.3	bar-1	sos-1	signaling
C54D1.6	Y55D5A.5	bar-1	daf-2	signaling
C54D1.6	ZK792.6	bar-1	let-60	signaling
C54G4.8	C07H6.6	cyc-1	clk-2	signaling
C54G4.8	C14F5.5	cyc-1	sem-5	signaling
C54G4.8	C54D1.6	cyc-1	bar-1	signaling
C54G4.8	Y55D5A.5	cyc-1	daf-2	signaling
C54G4.8	ZK792.6	cyc-1	let-60	signaling
C56C10.3	C05D11.4	tag-309	let-756	signaling
C56C10.3	C32D5.2	tag-309	sma-6	signaling
C56C10.3	C54D1.6	tag-309	bar-1	signaling
C56C10.3	F02A9.6	tag-309	glp-1	signaling
C56C10.3	F58A3.2	tag-309	egl-15	signaling
C56C10.3	Y55D5A.5	tag-309	daf-2	signaling
C56C10.3	ZK792.6	tag-309	let-60	signaling
C56C10.8	C07H6.6	icd-1	clk-2	signaling
C56C10.8	C14F5.5	icd-1	sem-5	signaling
C56C10.8	C32D5.2	icd-1	sma-6	signaling
C56C10.8	C54D1.6	icd-1	bar-1	signaling
C56C10.8	F58A3.2	icd-1	egl-15	signaling
C56C10.8	Y55D5A.5	icd-1	daf-2	signaling
C56C10.8	ZK1067.1	icd-1	let-23	signaling
C56C10.8	ZK792.6	icd-1	let-60	signaling
D1014.8	C14F5.5	spr-1	sem-5	signaling
D1037.3	C54D1.6	ftn-2	bar-1	signaling
DY3.7	F02A9.6	sup-17	glp-1	signaling
E01A2.3	F02A9.6	lin-44	glp-1	signaling
EEED8.5	C05D11.4	mog-5	let-756	signaling
EEED8.5	C14F5.5	mog-5	sem-5	signaling
EEED8.5	C32D5.2	mog-5	sma-6	signaling
EEED8.5	C54D1.6	mog-5	bar-1	signaling
EEED8.5	F58A3.2	mog-5	egl-15	signaling
EEED8.5	T28F12.3	mog-5	sos-1	signaling
EEED8.5	Y55D5A.5	mog-5	daf-2	signaling
EEED8.5	ZK792.6	mog-5	let-60	signaling
F01G10.8	C14F5.5	daf-14	sem-5	signaling
F08F1.1	C07H6.6	kin-9	clk-2	signaling
F08F1.1	ZK792.6	kin-9	let-60	signaling
F11A1.3	ZK792.6	daf-12	let-60	signaling
F11C7.4	C07H6.6	crb-1	clk-2	signaling
F11D5.3	ZK792.6	F11D5.3	let-60	signaling
F11D5.5	C05D11.4	F11D5.5	let-756	signaling
F13B9.5	C54D1.6	ksr-1	bar-1	signaling
F13B9.5	Y55D5A.5	ksr-1	daf-2	signaling
F13B9.5	ZK792.6	ksr-1	let-60	signaling
F15A2.5	F02A9.6	efn-3	glp-1	signaling
F15A2.5	Y55D5A.5	efn-3	daf-2	signaling
F15A2.5	ZK792.6	efn-3	let-60	signaling
F15B9.7	ZK1067.1	cdh-6	let-23	signaling
F15B9.9	C14F5.5	dsl-7	sem-5	signaling
F15C11.1	ZK1067.1	sem-4	let-23	signaling
F17C11.8	C14F5.5	tag-318	sem-5	signaling
F19F10.10	C07H6.6	F19F10.10	clk-2	signaling
F19F10.10	F02A9.6	F19F10.10	glp-1	signaling
F22B5.7	C05D11.4	zyg-9	let-756	signaling
F22B5.7	C14F5.5	zyg-9	sem-5	signaling
F22B5.7	C32D5.2	zyg-9	sma-6	signaling
F22B5.7	C54D1.6	zyg-9	bar-1	signaling
F22B5.7	F02A9.6	zyg-9	glp-1	signaling
F22B5.7	F58A3.2	zyg-9	egl-15	signaling
F22B5.7	T28F12.3	zyg-9	sos-1	signaling
F22B5.7	Y55D5A.5	zyg-9	daf-2	signaling
F22B5.7	ZK1067.1	zyg-9	let-23	signaling
F22B5.7	ZK792.6	zyg-9	let-60	signaling
F22G12.4	ZK792.6	F22G12.4	let-60	signaling
F23C8.6	C05D11.4	F23C8.6	let-756	signaling
F23C8.6	C14F5.5	F23C8.6	sem-5	signaling
F23C8.6	C32D5.2	F23C8.6	sma-6	signaling
F23C8.6	C54D1.6	F23C8.6	bar-1	signaling
F23C8.6	F02A9.6	F23C8.6	glp-1	signaling
F23C8.6	F58A3.2	F23C8.6	egl-15	signaling
F23C8.6	Y55D5A.5	F23C8.6	daf-2	signaling
F23C8.6	ZK1067.1	F23C8.6	let-23	signaling
F23C8.6	ZK792.6	F23C8.6	let-60	signaling
F26A3.3	F02A9.6	ego-1	glp-1	signaling
F26A3.3	ZK792.6	ego-1	let-60	signaling
F26E4.1	C05D11.4	sur-6	let-756	signaling
F26E4.1	C07H6.6	sur-6	clk-2	signaling
F26E4.1	C14F5.5	sur-6	sem-5	signaling
F26E4.1	C32D5.2	sur-6	sma-6	signaling
F26E4.1	C54D1.6	sur-6	bar-1	signaling
F26E4.1	F02A9.6	sur-6	glp-1	signaling
F26E4.1	F58A3.2	sur-6	egl-15	signaling
F26E4.1	T28F12.3	sur-6	sos-1	signaling
F26E4.1	Y55D5A.5	sur-6	daf-2	signaling
F26E4.1	ZK1067.1	sur-6	let-23	signaling
F26E4.1	ZK792.6	sur-6	let-60	signaling
F26E4.9	C05D11.4	cco-1	let-756	signaling
F26E4.9	C07H6.6	cco-1	clk-2	signaling
F26E4.9	F02A9.6	cco-1	glp-1	signaling
F26E4.9	Y55D5A.5	cco-1	daf-2	signaling
F26E4.9	ZK792.6	cco-1	let-60	signaling
F27C1.7	C05D11.4	F27C1.7	let-756	signaling
F27C1.7	C14F5.5	F27C1.7	sem-5	signaling
F27C1.7	F02A9.6	F27C1.7	glp-1	signaling
F27C1.7	F58A3.2	F27C1.7	egl-15	signaling
F27C1.7	ZK792.6	F27C1.7	let-60	signaling
F27E5.2	C05D11.4	pax-3	let-756	signaling
F27E5.2	C14F5.5	pax-3	sem-5	signaling
F27E5.2	C32D5.2	pax-3	sma-6	signaling
F27E5.2	C54D1.6	pax-3	bar-1	signaling
F27E5.2	F58A3.2	pax-3	egl-15	signaling
F27E5.2	T28F12.3	pax-3	sos-1	signaling
F27E5.2	ZK1067.1	pax-3	let-23	signaling
F29D11.1	C05D11.4	lrp-1	let-756	signaling
F29D11.1	C14F5.5	lrp-1	sem-5	signaling
F29D11.1	C32D5.2	lrp-1	sma-6	signaling
F29D11.1	C54D1.6	lrp-1	bar-1	signaling
F29D11.1	F58A3.2	lrp-1	egl-15	signaling
F29D11.1	Y55D5A.5	lrp-1	daf-2	signaling
F29D11.1	ZK792.6	lrp-1	let-60	signaling
F31B12.1	C05D11.4	plc-1	let-756	signaling
F31B12.1	C14F5.5	plc-1	sem-5	signaling
F31B12.1	C32D5.2	plc-1	sma-6	signaling
F31B12.1	C54D1.6	plc-1	bar-1	signaling
F31B12.1	F58A3.2	plc-1	egl-15	signaling
F31B12.1	T28F12.3	plc-1	sos-1	signaling
F31B12.1	ZK1067.1	plc-1	let-23	signaling
F31B12.1	ZK792.6	plc-1	let-60	signaling
F32A11.2	Y55D5A.5	hpr-17	daf-2	signaling
F32H2.3	C05D11.4	spd-2	let-756	signaling
F32H2.3	C07H6.6	spd-2	clk-2	signaling
F32H2.3	C14F5.5	spd-2	sem-5	signaling
F32H2.3	C32D5.2	spd-2	sma-6	signaling
F32H2.3	C54D1.6	spd-2	bar-1	signaling
F32H2.3	Y55D5A.5	spd-2	daf-2	signaling
F33C8.1	C05D11.4	tag-53	let-756	signaling
F33C8.1	C07H6.6	tag-53	clk-2	signaling
F33C8.1	C14F5.5	tag-53	sem-5	signaling
F33D4.2	C05D11.4	itr-1	let-756	signaling
F33D4.2	C07H6.6	itr-1	clk-2	signaling
F33D4.2	C14F5.5	itr-1	sem-5	signaling
F33D4.2	C32D5.2	itr-1	sma-6	signaling
F33D4.2	C54D1.6	itr-1	bar-1	signaling
F33D4.2	F02A9.6	itr-1	glp-1	signaling
F33D4.2	F58A3.2	itr-1	egl-15	signaling
F33D4.2	T28F12.3	itr-1	sos-1	signaling
F33D4.2	Y55D5A.5	itr-1	daf-2	signaling
F33D4.2	ZK1067.1	itr-1	let-23	signaling
F33D4.2	ZK792.6	itr-1	let-60	signaling
F35D6.1	C54D1.6	fem-1	bar-1	signaling
F35H12.3	F02A9.6	sel-12	glp-1	signaling
F36H1.4	C05D11.4	lin-3	let-756	signaling
F36H1.4	C07H6.6	lin-3	clk-2	signaling
F36H1.4	C32D5.2	lin-3	sma-6	signaling
F36H1.4	C54D1.6	lin-3	bar-1	signaling
F36H1.4	F02A9.6	lin-3	glp-1	signaling
F36H1.4	F58A3.2	lin-3	egl-15	signaling
F36H1.4	ZK1067.1	lin-3	let-23	signaling
F36H1.4	ZK792.6	lin-3	let-60	signaling
F38A6.1	C05D11.4	pha-4	let-756	signaling
F38A6.1	C07H6.6	pha-4	clk-2	signaling
F38A6.1	C14F5.5	pha-4	sem-5	signaling
F38A6.1	C32D5.2	pha-4	sma-6	signaling
F38A6.1	C54D1.6	pha-4	bar-1	signaling
F38A6.1	F02A9.6	pha-4	glp-1	signaling
F38A6.1	F58A3.2	pha-4	egl-15	signaling
F38A6.1	T28F12.3	pha-4	sos-1	signaling
F38A6.1	Y55D5A.5	pha-4	daf-2	signaling
F38A6.1	ZK1067.1	pha-4	let-23	signaling
F38A6.1	ZK792.6	pha-4	let-60	signaling
F38E1.7	C05D11.4	mom-2	let-756	signaling
F38E1.7	C14F5.5	mom-2	sem-5	signaling
F38E1.7	C32D5.2	mom-2	sma-6	signaling
F38E1.7	C54D1.6	mom-2	bar-1	signaling
F38E1.7	F02A9.6	mom-2	glp-1	signaling
F38E1.7	F58A3.2	mom-2	egl-15	signaling
F38E1.7	T28F12.3	mom-2	sos-1	signaling
F38E1.7	Y55D5A.5	mom-2	daf-2	signaling
F38E1.7	ZK1067.1	mom-2	let-23	signaling
F38E1.7	ZK792.6	mom-2	let-60	signaling
F38G1.1	C14F5.5	che-2	sem-5	signaling
F38G1.1	T28F12.3	che-2	sos-1	signaling
F38G1.1	ZK1067.1	che-2	let-23	signaling
F39B2.4	ZK1067.1	sur-2	let-23	signaling
F39B2.4	ZK792.6	sur-2	let-60	signaling
F39G3.8	T28F12.3	tig-2	sos-1	signaling
F39G3.8	ZK1067.1	tig-2	let-23	signaling
F40F4.6	C05D11.4	F40F4.6	let-756	signaling
F41C6.1	ZK792.6	unc-6	let-60	signaling
F43C1.2	C32D5.2	mpk-1	sma-6	signaling
F43C1.2	F02A9.6	mpk-1	glp-1	signaling
F43C1.2	ZK792.6	mpk-1	let-60	signaling
F43D9.4	C14F5.5	sip-1	sem-5	signaling
F43G9.5	C32D5.2	F43G9.5	sma-6	signaling
F43G9.5	Y55D5A.5	F43G9.5	daf-2	signaling
F45E10.1	F58A3.2	unc-53	egl-15	signaling
F45E10.1	ZK792.6	unc-53	let-60	signaling
F45E6.6	Y55D5A.5	F45E6.6	daf-2	signaling
F45E6.6	ZK792.6	F45E6.6	let-60	signaling
F46C8.6	C14F5.5	dpy-7	sem-5	signaling
F46C8.6	Y55D5A.5	dpy-7	daf-2	signaling
F46C8.6	ZK1067.1	dpy-7	let-23	signaling
F46C8.6	ZK792.6	dpy-7	let-60	signaling
F46F2.4	C14F5.5	F46F2.4	sem-5	signaling
F47A4.2	C05D11.4	dpy-22	let-756	signaling
F47A4.2	C32D5.2	dpy-22	sma-6	signaling
F47A4.2	C54D1.6	dpy-22	bar-1	signaling
F47A4.2	Y55D5A.5	dpy-22	daf-2	signaling
F47A4.2	ZK792.6	dpy-22	let-60	signaling
F47C12.1	C07H6.6	F47C12.1	clk-2	signaling
F47D12.4	C05D11.4	hmg-1.2	let-756	signaling
F47D12.4	C14F5.5	hmg-1.2	sem-5	signaling
F47D12.4	C32D5.2	hmg-1.2	sma-6	signaling
F47D12.4	C54D1.6	hmg-1.2	bar-1	signaling
F47D12.4	F02A9.6	hmg-1.2	glp-1	signaling
F47D12.4	F58A3.2	hmg-1.2	egl-15	signaling
F47D12.4	T28F12.3	hmg-1.2	sos-1	signaling
F47D12.4	Y55D5A.5	hmg-1.2	daf-2	signaling
F47D12.4	ZK1067.1	hmg-1.2	let-23	signaling
F47D12.4	ZK792.6	hmg-1.2	let-60	signaling
F52E1.1	C14F5.5	pos-1	sem-5	signaling
F52E1.1	C32D5.2	pos-1	sma-6	signaling
F52E1.1	C54D1.6	pos-1	bar-1	signaling
F52E1.1	F02A9.6	pos-1	glp-1	signaling
F52E1.1	F58A3.2	pos-1	egl-15	signaling
F53G12.5	C05D11.4	mex-3	let-756	signaling
F53G12.5	C14F5.5	mex-3	sem-5	signaling
F53G12.5	F58A3.2	mex-3	egl-15	signaling
F53G12.5	T28F12.3	mex-3	sos-1	signaling
F53G12.5	Y55D5A.5	mex-3	daf-2	signaling
F53G12.5	ZK792.6	mex-3	let-60	signaling
F54B11.6	F02A9.6	F54B11.6	glp-1	signaling
F54C8.3	C05D11.4	emb-30	let-756	signaling
F54C8.3	C07H6.6	emb-30	clk-2	signaling
F54C8.3	C14F5.5	emb-30	sem-5	signaling
F54C8.3	F02A9.6	emb-30	glp-1	signaling
F54C8.3	Y55D5A.5	emb-30	daf-2	signaling
F54C8.3	ZK1067.1	emb-30	let-23	signaling
F54D5.5	C05D11.4	F54D5.5	let-756	signaling
F54D5.5	C14F5.5	F54D5.5	sem-5	signaling
F54D5.5	C32D5.2	F54D5.5	sma-6	signaling
F54D5.5	C54D1.6	F54D5.5	bar-1	signaling
F54D5.5	F02A9.6	F54D5.5	glp-1	signaling
F54D5.5	F58A3.2	F54D5.5	egl-15	signaling
F54D5.5	T28F12.3	F54D5.5	sos-1	signaling
F54D5.5	Y55D5A.5	F54D5.5	daf-2	signaling
F54D5.5	ZK1067.1	F54D5.5	let-23	signaling
F54D5.5	ZK792.6	F54D5.5	let-60	signaling
F54E7.3	C32D5.2	par-3	sma-6	signaling
F54E7.3	F02A9.6	par-3	glp-1	signaling
F54F3.1	C05D11.4	nid-1	let-756	signaling
F54F3.1	Y55D5A.5	nid-1	daf-2	signaling
F54F3.1	ZK792.6	nid-1	let-60	signaling
F54F7.5	C14F5.5	mes-1	sem-5	signaling
F54F7.5	C54D1.6	mes-1	bar-1	signaling
F54F7.5	F02A9.6	mes-1	glp-1	signaling
F55A8.1	C05D11.4	egl-18	let-756	signaling
F55A8.1	C32D5.2	egl-18	sma-6	signaling
F55A8.1	C54D1.6	egl-18	bar-1	signaling
F55A8.1	ZK792.6	egl-18	let-60	signaling
F55B12.3	C32D5.2	sel-10	sma-6	signaling
F55C7.7	C05D11.4	unc-73	let-756	signaling
F55G1.13	C05D11.4	F55G1.13	let-756	signaling
F55G1.13	C14F5.5	F55G1.13	sem-5	signaling
F55G1.13	C54D1.6	F55G1.13	bar-1	signaling
F56A11.3	C07H6.6	efn-4	clk-2	signaling
F56A11.3	C32D5.2	efn-4	sma-6	signaling
F56H9.5	ZK1067.1	lin-25	let-23	signaling
F56H9.5	ZK792.6	lin-25	let-60	signaling
F57B10.12	C05D11.4	mei-2	let-756	signaling
F57B10.12	C14F5.5	mei-2	sem-5	signaling
F57B10.12	C54D1.6	mei-2	bar-1	signaling
F57B10.12	F02A9.6	mei-2	glp-1	signaling
F57B10.12	F58A3.2	mei-2	egl-15	signaling
F57B10.12	Y55D5A.5	mei-2	daf-2	signaling
F57B10.12	ZK1067.1	mei-2	let-23	signaling
F57B10.12	ZK792.6	mei-2	let-60	signaling
F58A3.2	C05D11.4	egl-15	let-756	signaling
F58A3.2	C14F5.5	egl-15	sem-5	signaling
F58A3.2	C54D1.6	egl-15	bar-1	signaling
F58A3.2	T28F12.3	egl-15	sos-1	signaling
F58A3.2	Y55D5A.5	egl-15	daf-2	signaling
F58B3.8	C14F5.5	dsl-5	sem-5	signaling
F58B3.8	C54D1.6	dsl-5	bar-1	signaling
F58B6.3	C05D11.4	par-2	let-756	signaling
F58B6.3	C32D5.2	par-2	sma-6	signaling
F58B6.3	C54D1.6	par-2	bar-1	signaling
F58B6.3	F58A3.2	par-2	egl-15	signaling
F58G4.4	C14F5.5	F58G4.4	sem-5	signaling
F59E12.12	C32D5.2	bli-2	sma-6	signaling
F59E12.12	F02A9.6	bli-2	glp-1	signaling
F59F3.5	ZK792.6	ver-4	let-60	signaling
F59F5.3	ZK1067.1	F59F5.3	let-23	signaling
H02I12.4	C07H6.6	dsl-6	clk-2	signaling
H20J18.1	ZK792.6	scd-1	let-60	signaling
K04G11.2	C05D11.4	sel-7	let-756	signaling
K04G11.2	ZK792.6	sel-7	let-60	signaling
K05C4.6	C05D11.4	hmp-2	let-756	signaling
K05C4.6	C14F5.5	hmp-2	sem-5	signaling
K05C4.6	C32D5.2	hmp-2	sma-6	signaling
K05C4.6	C54D1.6	hmp-2	bar-1	signaling
K05C4.6	F02A9.6	hmp-2	glp-1	signaling
K05C4.6	F58A3.2	hmp-2	egl-15	signaling
K05C4.6	T28F12.3	hmp-2	sos-1	signaling
K05C4.6	Y55D5A.5	hmp-2	daf-2	signaling
K05C4.6	ZK792.6	hmp-2	let-60	signaling
K06A5.7	C05D11.4	cdc-25.1	let-756	signaling
K06A5.7	C14F5.5	cdc-25.1	sem-5	signaling
K06A5.7	C32D5.2	cdc-25.1	sma-6	signaling
K06A5.7	F02A9.6	cdc-25.1	glp-1	signaling
K06A5.7	F58A3.2	cdc-25.1	egl-15	signaling
K06A5.7	Y55D5A.5	cdc-25.1	daf-2	signaling
K06A5.7	ZK792.6	cdc-25.1	let-60	signaling
K07D8.1	C05D11.4	mup-4	let-756	signaling
K07D8.1	C14F5.5	mup-4	sem-5	signaling
K07D8.1	C54D1.6	mup-4	bar-1	signaling
K07D8.1	F02A9.6	mup-4	glp-1	signaling
K07D8.1	F58A3.2	mup-4	egl-15	signaling
K07D8.1	T28F12.3	mup-4	sos-1	signaling
K07D8.1	Y55D5A.5	mup-4	daf-2	signaling
K07D8.1	ZK1067.1	mup-4	let-23	signaling
K07D8.1	ZK792.6	mup-4	let-60	signaling
K07E3.3	Y55D5A.5	dao-3	daf-2	signaling
K08B4.1	C07H6.6	lag-1	clk-2	signaling
K08B4.1	C14F5.5	lag-1	sem-5	signaling
K08B4.1	C32D5.2	lag-1	sma-6	signaling
K08B4.1	C54D1.6	lag-1	bar-1	signaling
K08B4.1	F02A9.6	lag-1	glp-1	signaling
K08B4.1	F58A3.2	lag-1	egl-15	signaling
K08B4.1	T28F12.3	lag-1	sos-1	signaling
K08B4.1	Y55D5A.5	lag-1	daf-2	signaling
K08B4.1	ZK1067.1	lag-1	let-23	signaling
K08B4.1	ZK792.6	lag-1	let-60	signaling
K08C7.3	C14F5.5	epi-1	sem-5	signaling
K08C7.3	C32D5.2	epi-1	sma-6	signaling
K08C7.3	C54D1.6	epi-1	bar-1	signaling
K08C7.3	F02A9.6	epi-1	glp-1	signaling
K08C7.3	F58A3.2	epi-1	egl-15	signaling
K08C7.3	Y55D5A.5	epi-1	daf-2	signaling
K08C7.3	ZK1067.1	epi-1	let-23	signaling
K08C7.3	ZK792.6	epi-1	let-60	signaling
K08E5.3	C05D11.4	mua-3	let-756	signaling
K08E5.3	C14F5.5	mua-3	sem-5	signaling
K08E5.3	C32D5.2	mua-3	sma-6	signaling
K08E5.3	C54D1.6	mua-3	bar-1	signaling
K08E5.3	F58A3.2	mua-3	egl-15	signaling
K08E5.3	T28F12.3	mua-3	sos-1	signaling
K08E5.3	Y55D5A.5	mua-3	daf-2	signaling
K08E5.3	ZK1067.1	mua-3	let-23	signaling
K08E5.3	ZK792.6	mua-3	let-60	signaling
K12C11.2	C05D11.4	smo-1	let-756	signaling
K12C11.2	C14F5.5	smo-1	sem-5	signaling
K12C11.2	C54D1.6	smo-1	bar-1	signaling
K12C11.2	F58A3.2	smo-1	egl-15	signaling
K12C11.2	Y55D5A.5	smo-1	daf-2	signaling
K12C11.2	ZK792.6	smo-1	let-60	signaling
K12H4.1	C07H6.6	ceh-26	clk-2	signaling
K12H4.1	F58A3.2	ceh-26	egl-15	signaling
K12H4.1	ZK792.6	ceh-26	let-60	signaling
M01B2.1	F58A3.2	kin-30	egl-15	signaling
M01B2.1	ZK792.6	kin-30	let-60	signaling
M02A10.3	C05D11.4	sli-1	let-756	signaling
M110.5	C05D11.4	dab-1	let-756	signaling
M110.5	C14F5.5	dab-1	sem-5	signaling
M110.5	ZK1067.1	dab-1	let-23	signaling
M110.5	ZK792.6	dab-1	let-60	signaling
M117.2	C05D11.4	par-5	let-756	signaling
M117.2	C07H6.6	par-5	clk-2	signaling
M117.2	C14F5.5	par-5	sem-5	signaling
M117.2	C32D5.2	par-5	sma-6	signaling
M117.2	C54D1.6	par-5	bar-1	signaling
M117.2	F58A3.2	par-5	egl-15	signaling
M117.2	T28F12.3	par-5	sos-1	signaling
M117.2	Y55D5A.5	par-5	daf-2	signaling
M117.2	ZK1067.1	par-5	let-23	signaling
M117.2	ZK792.6	par-5	let-60	signaling
M142.1	Y55D5A.5	unc-119	daf-2	signaling
M176.6	F02A9.6	kin-15	glp-1	signaling
R01E6.1	Y55D5A.5	odr-1	daf-2	signaling
R08E3.3	C32D5.2	R08E3.3	sma-6	signaling
R08E3.3	ZK1067.1	R08E3.3	let-23	signaling
R107.8	C05D11.4	lin-12	let-756	signaling
R13F6.4	F02A9.6	ten-1	glp-1	signaling
R151.4	C05D11.4	R151.4	let-756	signaling
R151.4	C14F5.5	R151.4	sem-5	signaling
R31.3	C32D5.2	osm-6	sma-6	signaling
T01D3.1	C07H6.6	T01D3.1	clk-2	signaling
T01G5.1	C14F5.5	T01G5.1	sem-5	signaling
T04A8.14	C05D11.4	emb-5	let-756	signaling
T04A8.14	C14F5.5	emb-5	sem-5	signaling
T04A8.14	C32D5.2	emb-5	sma-6	signaling
T04A8.14	C54D1.6	emb-5	bar-1	signaling
T04A8.14	F02A9.6	emb-5	glp-1	signaling
T04A8.14	Y55D5A.5	emb-5	daf-2	signaling
T04A8.14	ZK792.6	emb-5	let-60	signaling
T04H1.4	ZK1067.1	rad-50	let-23	signaling
T05A6.1	Y55D5A.5	cki-1	daf-2	signaling
T05C12.6	ZK792.6	mig-5	let-60	signaling
T07A9.6	C32D5.2	daf-18	sma-6	signaling
T07H6.2	C54D1.6	mom-1	bar-1	signaling
T10H9.2	Y55D5A.5	scd-2	daf-2	signaling
T10H9.2	ZK1067.1	scd-2	let-23	signaling
T11F8.3	C05D11.4	rme-2	let-756	signaling
T11F8.3	C14F5.5	rme-2	sem-5	signaling
T11F8.3	C32D5.2	rme-2	sma-6	signaling
T11F8.3	C54D1.6	rme-2	bar-1	signaling
T11F8.3	F02A9.6	rme-2	glp-1	signaling
T11F8.3	F58A3.2	rme-2	egl-15	signaling
T11F8.3	ZK1067.1	rme-2	let-23	signaling
T11F8.3	ZK792.6	rme-2	let-60	signaling
T13C5.1	C05D11.4	daf-9	let-756	signaling
T13C5.1	F02A9.6	daf-9	glp-1	signaling
T13C5.1	F58A3.2	daf-9	egl-15	signaling
T13C5.1	Y55D5A.5	daf-9	daf-2	signaling
T13F2.8	C32D5.2	cav-1	sma-6	signaling
T14B4.6	C05D11.4	dpy-2	let-756	signaling
T14B4.6	C14F5.5	dpy-2	sem-5	signaling
T14B4.6	F02A9.6	dpy-2	glp-1	signaling
T14B4.6	ZK792.6	dpy-2	let-60	signaling
T14B4.7	C05D11.4	dpy-10	let-756	signaling
T14B4.7	ZK792.6	dpy-10	let-60	signaling
T17A3.8	ZK792.6	ver-2	let-60	signaling
T19B4.7	C05D11.4	unc-40	let-756	signaling
T19B4.7	C54D1.6	unc-40	bar-1	signaling
T19B4.7	Y55D5A.5	unc-40	daf-2	signaling
T19B4.7	ZK792.6	unc-40	let-60	signaling
T19E7.2	C32D5.2	skn-1	sma-6	signaling
T19E7.3	C54D1.6	bec-1	bar-1	signaling
T20F5.6	C05D11.4	T20F5.6	let-756	signaling
T21C12.2	T28F12.3	hpd-1	sos-1	signaling
T21G5.3	C05D11.4	glh-1	let-756	signaling
T21G5.3	C54D1.6	glh-1	bar-1	signaling
T21G5.3	F58A3.2	glh-1	egl-15	signaling
T21G5.3	ZK792.6	glh-1	let-60	signaling
T22A3.8	C54D1.6	lam-3	bar-1	signaling
T22D2.1	C54D1.6	vab-19	bar-1	signaling
T23D8.1	C32D5.2	mom-5	sma-6	signaling
T23D8.1	C54D1.6	mom-5	bar-1	signaling
T23D8.1	ZK792.6	mom-5	let-60	signaling
T23G11.3	C05D11.4	gld-1	let-756	signaling
T23G11.3	C07H6.6	gld-1	clk-2	signaling
T23G11.3	C32D5.2	gld-1	sma-6	signaling
T23G11.3	C54D1.6	gld-1	bar-1	signaling
T23G11.3	F02A9.6	gld-1	glp-1	signaling
T23G11.3	Y55D5A.5	gld-1	daf-2	signaling
T23G11.3	ZK1067.1	gld-1	let-23	signaling
T23G11.3	ZK792.6	gld-1	let-60	signaling
T24C12.4	C05D11.4	T24C12.4	let-756	signaling
T25F10.2	C05D11.4	dbl-1	let-756	signaling
T26E3.3	C05D11.4	par-6	let-756	signaling
T26E3.3	C14F5.5	par-6	sem-5	signaling
T26E3.3	C32D5.2	par-6	sma-6	signaling
T26E3.3	C54D1.6	par-6	bar-1	signaling
T26E3.3	F02A9.6	par-6	glp-1	signaling
T26E3.3	F58A3.2	par-6	egl-15	signaling
T26E3.3	Y55D5A.5	par-6	daf-2	signaling
T26E3.3	ZK792.6	par-6	let-60	signaling
T27B1.1	C14F5.5	osm-1	sem-5	signaling
T27B1.1	ZK1067.1	osm-1	let-23	signaling
T27C4.4	C05D11.4	egr-1	let-756	signaling
T27C4.4	C14F5.5	egr-1	sem-5	signaling
T27C4.4	F02A9.6	egr-1	glp-1	signaling
T27C4.4	T28F12.3	egr-1	sos-1	signaling
T27C4.4	ZK1067.1	egr-1	let-23	signaling
T27C4.4	ZK792.6	egr-1	let-60	signaling
T27E4.2	C14F5.5	hsp-16.11	sem-5	signaling
T27E4.2	F02A9.6	hsp-16.11	glp-1	signaling
T27E4.2	T28F12.3	hsp-16.11	sos-1	signaling
T27F7.1	C05D11.4	T27F7.1	let-756	signaling
T27F7.1	C07H6.6	T27F7.1	clk-2	signaling
T27F7.1	C32D5.2	T27F7.1	sma-6	signaling
T27F7.1	F02A9.6	T27F7.1	glp-1	signaling
T27F7.1	F58A3.2	T27F7.1	egl-15	signaling
T27F7.1	ZK792.6	T27F7.1	let-60	signaling
T28F12.2	C05D11.4	unc-62	let-756	signaling
T28F12.2	C07H6.6	unc-62	clk-2	signaling
T28F12.2	C14F5.5	unc-62	sem-5	signaling
T28F12.2	C32D5.2	unc-62	sma-6	signaling
T28F12.2	C54D1.6	unc-62	bar-1	signaling
T28F12.2	F58A3.2	unc-62	egl-15	signaling
T28F12.2	T28F12.3	unc-62	sos-1	signaling
T28F12.2	ZK1067.1	unc-62	let-23	signaling
T28F12.2	ZK792.6	unc-62	let-60	signaling
T28F12.3	C05D11.4	sos-1	let-756	signaling
T28F12.3	C07H6.6	sos-1	clk-2	signaling
T28F12.3	C14F5.5	sos-1	sem-5	signaling
T28F12.3	C54D1.6	sos-1	bar-1	signaling
VF36H2L.1	F02A9.6	aph-1	glp-1	signaling
VF36H2L.1	ZK792.6	aph-1	let-60	signaling
W02A11.2	F58A3.2	W02A11.2	egl-15	signaling
W02A11.2	ZK792.6	W02A11.2	let-60	signaling
W02A2.7	C05D11.4	mex-5	let-756	signaling
W02A2.7	C14F5.5	mex-5	sem-5	signaling
W02A2.7	C32D5.2	mex-5	sma-6	signaling
W02A2.7	C54D1.6	mex-5	bar-1	signaling
W02A2.7	F58A3.2	mex-5	egl-15	signaling
W02A2.7	T28F12.3	mex-5	sos-1	signaling
W02A2.7	ZK1067.1	mex-5	let-23	signaling
W02A2.7	ZK792.6	mex-5	let-60	signaling
W02D7.7	C05D11.4	sel-9	let-756	signaling
W02D7.7	C14F5.5	sel-9	sem-5	signaling
W02D7.7	F02A9.6	sel-9	glp-1	signaling
W02D7.7	T28F12.3	sel-9	sos-1	signaling
W02D7.7	ZK1067.1	sel-9	let-23	signaling
W02D7.7	ZK792.6	sel-9	let-60	signaling
W03C9.4	C05D11.4	lin-29	let-756	signaling
W03C9.4	C07H6.6	lin-29	clk-2	signaling
W03C9.4	F02A9.6	lin-29	glp-1	signaling
W03C9.4	F58A3.2	lin-29	egl-15	signaling
W03C9.4	Y55D5A.5	lin-29	daf-2	signaling
W03C9.4	ZK792.6	lin-29	let-60	signaling
W03F8.10	C05D11.4	W03F8.10	let-756	signaling
W03F8.10	C14F5.5	W03F8.10	sem-5	signaling
W03F8.10	C32D5.2	W03F8.10	sma-6	signaling
W03F8.10	C54D1.6	W03F8.10	bar-1	signaling
W03F8.10	T28F12.3	W03F8.10	sos-1	signaling
W03F8.10	Y55D5A.5	W03F8.10	daf-2	signaling
W03F8.10	ZK1067.1	W03F8.10	let-23	signaling
W03F8.10	ZK792.6	W03F8.10	let-60	signaling
W04D2.1	C05D11.4	atn-1	let-756	signaling
W06F12.3	ZK1067.1	W06F12.3	let-23	signaling
W06F12.3	ZK792.6	W06F12.3	let-60	signaling
W10C8.2	C05D11.4	pop-1	let-756	signaling
W10C8.2	C14F5.5	pop-1	sem-5	signaling
W10C8.2	C54D1.6	pop-1	bar-1	signaling
W10C8.2	F02A9.6	pop-1	glp-1	signaling
W10C8.2	F58A3.2	pop-1	egl-15	signaling
W10C8.2	T28F12.3	pop-1	sos-1	signaling
W10C8.2	Y55D5A.5	pop-1	daf-2	signaling
W10C8.2	ZK792.6	pop-1	let-60	signaling
Y116F11B.9	C05D11.4	Y116F11B.9	let-756	signaling
Y116F11B.9	C07H6.6	Y116F11B.9	clk-2	signaling
Y18D10A.5	C05D11.4	gsk-3	let-756	signaling
Y18D10A.5	C14F5.5	gsk-3	sem-5	signaling
Y18D10A.5	C32D5.2	gsk-3	sma-6	signaling
Y18D10A.5	C54D1.6	gsk-3	bar-1	signaling
Y18D10A.5	F02A9.6	gsk-3	glp-1	signaling
Y18D10A.5	F58A3.2	gsk-3	egl-15	signaling
Y18D10A.5	T28F12.3	gsk-3	sos-1	signaling
Y18D10A.5	Y55D5A.5	gsk-3	daf-2	signaling
Y18D10A.5	ZK792.6	gsk-3	let-60	signaling
Y34D9A.10	C05D11.4	Y34D9A.10	let-756	signaling
Y34D9A.10	C07H6.6	Y34D9A.10	clk-2	signaling
Y34D9A.10	C32D5.2	Y34D9A.10	sma-6	signaling
Y34D9A.10	C54D1.6	Y34D9A.10	bar-1	signaling
Y34D9A.10	Y55D5A.5	Y34D9A.10	daf-2	signaling
Y34D9A.10	ZK792.6	Y34D9A.10	let-60	signaling
Y37E11AR.6	ZK1067.1	vab-2	let-23	signaling
Y38H6C.20	T28F12.3	Y38H6C.20	sos-1	signaling
Y39H10A.7	C05D11.4	chk-1	let-756	signaling
Y39H10A.7	C07H6.6	chk-1	clk-2	signaling
Y39H10A.7	C14F5.5	chk-1	sem-5	signaling
Y39H10A.7	C32D5.2	chk-1	sma-6	signaling
Y39H10A.7	C54D1.6	chk-1	bar-1	signaling
Y39H10A.7	F02A9.6	chk-1	glp-1	signaling
Y39H10A.7	F58A3.2	chk-1	egl-15	signaling
Y39H10A.7	T28F12.3	chk-1	sos-1	signaling
Y39H10A.7	Y55D5A.5	chk-1	daf-2	signaling
Y39H10A.7	ZK1067.1	chk-1	let-23	signaling
Y39H10A.7	ZK792.6	chk-1	let-60	signaling
Y41C4A.14	ZK1067.1	mrt-2	let-23	signaling
Y41D4B.10	C07H6.6	dsl-3	clk-2	signaling
Y43C5A.6	C07H6.6	rad-51	clk-2	signaling
Y43C5A.6	C32D5.2	rad-51	sma-6	signaling
Y47G6A.5	ZK792.6	Y47G6A.5	let-60	signaling
Y49E10.14	C05D11.4	pie-1	let-756	signaling
Y49E10.14	C54D1.6	pie-1	bar-1	signaling
Y49E10.14	F02A9.6	pie-1	glp-1	signaling
Y49E10.14	ZK1067.1	pie-1	let-23	signaling
Y49E10.14	ZK792.6	pie-1	let-60	signaling
Y52D5A.2	C07H6.6	Y52D5A.2	clk-2	signaling
Y53C10A.12	C32D5.2	hsf-1	sma-6	signaling
Y53C10A.12	C54D1.6	hsf-1	bar-1	signaling
Y53C10A.12	F58A3.2	hsf-1	egl-15	signaling
Y53C10A.12	Y55D5A.5	hsf-1	daf-2	signaling
Y53C10A.12	ZK792.6	hsf-1	let-60	signaling
Y54E10BL.2	C32D5.2	col-48	sma-6	signaling
Y54E10BL.2	C54D1.6	col-48	bar-1	signaling
Y54G11A.10	C05D11.4	lin-7	let-756	signaling
Y54G11A.10	C32D5.2	lin-7	sma-6	signaling
Y54G11A.10	C54D1.6	lin-7	bar-1	signaling
Y54G11A.10	F02A9.6	lin-7	glp-1	signaling
Y54G11A.10	ZK1067.1	lin-7	let-23	signaling
Y54G11A.10	ZK792.6	lin-7	let-60	signaling
Y55D5A.5	C14F5.5	daf-2	sem-5	signaling
Y55D5A.5	F58A3.2	daf-2	egl-15	signaling
Y55F3AL.1	C54D1.6	plx-1	bar-1	signaling
Y64G10A.7	C07H6.6	Y64G10A.7	clk-2	signaling
Y65B4A.3	C05D11.4	Y65B4A.3	let-756	signaling
Y65B4A.3	C14F5.5	Y65B4A.3	sem-5	signaling
Y65B4A.3	C32D5.2	Y65B4A.3	sma-6	signaling
Y65B4A.3	C54D1.6	Y65B4A.3	bar-1	signaling
Y65B4A.3	F58A3.2	Y65B4A.3	egl-15	signaling
Y65B4A.3	Y55D5A.5	Y65B4A.3	daf-2	signaling
Y65B4A.3	ZK792.6	Y65B4A.3	let-60	signaling
Y69H2.2	C14F5.5	Y69H2.2	sem-5	signaling
Y73C8B.4	C14F5.5	lag-2	sem-5	signaling
Y73C8B.4	F02A9.6	lag-2	glp-1	signaling
Y87G2A.10	C05D11.4	Y87G2A.10	let-756	signaling
Y87G2A.10	C14F5.5	Y87G2A.10	sem-5	signaling
Y87G2A.10	C32D5.2	Y87G2A.10	sma-6	signaling
Y87G2A.10	C54D1.6	Y87G2A.10	bar-1	signaling
Y87G2A.10	F02A9.6	Y87G2A.10	glp-1	signaling
Y87G2A.10	F58A3.2	Y87G2A.10	egl-15	signaling
Y87G2A.10	T28F12.3	Y87G2A.10	sos-1	signaling
Y87G2A.10	Y55D5A.5	Y87G2A.10	daf-2	signaling
Y87G2A.10	ZK792.6	Y87G2A.10	let-60	signaling
ZC101.2	C05D11.4	unc-52	let-756	signaling
ZC101.2	C14F5.5	unc-52	sem-5	signaling
ZC101.2	C32D5.2	unc-52	sma-6	signaling
ZC101.2	C54D1.6	unc-52	bar-1	signaling
ZC101.2	T28F12.3	unc-52	sos-1	signaling
ZC101.2	Y55D5A.5	unc-52	daf-2	signaling
ZC101.2	ZK1067.1	unc-52	let-23	signaling
ZC101.2	ZK792.6	unc-52	let-60	signaling
ZC302.1	C05D11.4	mre-11	let-756	signaling
ZC302.1	C14F5.5	mre-11	sem-5	signaling
ZC404.8	C07H6.6	spn-4	clk-2	signaling
ZC404.8	C14F5.5	spn-4	sem-5	signaling
ZC404.8	C54D1.6	spn-4	bar-1	signaling
ZC404.8	ZK1067.1	spn-4	let-23	signaling
ZC434.6	F02A9.6	aph-2	glp-1	signaling
ZC455.10	C05D11.4	fkb-4	let-756	signaling
ZC513.6	C05D11.4	oma-2	let-756	signaling
ZC513.6	C07H6.6	oma-2	clk-2	signaling
ZC513.6	C32D5.2	oma-2	sma-6	signaling
ZC513.6	F02A9.6	oma-2	glp-1	signaling
ZK1058.2	C05D11.4	pat-3	let-756	signaling
ZK1058.2	C14F5.5	pat-3	sem-5	signaling
ZK1058.2	C32D5.2	pat-3	sma-6	signaling
ZK1058.2	C54D1.6	pat-3	bar-1	signaling
ZK1058.2	T28F12.3	pat-3	sos-1	signaling
ZK1058.2	ZK792.6	pat-3	let-60	signaling
ZK154.7	Y55D5A.5	adm-4	daf-2	signaling
ZK370.2	Y55D5A.5	sma-2	daf-2	signaling
ZK377.2	F58A3.2	sax-3	egl-15	signaling
ZK546.14	C05D11.4	ZK546.14	let-756	signaling
ZK546.14	C14F5.5	ZK546.14	sem-5	signaling
ZK546.14	C32D5.2	ZK546.14	sma-6	signaling
ZK546.14	C54D1.6	ZK546.14	bar-1	signaling
ZK546.14	F58A3.2	ZK546.14	egl-15	signaling
ZK546.14	Y55D5A.5	ZK546.14	daf-2	signaling
ZK546.14	ZK792.6	ZK546.14	let-60	signaling
ZK593.4	C07H6.6	rbr-2	clk-2	signaling
ZK593.4	C14F5.5	rbr-2	sem-5	signaling
ZK593.4	F02A9.6	rbr-2	glp-1	signaling
ZK792.6	C05D11.4	let-60	let-756	signaling
ZK792.6	C14F5.5	let-60	sem-5	signaling
ZK792.6	C54D1.6	let-60	bar-1	signaling
ZK792.6	F58A3.2	let-60	egl-15	signaling
ZK792.6	T28F12.3	let-60	sos-1	signaling
ZK792.6	ZK1067.1	let-60	let-23	signaling
ZK899.8	C32D5.2	gap-2	sma-6	signaling
C32A3.1	C05D11.4	sel-8	let-756	signaling,lg3
C32A3.1	C07H6.6	sel-8	clk-2	signaling,lg3
C32A3.1	C54D1.6	sel-8	bar-1	signaling,lg3
C32A3.1	F58A3.2	sel-8	egl-15	signaling,lg3
C38D4.6	C54D1.6	pal-1	bar-1	signaling,lg3
C38D4.6	F58A3.2	pal-1	egl-15	signaling,lg3
F43C1.2	C54D1.6	mpk-1	bar-1	signaling,lg3
ZK1058.2	Y55D5A.5	pat-3	daf-2	signaling,lg3

## Sheet: Query Network
Query1 ID	Query2 ID	Query1 Name	Query2 Name	Significance (log 10)	Common Targets	Query1 Targets	Query2 Targets	Total Targets
C14F5.5	T28F12.3	sem-5	sos-1	-23.2612	39	92	46	458
C32D5.2	ZK792.6	sma-6	let-60	-21.7905	56	81	109	458
T28F12.3	ZK792.6	sos-1	let-60	-18.4115	38	46	109	458
C14F5.5	ZK792.6	sem-5	let-60	-17.5566	56	92	109	458
C14F5.5	C32D5.2	sem-5	sma-6	-14.9001	45	92	81	458
C32D5.2	T28F12.3	sma-6	sos-1	-13.7015	30	81	46	458
F02A9.6	ZK792.6	glp-1	let-60	-13.6025	46	76	109	458
C32D5.2	C54D1.6	sma-6	bar-1	-12.1795	57	81	160	458
C54D1.6	F58A3.2	bar-1	egl-15	-11.0564	83	160	144	458
C32D5.2	F02A9.6	sma-6	glp-1	-10.694	36	81	76	458
C14F5.5	F02A9.6	sem-5	glp-1	-10.1687	38	92	76	458
C05D11.4	T28F12.3	let-756	sos-1	-9.86603	39	187	46	458
T28F12.3	ZK1067.1	sos-1	let-23	-9.54697	29	46	102	458
F58A3.2	T28F12.3	egl-15	sos-1	-9.32324	34	144	46	458
C05D11.4	F58A3.2	let-756	egl-15	-9.18555	89	187	144	458
C05D11.4	ZK792.6	let-756	let-60	-9.00446	72	187	109	458

## Sheet: Superimposed Network (Part 1)
Gene1 ID	Gene2 ID	Gene1 Name	Gene2 Name	Number of Data Sources	Data Sources
C14F5.5	F58A3.2	sem-5	egl-15	4	SGI,Lehner,Fine Genetic,Interolog
C14F5.5	T28F12.3	sem-5	sos-1	4	SGI,Lehner,Fine Genetic,Interolog
AC7.2	ZK792.6	soc-2	let-60	3	SGI,Fine Genetic,Interolog
C13B9.3	F38E11.5	C13B9.3	F38E11.5	3	Co-expression,Co-phenotype,Interolog
C14F5.5	ZK792.6	sem-5	let-60	3	SGI,Lehner,Fine Genetic
C48D1.2	F35H12.3	ced-3	sel-12	3	Co-expression,Fine Genetic,Interolog
C54D1.6	F26E4.1	bar-1	sur-6	3	SGI,Lehner,Co-phenotype
C56C10.8	Y65B4BR.5	icd-1	Y65B4BR.5	3	Co-expression,Co-phenotype,Interolog
F02A9.6	K08B4.1	glp-1	lag-1	3	SGI,Fine Genetic,Interolog
F13B9.5	ZK792.6	ksr-1	let-60	3	SGI,Lehner,Fine Genetic
F20B6.2	Y49A3A.2	vha-12	vha-13	3	Co-expression,Co-phenotype,Interolog
F26E4.1	F38H4.9	sur-6	let-92	3	Co-expression,Fine Genetic,Interolog
F35G12.8	M106.1	smc-4	mix-1	3	Co-expression,Fine Genetic,Interolog
F36H1.4	ZK1067.1	lin-3	let-23	3	SGI,Lehner,Fine Genetic
F39B2.4	ZK1067.1	sur-2	let-23	3	SGI,Lehner,Fine Genetic
T28F12.3	ZK792.6	sos-1	let-60	3	SGI,Lehner,Fine Genetic
ZK1067.1	ZK792.6	let-23	let-60	3	SGI,Lehner,Fine Genetic
AH6.5	W02A2.7	mex-6	mex-5	2	Co-expression,Fine Genetic
B0035.11	Y52B11A.9	B0035.11	Y52B11A.9	2	Co-expression,Co-phenotype
B0041.4	B0250.1	rpl-4	rpl-2	2	Co-expression,Interolog
B0041.4	B0393.1	rpl-4	rps-0	2	Co-expression,Interolog
B0041.4	F10B5.1	rpl-4	rpl-10	2	Co-expression,Interolog
B0041.4	F44G4.1	rpl-4	F44G4.1	2	Co-expression,Interolog
B0041.4	F52B5.6	rpl-4	rpl-25.2	2	Co-expression,Interolog
B0041.4	F54C9.5	rpl-4	rpl-5	2	Co-expression,Interolog
B0041.4	K01C8.9	rpl-4	nst-1	2	Co-expression,Interolog
B0041.4	K01G5.5	rpl-4	K01G5.5	2	Co-expression,Interolog
B0041.4	R13A5.12	rpl-4	lpd-7	2	Co-expression,Interolog
B0041.4	W01B11.3	rpl-4	W01B11.3	2	Co-expression,Interolog
B0041.4	Y45F10D.12	rpl-4	rpl-18	2	Co-expression,Interolog
B0205.3	CD4.6	rpn-10	pas-6	2	Co-expression,Interolog
B0205.3	K05C4.1	rpn-10	pbs-5	2	Co-expression,Interolog
B0205.3	K07D4.3	rpn-10	rpn-11	2	Co-expression,Interolog
B0205.3	ZK20.3	rpn-10	ZK20.3	2	Co-expression,Interolog
B0205.7	B0511.6	kin-3	B0511.6	2	Co-expression,Interolog
B0205.7	F01F1.1	kin-3	F01F1.1	2	Co-expression,Transposed SGA
B0205.7	F56C9.1	kin-3	gsp-2	2	Co-expression,Interolog
B0205.7	K09H9.6	kin-3	lpd-6	2	Co-expression,Interolog
B0205.7	R11G1.4	kin-3	sax-1	2	Co-expression,Transposed SGA
B0205.7	R13A5.12	kin-3	lpd-7	2	Co-expression,Interolog
B0205.7	Y49E10.1	kin-3	rpt-6	2	Co-expression,Transposed SGA
B0218.3	T07A9.3	pmk-1	kgb-1	2	Fine Genetic,Transposed SGA
B0218.3	Y39G10AL.3	pmk-1	cdk-7	2	Interolog,Transposed SGA
B0250.1	B0336.10	rpl-2	rpl-23	2	Co-expression,Interolog
B0250.1	F10B5.1	rpl-2	rpl-10	2	Co-expression,Interolog
B0250.1	F25H2.10	rpl-2	rpa-0	2	Co-expression,Interolog
B0250.1	F52B5.6	rpl-2	rpl-25.2	2	Co-expression,Interolog
B0250.1	JC8.3	rpl-2	rpl-12	2	Co-expression,Interolog
B0250.1	M01F1.2	rpl-2	rpl-16	2	Co-expression,Interolog
B0250.1	R13A5.12	rpl-2	lpd-7	2	Co-expression,Interolog
B0250.1	R13A5.8	rpl-2	rpl-9	2	Co-expression,Interolog
B0285.1	C54D1.6	B0285.1	bar-1	2	SGI,Lehner
B0285.1	F08D12.1	B0285.1	F08D12.1	2	Co-expression,Co-phenotype
B0285.1	M03C11.5	B0285.1	M03C11.5	2	Co-expression,Transposed SGA
B0285.1	Y75B8A.30	B0285.1	pph-4.1	2	Co-expression,Interolog
B0286.4	F57B9.2	ntl-2	ntl-1	2	Co-phenotype,Interolog
B0286.5	C15F1.3	fkh-6	tra-2	2	Fine Genetic,Co-phenotype
B0286.5	Y47D3A.6	fkh-6	tra-1	2	Fine Genetic,Co-phenotype
B0334.8	ZK792.6	age-1	let-60	2	Fine Genetic,Interolog
B0336.10	C32E8.2	rpl-23	rpl-13	2	Co-expression,Co-phenotype
B0336.10	F10B5.1	rpl-23	rpl-10	2	Co-expression,Interolog
B0336.10	F28C6.7	rpl-23	rpl-26	2	Co-expression,Interolog
B0336.10	F52B5.6	rpl-23	rpl-25.2	2	Co-expression,Interolog
B0336.10	F54C9.5	rpl-23	rpl-5	2	Co-expression,Interolog
B0336.10	F56F3.5	rpl-23	rps-1	2	Co-expression,Co-phenotype
B0336.10	T24B8.1	rpl-23	rpl-32	2	Co-expression,Interolog
B0336.10	ZK652.4	rpl-23	rpl-35	2	Co-expression,Interolog
B0336.2	F09B9.3	arf-1.2	erd-2	2	Co-expression,Interolog
B0336.2	F57H12.1	arf-1.2	arf-3	2	Co-expression,Transposed SGA
B0350.2	R12B2.1	unc-44	sma-4	2	Co-phenotype,Interolog
B0361.10	D1014.3	B0361.10	D1014.3	2	Co-phenotype,Interolog
B0361.10	F55A11.2	B0361.10	syn-3	2	Co-phenotype,Interolog
B0393.1	C06E7.3	rps-0	C06E7.3	2	Co-expression,Interolog
B0393.1	F37C12.11	rps-0	rps-21	2	Co-expression,Interolog
B0393.1	F40F11.1	rps-0	rps-11	2	Co-expression,Interolog
B0393.1	F40F8.10	rps-0	rps-9	2	Co-expression,Interolog
B0393.1	F42C5.8	rps-0	rps-8	2	Co-expression,Interolog
B0393.1	T08B2.10	rps-0	rps-17	2	Co-expression,Interolog
B0393.1	T22D1.3	rps-0	T22D1.3	2	Co-expression,Interolog
B0393.1	Y24D9A.4	rps-0	rpl-7A	2	Co-expression,Co-phenotype
B0393.1	Y54E2A.11	rps-0	eif-3.B	2	Co-expression,Interolog
B0412.4	C23G10.3	rps-29	rps-3	2	Co-expression,Interolog
B0412.4	C27A2.2	rps-29	rpl-22	2	Co-expression,Co-phenotype
B0412.4	C49H3.11	rps-29	rps-2	2	Co-expression,Interolog
B0412.4	F10B5.1	rps-29	rpl-10	2	Co-expression,Co-phenotype
B0412.4	F36A2.6	rps-29	rps-15	2	Co-expression,Interolog
B0412.4	F53A3.3	rps-29	rps-22	2	Co-expression,Co-phenotype
B0412.4	T05E11.1	rps-29	rps-5	2	Co-expression,Interolog
B0414.7	M03F4.2	mtk-1	act-4	2	Interolog,Transposed SGA
B0414.7	T04H1.4	mtk-1	rad-50	2	Interolog,Transposed SGA
B0464.2	K08E4.1	B0464.2	spt-5	2	Co-expression,Interolog
B0464.2	T20B12.8	B0464.2	hmg-4	2	Co-expression,Interolog
B0464.5	T08A11.2	spk-1	T08A11.2	2	Co-expression,Interolog
B0478.1	ZK1098.10	jnk-1	unc-16	2	Fine Genetic,Interolog
B0491.2	C01B12.1	sqt-1	sqt-2	2	Co-expression,Fine Genetic
B0491.2	F23H12.4	sqt-1	sqt-3	2	Fine Genetic,Co-phenotype
B0491.2	F54D8.1	sqt-1	F54D8.1	2	Fine Genetic,Co-phenotype
B0491.2	T01B7.7	sqt-1	rol-6	2	Co-expression,Fine Genetic
B0491.2	ZK836.1	sqt-1	lon-3	2	Co-expression,Fine Genetic
B0495.2	C09B8.7	B0495.2	pak-1	2	Interolog,Transposed SGA
B0495.2	F01G4.3	B0495.2	F01G4.3	2	Interolog,Transposed SGA
B0511.6	F44G4.1	B0511.6	F44G4.1	2	Co-expression,Interolog
B0511.6	K01C8.9	B0511.6	nst-1	2	Co-expression,Interolog
B0511.6	K01G5.5	B0511.6	K01G5.5	2	Co-expression,Interolog
B0511.6	K09H9.6	B0511.6	lpd-6	2	Co-expression,Interolog
B0511.6	R13A5.12	B0511.6	lpd-7	2	Co-expression,Interolog
B0511.6	T07A9.9	B0511.6	T07A9.9	2	Co-expression,Interolog
B0511.6	W01B11.3	B0511.6	W01B11.3	2	Co-expression,Interolog
B0511.6	W09C5.1	B0511.6	W09C5.1	2	Co-expression,Interolog
B0523.3	ZK381.4	pgl-2	pgl-1	2	Fine Genetic,Interolog
C01B12.1	T01B7.7	sqt-2	rol-6	2	Co-expression,Fine Genetic
C01H6.5	F46C8.6	nhr-23	dpy-7	2	Fine Genetic,Co-phenotype
C02C6.1	F57H12.1	dyn-1	arf-3	2	Co-phenotype,Transposed SGA
C02F4.2	F54E7.7	tax-6	rcn-1	2	Fine Genetic,Interolog
C02F4.2	F55C10.1	tax-6	cnb-1	2	Fine Genetic,Interolog
C02F5.9	C15H11.7	pbs-6	pas-1	2	Co-expression,Interolog
C02F5.9	CD4.6	pbs-6	pas-6	2	Co-expression,Interolog
C02F5.9	D1054.2	pbs-6	pas-2	2	Co-expression,Interolog
C02F5.9	F25H2.9	pbs-6	pas-5	2	Co-expression,Interolog
C02F5.9	K05C4.1	pbs-6	pbs-5	2	Co-expression,Interolog
C02F5.9	R06C1.3	pbs-6	wve-1	2	Co-phenotype,Interolog
C02F5.9	T20F5.2	pbs-6	pbs-4	2	Co-expression,Interolog
C02F5.9	Y38A8.2	pbs-6	pbs-3	2	Co-expression,Co-phenotype
C02F5.9	ZK945.2	pbs-6	pas-7	2	Co-expression,Interolog
C03A7.14	C03A7.4	abu-8	pqn-5	2	Co-expression,Interolog
C03A7.14	R09B5.5	abu-8	pqn-54	2	Co-expression,Interolog
C03A7.14	T01D1.6	abu-8	abu-11	2	Co-expression,Interolog
C03A7.4	R09B5.5	pqn-5	pqn-54	2	Co-expression,Interolog
C03A7.4	T01D1.6	pqn-5	abu-11	2	Co-expression,Interolog
C03A7.4	ZK1067.7	pqn-5	pqn-95	2	Co-expression,Interolog
C03C10.3	C14B9.4	rnr-2	plk-1	2	Co-expression,Co-phenotype
C03C10.3	F10G7.3	rnr-2	asf-1	2	Co-expression,Interolog
C03D6.3	F37A4.8	cel-1	isw-1	2	Co-expression,Co-phenotype
C03D6.8	C16A3.6	rpl-24.2	C16A3.6	2	Co-expression,Interolog
C03D6.8	R13A5.12	rpl-24.2	lpd-7	2	Co-expression,Interolog
C03D6.8	T07A9.9	rpl-24.2	T07A9.9	2	Co-expression,Interolog
C03D6.8	T19A6.2	rpl-24.2	ngp-1	2	Co-expression,Interolog
C03D6.8	W09C5.1	rpl-24.2	W09C5.1	2	Co-expression,Interolog
C03D6.8	ZK945.3	rpl-24.2	ZK945.3	2	Co-expression,Interolog
C03G5.1	F42A8.2	C03G5.1	tag-55	2	Co-phenotype,Interolog
C03G5.1	T06D8.6	C03G5.1	T06D8.6	2	Co-expression,Co-phenotype
C04A2.2	M03A1.1	C04A2.2	vab-1	2	Co-expression,Lehner
C04C3.3	F23B12.5	C04C3.3	F23B12.5	2	Co-expression,Interolog
C04C3.3	LLC1.3	C04C3.3	LLC1.3	2	Co-expression,Interolog
C04C3.3	T05H10.6	C04C3.3	T05H10.6	2	Co-expression,Interolog
C04F6.4	C38C3.5	unc-78	unc-60	2	Fine Genetic,Interolog
C04G2.6	C42D4.8	dis-3	rpc-1	2	Co-expression,Interolog
C04H5.6	C50C3.6	mog-4	prp-8	2	Co-expression,Interolog
C05C10.5	F54D10.7	C05C10.5	F54D10.7	2	Co-expression,Interolog
C05C10.6	C06A1.1	C05C10.6	cdc-48.1	2	Co-expression,Interolog
C05C10.6	F59E12.5	C05C10.6	F59E12.5	2	Co-expression,Interolog
C05C8.2	F28D1.1	C05C8.2	F28D1.1	2	Co-expression,Interolog
C05C8.2	K01G5.5	C05C8.2	K01G5.5	2	Co-expression,Interolog
C05C8.2	K07C5.4	C05C8.2	K07C5.4	2	Co-expression,Interolog
C05C8.2	R05D11.4	C05C8.2	R05D11.4	2	Co-expression,Interolog
C05C8.2	Y53C12B.1	C05C8.2	Y53C12B.1	2	Co-expression,Interolog
C05C8.2	ZK430.7	C05C8.2	ZK430.7	2	Co-expression,Interolog
C05G5.4	F47B10.1	C05G5.4	F47B10.1	2	Co-expression,Interolog
C06A1.1	C41C4.8	cdc-48.1	cdc-48.2	2	Co-expression,Interolog
C06A1.1	D2045.6	cdc-48.1	cul-1	2	Co-expression,Interolog
C06A1.1	F23F1.8	cdc-48.1	rpt-4	2	Co-expression,Interolog
C06A1.1	T05H10.5	cdc-48.1	ufd-2	2	Co-expression,Interolog
C06A1.5	H43I07.2	C06A1.5	H43I07.2	2	Co-expression,Interolog
C06A1.5	Y97E10AR.5	C06A1.5	Y97E10AR.5	2	Co-expression,Interolog
C06C3.1	Y55D5A.5	mel-11	daf-2	2	SGI,Fine Genetic
C06E7.3	F10B5.1	C06E7.3	rpl-10	2	Co-expression,Interolog
C06E7.3	T20H4.3	C06E7.3	prs-1	2	Co-expression,Interolog
C07E3.2	C16A3.3	C07E3.2	C16A3.3	2	Co-expression,Interolog
C07E3.2	JC8.2	C07E3.2	JC8.2	2	Co-expression,Interolog
C07E3.2	K12H4.3	C07E3.2	K12H4.3	2	Co-expression,Interolog
C07E3.2	R166.4	C07E3.2	pro-1	2	Co-expression,Co-phenotype
C07E3.2	T01C3.7	C07E3.2	fib-1	2	Co-expression,Interolog
C07G2.3	F01F1.8	cct-5	cct-6	2	Co-expression,Co-phenotype
C07G2.3	K01G5.4	cct-5	ran-1	2	Co-expression,Co-phenotype
C07H6.5	F57B9.2	cgh-1	ntl-1	2	Co-phenotype,Interolog
C07H6.5	Y55D5A.5	cgh-1	daf-2	2	SGI,Fine Genetic
C07H6.6	Y43C5A.6	clk-2	rad-51	2	SGI,Fine Genetic
C07H6.7	F31E3.1	lin-39	ceh-20	2	Fine Genetic,Co-phenotype
C07H6.7	ZK792.6	lin-39	let-60	2	SGI,Fine Genetic
C08B6.9	W02A11.4	aos-1	uba-2	2	Co-expression,Interolog
C08C3.3	C47C12.3	mab-5	ref-2	2	Co-expression,Fine Genetic
C08H9.2	K04D7.1	C08H9.2	K04D7.1	2	Co-phenotype,Interolog
C08H9.2	Y106G6E.6	C08H9.2	Y106G6E.6	2	Co-expression,Co-phenotype
C08H9.2	ZC518.2	C08H9.2	sec-24.2	2	Co-expression,Co-phenotype
C09B8.7	D1054.2	pak-1	pas-2	2	Interolog,Transposed SGA
C09B8.7	R07G3.1	pak-1	cdc-42	2	Interolog,Transposed SGA
C09B8.7	T05G5.3	pak-1	cdk-1	2	Interolog,Transposed SGA
C09B8.7	W09C5.2	pak-1	unc-59	2	Interolog,Transposed SGA
C09D4.5	F13B10.2	rpl-19	rpl-3	2	Co-expression,Interolog
C09D4.5	R13A5.8	rpl-19	rpl-9	2	Co-expression,Interolog
C09D4.5	T22F3.4	rpl-19	rpl-11.1	2	Co-expression,Interolog
C09D4.5	Y48G8AL.8	rpl-19	rpl-17	2	Co-expression,Interolog
C09D4.5	ZK652.4	rpl-19	rpl-35	2	Co-expression,Interolog
C09D8.1	F59F5.6	ptp-3	syd-2	2	Fine Genetic,Interolog
C09G12.8	C45B11.1	ced-10	tag-66	2	Interolog,Transposed SGA
C09G12.8	R07G3.1	ced-10	cdc-42	2	Interolog,Lehner
C09G12.8	ZC504.4	ced-10	mig-15	2	Fine Genetic,Transposed SGA
C09G4.5	F54C1.3	mes-6	mes-3	2	Fine Genetic,Interolog
C09G4.5	R06A4.7	mes-6	mes-2	2	Fine Genetic,Interolog
C09G9.6	ZC513.6	oma-1	oma-2	2	Co-expression,Fine Genetic
C10C6.1	T27E9.3	kin-4	cdk-5	2	Interolog,Transposed SGA
C10H11.9	C35C5.4	let-502	mig-2	2	Fine Genetic,Lehner
C10H11.9	K03E5.3	let-502	K03E5.3	2	Co-phenotype,Transposed SGA
C12D8.10	H42K12.1	akt-1	pdk-1	2	Fine Genetic,Interolog
C13B4.2	C52E4.4	usp-14	rpt-1	2	Co-expression,Interolog
C13B4.2	F23F12.6	usp-14	rpt-3	2	Co-expression,Interolog
C13B4.2	K07D4.3	usp-14	rpn-11	2	Co-expression,Interolog
C13B4.2	T22D1.9	usp-14	rpn-1	2	Co-expression,Interolog
C13B9.3	T14G10.5	C13B9.3	T14G10.5	2	Co-expression,Interolog
C13B9.3	Y71F9AL.17	C13B9.3	Y71F9AL.17	2	Co-expression,Interolog
C14F5.5	F43D9.4	sem-5	sip-1	2	SGI,Interolog
C14F5.5	F45E10.1	sem-5	unc-53	2	Fine Genetic,Interolog
C14F5.5	F54D5.5	sem-5	F54D5.5	2	SGI,Interolog
C14F5.5	F59G1.5	sem-5	ptp-2	2	Fine Genetic,Interolog
C14F5.5	M02A10.3	sem-5	sli-1	2	Fine Genetic,Interolog
C14F5.5	T19E10.1	sem-5	T19E10.1	2	Fine Genetic,Co-phenotype
C14F5.5	T27C4.4	sem-5	egr-1	2	SGI,Interolog
C14F5.5	Y55D5A.5	sem-5	daf-2	2	SGI,Fine Genetic
C14F5.5	ZC101.2	sem-5	unc-52	2	SGI,Lehner
C15F1.3	Y47D3A.6	tra-2	tra-1	2	Fine Genetic,Co-phenotype
C15H11.7	C36B1.4	pas-1	pas-4	2	Co-expression,Interolog
C15H11.7	C47B2.4	pas-1	pbs-2	2	Co-expression,Interolog
C15H11.7	CD4.6	pas-1	pas-6	2	Co-expression,Interolog
C15H11.7	D1054.2	pas-1	pas-2	2	Co-expression,Interolog
C15H11.7	F25H2.9	pas-1	pas-5	2	Co-expression,Interolog
C15H11.7	F39H11.5	pas-1	pbs-7	2	Co-expression,Interolog
C15H11.7	K05C4.1	pas-1	pbs-5	2	Co-expression,Interolog
C15H11.7	T20F5.2	pas-1	pbs-4	2	Co-expression,Interolog
C15H11.7	Y110A7A.14	pas-1	pas-3	2	Co-expression,Interolog
C15H11.7	Y38A8.2	pas-1	pbs-3	2	Co-expression,Interolog
C15H11.7	ZK945.2	pas-1	pas-7	2	Co-expression,Interolog
C15H11.8	F26F4.11	C15H11.8	F26F4.11	2	Co-expression,Interolog
C15H9.6	C41C4.4	hsp-3	ire-1	2	Fine Genetic,Interolog
C15H9.6	Y57G11C.15	hsp-3	Y57G11C.15	2	Co-expression,Interolog
C16A3.3	F23B12.7	C16A3.3	F23B12.7	2	Co-expression,Interolog
C16A3.3	F55F8.2	C16A3.3	F55F8.2	2	Co-expression,Interolog
C16A3.3	H06O01.2	C16A3.3	H06O01.2	2	Co-expression,Interolog
C16A3.3	K01G5.5	C16A3.3	K01G5.5	2	Co-expression,Interolog
C16A3.3	T01C3.7	C16A3.3	fib-1	2	Co-expression,Interolog
C16A3.3	W01B11.3	C16A3.3	W01B11.3	2	Co-expression,Interolog
C16A3.4	T25G3.3	C16A3.4	T25G3.3	2	Co-expression,Interolog
C16A3.6	R13A5.12	C16A3.6	lpd-7	2	Co-expression,Interolog
C16A3.8	T23H2.3	tag-213	T23H2.3	2	Co-expression,Interolog
C16A3.9	F56F3.5	rps-13	rps-1	2	Co-expression,Interolog
C17H12.14	F20B6.2	vha-8	vha-12	2	Co-expression,Interolog
C17H12.14	F55H2.2	vha-8	vha-14	2	Co-expression,Interolog
C17H12.14	T01H3.1	vha-8	T01H3.1	2	Co-expression,Interolog
C17H12.14	T14F9.1	vha-8	vha-15	2	Co-expression,Interolog
C18A3.6	F31E8.2	rab-3	snt-1	2	Co-expression,Interolog
C18G1.4	ZK381.4	C18G1.4	pgl-1	2	Co-expression,Fine Genetic
C23G10.3	C49H3.11	rps-3	rps-2	2	Co-expression,Interolog
C23G10.3	F28D1.7	rps-3	rps-23	2	Co-expression,Interolog
C23G10.3	F36A2.6	rps-3	rps-15	2	Co-expression,Interolog
C23G10.3	F37C12.9	rps-3	rps-14	2	Co-expression,Interolog
C23G10.3	F40F11.1	rps-3	rps-11	2	Co-expression,Interolog
C23G10.3	T01C3.6	rps-3	rps-16	2	Co-expression,Interolog
C23G10.3	T05E11.1	rps-3	rps-5	2	Co-expression,Interolog
C23G10.3	Y45F10D.12	rps-3	rpl-18	2	Co-expression,Interolog
C23G10.3	Y57G11C.16	rps-3	rps-18	2	Co-expression,Interolog
C23G10.4	C52E4.4	rpn-2	rpt-1	2	Co-phenotype,Interolog
C23G10.4	F29G9.5	rpn-2	rpt-2	2	Co-expression,Interolog
C24G6.1	T05E11.4	syp-2	spo-11	2	Co-expression,Fine Genetic
C24H12.4	ZK945.3	C24H12.4	ZK945.3	2	Co-expression,Interolog
C25A1.9	R53.6	C25A1.9	R53.6	2	Co-expression,Co-phenotype
C25D7.6	D1081.8	mcm-3	D1081.8	2	Co-expression,Interolog
C25D7.6	F32D1.10	mcm-3	mcm-7	2	Co-expression,Interolog
C25D7.6	R10E4.4	mcm-3	mcm-5	2	Co-expression,Interolog
C25D7.6	T05G5.3	mcm-3	cdk-1	2	Co-expression,Interolog
C25D7.6	Y17G7B.5	mcm-3	mcm-2	2	Co-expression,Interolog
C25D7.6	ZK632.1	mcm-3	mcm-6	2	Co-expression,Interolog
C25D7.7	C27B7.8	rap-2	rap-1	2	Fine Genetic,Transposed SGA
C26C6.2	F28C1.2	goa-1	egl-10	2	Fine Genetic,Interolog
C26C6.2	Y69A2AR.2	goa-1	ric-8	2	Fine Genetic,Interolog
C26D10.2	C26E6.4	hel-1	rpb-2	2	Co-expression,Co-phenotype
C26D10.2	C42C1.5	hel-1	tag-335	2	Co-expression,Co-phenotype
C26D10.2	F09D1.1	hel-1	F09D1.1	2	Co-expression,Co-phenotype
C26D10.2	F20B6.2	hel-1	vha-12	2	Co-expression,Co-phenotype
C26D10.2	T05C12.7	hel-1	cct-1	2	Co-expression,Co-phenotype
C26D10.2	T20G5.1	hel-1	chc-1	2	Co-expression,Co-phenotype
C26E6.3	F57B9.2	C26E6.3	ntl-1	2	Co-expression,Interolog
C26E6.3	ZC518.3	C26E6.3	ccr-4	2	Co-expression,Interolog
C27A2.2	F10B5.1	rpl-22	rpl-10	2	Co-expression,Co-phenotype
C27A2.2	F53A3.3	rpl-22	rps-22	2	Co-expression,Co-phenotype
C27A2.2	T08B2.10	rpl-22	rps-17	2	Co-expression,Co-phenotype
C27A2.6	C54D1.6	dsh-2	bar-1	2	SGI,Co-phenotype
C27A2.6	ZK792.6	dsh-2	let-60	2	SGI,Lehner
C27B7.8	R07G3.1	rap-1	cdc-42	2	Interolog,Transposed SGA
C27B7.8	ZK792.6	rap-1	let-60	2	Interolog,Transposed SGA
C27D11.1	F42C5.8	egl-45	rps-8	2	Co-phenotype,Interolog
C27D11.1	ZC434.2	egl-45	rps-7	2	Co-expression,Interolog
C29A12.3	W03D2.4	lig-1	pcn-1	2	Co-expression,Interolog
C29F9.7	C47E8.7	pat-4	unc-112	2	Co-phenotype,Interolog
C29F9.7	F14D12.2	pat-4	unc-97	2	Co-phenotype,Interolog
C29F9.7	T21D12.4	pat-4	pat-6	2	Co-phenotype,Interolog
C30C11.2	C36B1.4	rpn-3	pas-4	2	Co-expression,Interolog
C30C11.2	F23F12.6	rpn-3	rpt-3	2	Co-expression,Interolog
C30C11.2	F23F1.8	rpn-3	rpt-4	2	Co-expression,Interolog
C30C11.2	F29G9.5	rpn-3	rpt-2	2	Co-expression,Interolog
C30C11.2	K01G5.4	rpn-3	ran-1	2	Co-expression,Co-phenotype
C30C11.2	K07D4.3	rpn-3	rpn-11	2	Co-expression,Interolog
C30C11.2	K08D12.1	rpn-3	pbs-1	2	Co-expression,Interolog
C30C11.2	R12E2.3	rpn-3	rpn-8	2	Co-expression,Interolog
C30C11.2	T20F5.2	rpn-3	pbs-4	2	Co-expression,Interolog
C30C11.2	ZK20.5	rpn-3	rpn-12	2	Co-expression,Interolog
C30F8.2	T01H3.1	vha-16	T01H3.1	2	Co-expression,Interolog
C31H2.2	F46C8.6	dpy-8	dpy-7	2	Fine Genetic,Co-phenotype
C31H2.2	T01B7.7	dpy-8	rol-6	2	Co-expression,Co-phenotype
C32D5.2	F29C4.1	sma-6	daf-1	2	Fine Genetic,Interolog
C32D5.2	F56A11.3	sma-6	efn-4	2	SGI,Fine Genetic
C32D5.2	R13F6.9	sma-6	sma-3	2	Fine Genetic,Interolog
C32E8.2	E04A4.8	rpl-13	rpl-20	2	Co-expression,Co-phenotype
C32E8.2	F56F3.5	rpl-13	rps-1	2	Co-expression,Co-phenotype
C32E8.2	Y45F10D.12	rpl-13	rpl-18	2	Co-expression,Interolog
C32F10.2	Y102A5C.18	lin-35	efl-1	2	Fine Genetic,Interolog
C33H5.4	K11D9.1	klp-10	klp-7	2	Co-phenotype,Transposed SGA
C34D4.14	Y49E10.11	C34D4.14	tat-1	2	Co-expression,Interolog
C34E10.2	ZK1098.4	gop-2	ZK1098.4	2	Co-expression,Interolog
C34E10.6	F27C1.7	atp-2	F27C1.7	2	Co-expression,Interolog
C34E10.6	F58F12.1	atp-2	F58F12.1	2	Co-expression,Interolog
C34E10.6	H28O16.1	atp-2	H28O16.1	2	Co-expression,Interolog
C35C5.4	ZC504.4	mig-2	mig-15	2	Fine Genetic,Transposed SGA
C35C5.4	ZK792.6	mig-2	let-60	2	Fine Genetic,Transposed SGA
C35D10.2	F47G6.4	C35D10.2	spe-15	2	Co-expression,Interolog
C35D10.9	C48D1.2	ced-4	ced-3	2	Fine Genetic,Interolog
C35D10.9	T07C4.8	ced-4	ced-9	2	Fine Genetic,Interolog
C36A4.9	F25H5.3	C36A4.9	F25H5.3	2	Co-expression,Interolog
C36B1.4	C47B2.4	pas-4	pbs-2	2	Co-expression,Interolog
C36B1.4	D1054.2	pas-4	pas-2	2	Co-expression,Interolog
C36B1.4	F23B12.8	pas-4	bmk-1	2	Interolog,Transposed SGA
C36B1.4	F23F1.8	pas-4	rpt-4	2	Co-expression,Interolog
C36B1.4	R12E2.3	pas-4	rpn-8	2	Co-expression,Interolog
C36B1.4	T20F5.2	pas-4	pbs-4	2	Co-expression,Interolog
C36B1.4	Y38A8.2	pas-4	pbs-3	2	Co-expression,Interolog
C37A2.4	C54D1.6	cye-1	bar-1	2	SGI,Co-phenotype
C37A5.9	T05C12.6	pry-1	mig-5	2	Fine Genetic,Interolog
C37C3.2	C53H9.2	C37C3.2	C53H9.2	2	Co-expression,Interolog
C37C3.2	F40F8.10	C37C3.2	rps-9	2	Co-expression,Interolog
C37C3.2	M01F1.2	C37C3.2	rpl-16	2	Co-expression,Interolog
C37C3.2	R13A5.12	C37C3.2	lpd-7	2	Co-expression,Interolog
C37C3.2	Y45F10D.12	C37C3.2	rpl-18	2	Co-expression,Interolog
C37C3.2	Y54E2A.11	C37C3.2	eif-3.B	2	Co-expression,Interolog
C37C3.2	ZC434.2	C37C3.2	rps-7	2	Co-expression,Interolog
C37E2.1	F43G9.1	C37E2.1	F43G9.1	2	Co-expression,Interolog
C37F5.1	K10G6.1	lin-1	lin-31	2	Fine Genetic,Co-phenotype
C37H5.5	K01C8.9	C37H5.5	nst-1	2	Co-expression,Interolog
C37H5.5	R13A5.12	C37H5.5	lpd-7	2	Co-expression,Interolog
C37H5.5	W07E6.1	C37H5.5	W07E6.1	2	Co-expression,Interolog
C38C3.5	M03F4.2	unc-60	act-4	2	Co-expression,Interolog
C39E9.13	F10G7.3	rfc-3	asf-1	2	Co-expression,Interolog
C39F7.4	F53G12.1	rab-1	rab-11.1	2	Co-expression,Interolog
C39F7.4	T14F9.1	rab-1	vha-15	2	Co-expression,Co-phenotype
C39F7.4	Y57G11C.10	rab-1	gdi-1	2	Co-expression,Interolog
C41G7.2	M01E11.6	klp-16	klp-15	2	Co-expression,Transposed SGA
C42D8.5	W04G3.8	acn-1	W04G3.8	2	Co-expression,Co-phenotype
C43E11.10	T05G5.3	cdc-6	cdk-1	2	Co-expression,Interolog
C43E11.3	F37A4.8	met-1	isw-1	2	Co-expression,Transposed SGA
C43E11.9	K12H4.3	C43E11.9	K12H4.3	2	Co-expression,Interolog
C43E11.9	ZK512.2	C43E11.9	ZK512.2	2	Co-expression,Interolog
C43E11.9	ZK945.3	C43E11.9	ZK945.3	2	Co-expression,Interolog
C44B11.3	M03F4.2	mec-12	act-4	2	Co-expression,Transposed SGA
C44H4.2	C44H4.3	sym-5	sym-1	2	Co-expression,Fine Genetic
C44H4.5	F52F12.3	tap-1	mom-4	2	Fine Genetic,Interolog
C44H4.7	ZK792.6	eor-2	let-60	2	SGI,Fine Genetic
C45B11.1	R07G3.1	tag-66	cdc-42	2	Interolog,Transposed SGA
C47B2.4	CD4.6	pbs-2	pas-6	2	Co-expression,Interolog
C47B2.4	D1054.2	pbs-2	pas-2	2	Co-expression,Interolog
C47B2.4	F25H2.9	pbs-2	pas-5	2	Co-expression,Interolog
C47B2.4	F39H11.5	pbs-2	pbs-7	2	Co-expression,Interolog
C47B2.4	K05C4.1	pbs-2	pbs-5	2	Co-expression,Interolog
C47B2.4	ZK945.2	pbs-2	pas-7	2	Co-expression,Interolog
C47B2.5	F53G12.10	eif-6	rpl-7	2	Co-expression,Interolog
C47B2.5	K04D7.1	eif-6	K04D7.1	2	Co-expression,Interolog
C47B2.5	K09H9.6	eif-6	lpd-6	2	Co-expression,Interolog
C47B2.5	K12H4.3	eif-6	K12H4.3	2	Co-expression,Interolog
C47B2.5	M01F1.2	eif-6	rpl-16	2	Co-expression,Interolog
C47B2.5	T01C3.7	eif-6	fib-1	2	Co-expression,Interolog
C47B2.5	T19A6.2	eif-6	ngp-1	2	Co-expression,Interolog
C47B2.5	Y24D9A.4	eif-6	rpl-7A	2	Co-expression,Interolog
C47B2.5	Y45F10D.12	eif-6	rpl-18	2	Co-expression,Interolog
C47D12.1	T23G7.1	trr-1	dpl-1	2	Co-expression,Fine Genetic
C47D12.1	ZK792.6	trr-1	let-60	2	Fine Genetic,Lehner
C47E8.5	Y92C3B.2	daf-21	uaf-1	2	Co-phenotype,Interolog
C48A7.1	F15D3.1	egl-19	dys-1	2	Co-expression,Fine Genetic
C48D1.2	M79.1	ced-3	abl-1	2	Fine Genetic,Interolog
C48D1.2	T07C4.8	ced-3	ced-9	2	Fine Genetic,Interolog
C49H3.11	F36A2.6	rps-2	rps-15	2	Co-expression,Interolog
C49H3.11	F37C12.9	rps-2	rps-14	2	Co-expression,Interolog
C49H3.11	F40F11.1	rps-2	rps-11	2	Co-expression,Interolog
C49H3.11	T05E11.1	rps-2	rps-5	2	Co-expression,Interolog
C50C3.6	K04G7.10	prp-8	rnp-7	2	Co-expression,Interolog
C50C3.6	T13H5.4	prp-8	T13H5.4	2	Co-expression,Interolog
C50F2.3	D1081.8	C50F2.3	D1081.8	2	Co-expression,Interolog
C50F2.3	M03F8.3	C50F2.3	M03F8.3	2	Co-expression,Interolog
C52E12.2	F52D10.3	unc-104	ftt-2	2	Interolog,Transposed SGA
C52E4.4	D1054.2	rpt-1	pas-2	2	Co-expression,Interolog
C52E4.4	F23F12.6	rpt-1	rpt-3	2	Co-expression,Interolog
C52E4.4	F23F1.8	rpt-1	rpt-4	2	Co-expression,Interolog
C52E4.4	F29G9.5	rpt-1	rpt-2	2	Co-expression,Interolog
C52E4.4	F49C12.8	rpt-1	rpn-7	2	Co-phenotype,Interolog
C52E4.4	F56H1.4	rpt-1	rpt-5	2	Co-expression,Interolog
C52E4.4	K07D4.3	rpt-1	rpn-11	2	Co-expression,Interolog
C52E4.4	T05G5.3	rpt-1	cdk-1	2	Interolog,Transposed SGA
C52E4.4	Y49E10.1	rpt-1	rpt-6	2	Co-expression,Interolog
C52E4.4	ZK20.3	rpt-1	ZK20.3	2	Co-expression,Interolog
C53A5.3	K07A1.12	hda-1	lin-53	2	Co-expression,Interolog
C53A5.3	K08E4.1	hda-1	spt-5	2	Co-expression,Co-phenotype
C53D5.6	F28B3.8	imb-3	imb-1	2	Co-expression,Interolog
C53H9.1	K09H9.6	rpl-27	lpd-6	2	Co-expression,Interolog
C53H9.2	F13B10.2	C53H9.2	rpl-3	2	Co-expression,Interolog
C54D1.5	F58A3.2	C54D1.5	egl-15	2	SGI,Co-expression
C54D1.6	F22B5.7	bar-1	zyg-9	2	SGI,Co-phenotype
C54D1.6	F36H1.4	bar-1	lin-3	2	SGI,Lehner
C54D1.6	F43C1.2	bar-1	mpk-1	2	SGI,Fine Genetic
C54D1.6	F47A4.2	bar-1	dpy-22	2	SGI,Fine Genetic
C54D1.6	K05C4.6	bar-1	hmp-2	2	SGI,Lehner
C54D1.6	W10C8.2	bar-1	pop-1	2	SGI,Fine Genetic
C54D1.6	ZK792.6	bar-1	let-60	2	SGI,Fine Genetic
C54G4.8	F02E8.1	cyc-1	asb-2	2	Co-expression,Co-phenotype
C54G4.8	F42G8.12	cyc-1	isp-1	2	Co-expression,Interolog
C54G4.8	H28O16.1	cyc-1	H28O16.1	2	Co-expression,Co-phenotype
C55A6.9	W04A4.5	C55A6.9	W04A4.5	2	Co-expression,Co-phenotype
C56C10.3	T27F7.1	tag-309	T27F7.1	2	Co-expression,Interolog
C56C10.8	ZK792.6	icd-1	let-60	2	SGI,Interolog
C56G2.6	R12B2.5	let-767	mdt-15	2	Co-phenotype,Interolog
CD4.6	D1054.2	pas-6	pas-2	2	Co-expression,Interolog
CD4.6	F25H2.9	pas-6	pas-5	2	Co-expression,Interolog
CD4.6	K05C4.1	pas-6	pbs-5	2	Co-expression,Interolog
CD4.6	R12E2.3	pas-6	rpn-8	2	Co-expression,Interolog
CD4.6	T20F5.2	pas-6	pbs-4	2	Co-expression,Interolog
CD4.6	Y110A7A.14	pas-6	pas-3	2	Co-expression,Interolog
CD4.6	ZK945.2	pas-6	pas-7	2	Co-expression,Interolog
D1014.3	F55A11.2	D1014.3	syn-3	2	Co-phenotype,Interolog
D1014.3	T10H9.4	D1014.3	snb-1	2	Co-expression,Interolog
D1054.2	F23F1.8	pas-2	rpt-4	2	Co-expression,Interolog
D1054.2	F25H2.9	pas-2	pas-5	2	Co-expression,Interolog
D1054.2	F39H11.5	pas-2	pbs-7	2	Co-expression,Interolog
D1054.2	F56H1.4	pas-2	rpt-5	2	Co-expression,Interolog
D1054.2	K08D12.1	pas-2	pbs-1	2	Co-expression,Interolog
D1054.2	T20F5.2	pas-2	pbs-4	2	Co-expression,Interolog
D1054.2	Y38A8.2	pas-2	pbs-3	2	Co-expression,Interolog
D1081.8	T13H5.4	D1081.8	T13H5.4	2	Co-expression,Interolog
D1081.8	W03F9.10	D1081.8	W03F9.10	2	Co-expression,Interolog
D2045.2	F55A12.8	D2045.2	F55A12.8	2	Co-expression,Interolog
D2085.3	K04G2.1	D2085.3	K04G2.1	2	Co-phenotype,Interolog
D2085.3	T02G5.9	D2085.3	krs-1	2	Co-expression,Co-phenotype
D2085.3	Y39G10AR.8	D2085.3	Y39G10AR.8	2	Co-phenotype,Interolog
D2096.8	F56F3.5	D2096.8	rps-1	2	Co-expression,Interolog
DY3.7	F02A9.6	sup-17	glp-1	2	SGI,Fine Genetic
DY3.7	ZK154.7	sup-17	adm-4	2	Co-expression,Fine Genetic
E02H1.1	F10G7.1	E02H1.1	tag-151	2	Co-expression,Interolog
E02H1.1	F57B9.5	E02H1.1	byn-1	2	Co-expression,Interolog
E02H1.1	K08E4.1	E02H1.1	spt-5	2	Co-phenotype,Interolog
E02H1.1	T20B12.2	E02H1.1	tbp-1	2	Co-expression,Interolog
E02H1.1	Y53C12B.2	E02H1.1	Y53C12B.2	2	Co-expression,Interolog
E04A4.8	K11H12.2	rpl-20	rpl-15	2	Co-expression,Co-phenotype
E04A4.8	W01B11.3	rpl-20	W01B11.3	2	Co-expression,Interolog
E04A4.8	W09C5.6	rpl-20	rpl-31	2	Co-expression,Interolog
E04A4.8	Y106G6H.3	rpl-20	rpl-30	2	Co-expression,Interolog
EGAP7.1	F46C8.6	dpy-3	dpy-7	2	Co-expression,Fine Genetic
F01F1.8	K01C8.10	cct-6	cct-4	2	Co-expression,Interolog
F01F1.8	T05C12.7	cct-6	cct-1	2	Co-expression,Co-phenotype
F01F1.8	T10B5.5	cct-6	T10B5.5	2	Co-expression,Interolog
F01F1.8	W09B6.1	cct-6	W09B6.1	2	Co-expression,Co-phenotype
F02A9.6	F26A3.3	glp-1	ego-1	2	SGI,Fine Genetic
F02A9.6	F35H12.3	glp-1	sel-12	2	SGI,Fine Genetic
F02A9.6	F38E1.7	glp-1	mom-2	2	SGI,Co-expression
F02A9.6	F52E1.1	glp-1	pos-1	2	SGI,Fine Genetic
F02A9.6	F55B12.3	glp-1	sel-10	2	Fine Genetic,Interolog
F02A9.6	T14B4.6	glp-1	dpy-2	2	SGI,Fine Genetic
F02A9.6	T23G11.3	glp-1	gld-1	2	SGI,Fine Genetic
F02A9.6	W02D7.7	glp-1	sel-9	2	SGI,Fine Genetic
F02A9.6	Y73C8B.4	glp-1	lag-2	2	SGI,Fine Genetic
F09E5.1	F54E7.3	pkc-3	par-3	2	Co-phenotype,Interolog
F09E5.1	F58B6.3	pkc-3	par-2	2	Fine Genetic,Co-phenotype
F09E8.3	ZC302.1	msh-5	mre-11	2	Co-expression,Interolog
F10B5.1	F25H2.10	rpl-10	rpa-0	2	Co-expression,Interolog
F10B5.1	F28C6.7	rpl-10	rpl-26	2	Co-expression,Interolog
F10B5.1	F52B5.6	rpl-10	rpl-25.2	2	Co-expression,Interolog
F10B5.1	F53A3.3	rpl-10	rps-22	2	Co-expression,Co-phenotype
F10B5.1	F54C9.5	rpl-10	rpl-5	2	Co-phenotype,Interolog
F10B5.1	JC8.3	rpl-10	rpl-12	2	Co-expression,Interolog
F10B5.1	M01F1.2	rpl-10	rpl-16	2	Co-expression,Interolog
F10B5.1	R13A5.8	rpl-10	rpl-9	2	Co-expression,Interolog
F10B5.1	T22F3.4	rpl-10	rpl-11.1	2	Co-expression,Interolog
F10B5.1	Y37E3.8	rpl-10	Y37E3.8	2	Co-expression,Interolog
F10B5.1	Y45F10D.12	rpl-10	rpl-18	2	Co-expression,Interolog
F10B5.1	Y71F9AL.13	rpl-10	rpl-1	2	Co-expression,Interolog
F10B5.1	ZK652.4	rpl-10	rpl-35	2	Co-expression,Interolog
F10B5.5	Y71F9B.7	pch-2	plk-2	2	Co-expression,Interolog
F10C1.2	W10G6.3	ifb-1	mua-6	2	Fine Genetic,Co-phenotype
F10C2.4	W03D2.4	F10C2.4	pcn-1	2	Co-expression,Interolog
F10C5.1	ZK1307.6	mat-3	fzr-1	2	Fine Genetic,Interolog
F10E7.7	F54E7.2	rpl-33	rps-12	2	Co-expression,Co-phenotype
F10G7.1	F57B9.5	tag-151	byn-1	2	Co-expression,Interolog
F10G7.1	K01C8.9	tag-151	nst-1	2	Co-expression,Interolog
F10G7.1	Y53C12B.2	tag-151	Y53C12B.2	2	Co-expression,Interolog
F10G7.3	F18A1.5	asf-1	F18A1.5	2	Co-expression,Interolog
F10G7.3	T20B12.2	asf-1	tbp-1	2	Co-expression,Interolog
F10G7.8	F23F12.6	rpn-5	rpt-3	2	Co-expression,Interolog
F10G7.8	F23F1.8	rpn-5	rpt-4	2	Co-expression,Interolog
F10G7.8	F29G9.5	rpn-5	rpt-2	2	Co-expression,Interolog
F10G7.8	F49C12.8	rpn-5	rpn-7	2	Co-expression,Interolog
F10G7.8	F56H1.4	rpn-5	rpt-5	2	Co-expression,Interolog
F10G7.8	F57B9.10	rpn-5	rpn-6	2	Co-expression,Interolog
F10G7.8	R12E2.3	rpn-5	rpn-8	2	Co-expression,Interolog
F10G8.3	T06G6.9	npp-17	vbp-1	2	Co-expression,Co-phenotype
F13B10.2	F52B5.6	rpl-3	rpl-25.2	2	Co-expression,Interolog
F13B10.2	JC8.3	rpl-3	rpl-12	2	Co-expression,Interolog
F13B10.2	M01F1.2	rpl-3	rpl-16	2	Co-expression,Interolog
F13B10.2	Y45F10D.12	rpl-3	rpl-18	2	Co-expression,Interolog
F13B10.2	Y48G8AL.8	rpl-3	rpl-17	2	Co-expression,Interolog
F13D11.2	F47F6.1	hbl-1	lin-42	2	Fine Genetic,Co-phenotype
F13H8.2	Y53C12B.1	F13H8.2	Y53C12B.1	2	Co-expression,Interolog
F14D12.4	F58A3.1	mec-2	ldb-1	2	Co-expression,Fine Genetic
F14D12.4	W02D3.3	mec-2	mec-6	2	Fine Genetic,Interolog
F16F9.5	W02D3.3	mec-10	mec-6	2	Fine Genetic,Interolog
F17A2.5	T28F12.2	ceh-40	unc-62	2	Fine Genetic,Interolog
F17C11.9	F25H5.4	F17C11.9	eft-2	2	Co-expression,Interolog
F17C11.9	F31E3.5	F17C11.9	eft-3	2	Co-expression,Interolog
F17C11.9	F54H12.6	F17C11.9	F54H12.6	2	Co-expression,Interolog
F17C11.9	W08E3.3	F17C11.9	tag-210	2	Co-expression,Interolog
F18A1.5	F29G9.5	F18A1.5	rpt-2	2	Co-expression,Interolog
F18A1.5	H26D21.2	F18A1.5	msh-2	2	Co-expression,Interolog
F18A1.5	T20B12.8	F18A1.5	hmg-4	2	Co-expression,Interolog
F18A1.5	Y17G7B.5	F18A1.5	mcm-2	2	Co-expression,Interolog
F18A1.5	Y43C5A.6	F18A1.5	rad-51	2	Co-expression,Interolog
F18E2.3	F28B3.7	scc-3	him-1	2	Co-expression,Interolog
F20B6.2	F55H2.2	vha-12	vha-14	2	Co-expression,Interolog
F20B6.2	T01H3.1	vha-12	T01H3.1	2	Co-expression,Interolog
F20B6.2	T14F9.1	vha-12	vha-15	2	Co-expression,Co-phenotype
F20H11.3	H14A12.2	mdh-1	fum-1	2	Co-expression,Interolog
F20H11.3	T25B9.9	mdh-1	T25B9.9	2	Co-expression,Interolog
F22D6.3	T20H4.3	nrs-1	prs-1	2	Co-expression,Interolog
F23B12.5	T05H10.6	F23B12.5	T05H10.6	2	Co-expression,Interolog
F23B12.7	K09H9.6	F23B12.7	lpd-6	2	Co-expression,Interolog
F23B12.8	F25H2.9	bmk-1	pas-5	2	Interolog,Transposed SGA
F23B12.8	M03D4.1	bmk-1	zen-4	2	Co-expression,Transposed SGA
F23B12.8	Y110A7A.14	bmk-1	pas-3	2	Interolog,Transposed SGA
F23B12.9	T07C4.8	egl-1	ced-9	2	Fine Genetic,Interolog
F23F12.6	F29G9.5	rpt-3	rpt-2	2	Co-expression,Interolog
F23F12.6	F43C1.2	rpt-3	mpk-1	2	Interolog,Transposed SGA
F23F12.6	F49C12.8	rpt-3	rpn-7	2	Co-expression,Interolog
F23F12.6	F56H1.4	rpt-3	rpt-5	2	Co-expression,Interolog
F23F12.6	K07D4.3	rpt-3	rpn-11	2	Co-expression,Interolog
F23F12.6	R12E2.3	rpt-3	rpn-8	2	Co-expression,Interolog
F23F12.6	Y49E10.1	rpt-3	rpt-6	2	Co-expression,Interolog
F23F12.6	ZK20.5	rpt-3	rpn-12	2	Co-expression,Interolog
F23F1.8	F23F12.6	rpt-4	rpt-3	2	Co-expression,Interolog
F23F1.8	F29G9.5	rpt-4	rpt-2	2	Co-expression,Interolog
F23F1.8	F56H1.4	rpt-4	rpt-5	2	Co-expression,Interolog
F23F1.8	R12E2.3	rpt-4	rpn-8	2	Co-expression,Interolog
F23F1.8	T20F5.2	rpt-4	pbs-4	2	Co-expression,Interolog
F23F1.8	Y49E10.1	rpt-4	rpt-6	2	Co-expression,Interolog
F23F1.8	ZK20.5	rpt-4	rpn-12	2	Co-expression,Interolog
F23F1.8	ZK945.2	rpt-4	pas-7	2	Co-expression,Interolog
F25B4.1	R12C12.1	F25B4.1	R12C12.1	2	Co-expression,Interolog
F25H2.10	F52B5.6	rpa-0	rpl-25.2	2	Co-expression,Interolog
F25H2.10	F54C9.5	rpa-0	rpl-5	2	Co-expression,Interolog
F25H2.10	K01G5.5	rpa-0	K01G5.5	2	Co-expression,Interolog
F25H2.10	T22D1.3	rpa-0	T22D1.3	2	Co-expression,Interolog
F25H2.10	Y37E3.7	rpa-0	rpa-1	2	Co-expression,Interolog
F25H2.10	Y37E3.8	rpa-0	Y37E3.8	2	Co-expression,Interolog
F25H2.10	Y45F10D.12	rpa-0	rpl-18	2	Co-expression,Interolog
F25H2.10	ZK652.4	rpa-0	rpl-35	2	Co-expression,Interolog
F25H2.9	K05C4.1	pas-5	pbs-5	2	Co-expression,Interolog
F25H2.9	K08D12.1	pas-5	pbs-1	2	Co-expression,Interolog
F25H2.9	T20F5.2	pas-5	pbs-4	2	Co-expression,Interolog
F25H2.9	Y110A7A.14	pas-5	pas-3	2	Co-expression,Interolog
F25H2.9	ZK945.2	pas-5	pas-7	2	Co-expression,Interolog
F25H5.3	Y48B6A.12	F25H5.3	Y48B6A.12	2	Co-expression,Interolog
F25H5.4	Y45F10D.12	eft-2	rpl-18	2	Co-expression,Interolog
F26D10.3	Y106G6H.2	hsp-1	pab-1	2	Co-expression,Interolog
F26E4.1	ZK792.6	sur-6	let-60	2	SGI,Fine Genetic
F26H9.6	Y57G11C.10	rab-5	gdi-1	2	Co-expression,Interolog
F27C1.7	F58F12.1	F27C1.7	F58F12.1	2	Co-expression,Interolog
F27C1.7	H28O16.1	F27C1.7	H28O16.1	2	Co-expression,Interolog
F27D9.1	F56A8.7	unc-18	unc-64	2	Fine Genetic,Interolog
F28B3.7	M106.1	him-1	mix-1	2	Co-expression,Interolog
F28C6.6	F32D1.9	suf-1	F32D1.9	2	Co-expression,Interolog
F28C6.6	K08E4.1	suf-1	spt-5	2	Co-expression,Interolog
F28C6.7	JC8.3	rpl-26	rpl-12	2	Co-expression,Interolog
F28C6.7	M01F1.2	rpl-26	rpl-16	2	Co-expression,Interolog
F28C6.7	R13A5.8	rpl-26	rpl-9	2	Co-expression,Interolog
F28C6.7	T22F3.4	rpl-26	rpl-11.1	2	Co-expression,Interolog
F28C6.7	ZK652.4	rpl-26	rpl-35	2	Co-expression,Interolog
F28D1.1	K07C5.4	F28D1.1	K07C5.4	2	Co-expression,Interolog
F28D1.1	W01B11.3	F28D1.1	W01B11.3	2	Co-expression,Interolog
F28D1.1	Y46E12BL.2	F28D1.1	Y46E12BL.2	2	Co-expression,Interolog
F28D1.1	Y53C12B.1	F28D1.1	Y53C12B.1	2	Co-expression,Interolog
F28D1.7	F36A2.6	rps-23	rps-15	2	Co-expression,Interolog
F28D1.7	F42C5.8	rps-23	rps-8	2	Co-expression,Co-phenotype
F28D1.7	F56F3.5	rps-23	rps-1	2	Co-expression,Co-phenotype
F28D1.7	R13A5.8	rps-23	rpl-9	2	Co-expression,Co-phenotype
F28D1.7	T05E11.1	rps-23	rps-5	2	Co-expression,Interolog
F28D1.7	Y57G11C.16	rps-23	rps-18	2	Co-expression,Co-phenotype
F29B9.6	W09C5.2	ubc-9	unc-59	2	Co-phenotype,Interolog
F29D10.4	F59A6.1	hum-1	nsy-1	2	Interolog,Transposed SGA
F29D10.4	K07C5.1	hum-1	arx-2	2	Interolog,Transposed SGA
F29D10.4	M03F4.2	hum-1	act-4	2	Interolog,Transposed SGA
F29D10.4	Y71F9AL.16	hum-1	arx-1	2	Interolog,Transposed SGA
F29D10.4	Y79H2A.6	hum-1	arx-3	2	Interolog,Transposed SGA
F29D11.1	Y71G12B.11	lrp-1	Y71G12B.11	2	Co-phenotype,Interolog
F29G9.5	F56H1.4	rpt-2	rpt-5	2	Co-expression,Interolog
F29G9.5	F57B9.10	rpt-2	rpn-6	2	Co-expression,Interolog
F29G9.5	K07D4.3	rpt-2	rpn-11	2	Co-expression,Interolog
F29G9.5	R12E2.3	rpt-2	rpn-8	2	Co-expression,Interolog
F29G9.5	Y49E10.1	rpt-2	rpt-6	2	Co-expression,Interolog
F29G9.5	ZK20.5	rpt-2	rpn-12	2	Co-expression,Interolog
F30B5.1	F36A4.10	dpy-13	col-34	2	Co-expression,Co-phenotype
F30B5.1	F55C10.2	dpy-13	col-154	2	Co-expression,Co-phenotype
F30F8.3	F39H2.4	F30F8.3	syp-3	2	Co-expression,Interolog
F30H5.1	K12F2.1	unc-45	myo-3	2	Fine Genetic,Co-phenotype
F31E3.3	F44B9.8	rfc-4	F44B9.8	2	Co-expression,Interolog
F31E3.5	Y106G6H.2	eft-3	pab-1	2	Co-expression,Interolog
F31E3.5	Y71F9AL.13	eft-3	rpl-1	2	Co-expression,Interolog
F32A5.7	ZK593.7	lsm-4	lsm-7	2	Co-expression,Interolog
F32D1.10	R10E4.4	mcm-7	mcm-5	2	Co-expression,Interolog
F32D1.10	Y17G7B.5	mcm-7	mcm-2	2	Co-expression,Interolog
F32E10.4	F58B3.5	ima-3	mrs-1	2	Co-expression,Interolog
F32E10.4	R151.2	ima-3	R151.2	2	Co-expression,Interolog
F32E10.4	Y56A3A.17	ima-3	npp-16	2	Co-expression,Interolog
F33D4.2	ZK1067.1	itr-1	let-23	2	SGI,Fine Genetic
F35C8.3	ZK1098.10	jkk-1	unc-16	2	Fine Genetic,Interolog
F35H12.3	F55B12.3	sel-12	sel-10	2	Fine Genetic,Interolog
F36A2.6	F37C12.9	rps-15	rps-14	2	Co-expression,Interolog
F36A2.6	F40F11.1	rps-15	rps-11	2	Co-expression,Interolog
F36A2.6	F40F8.10	rps-15	rps-9	2	Co-expression,Co-phenotype
F36A2.6	F53A3.3	rps-15	rps-22	2	Co-expression,Interolog
F36A2.6	T05E11.1	rps-15	rps-5	2	Co-expression,Interolog
F36D4.3	M03F4.2	hum-2	act-4	2	Interolog,Transposed SGA
F36D4.3	R05D3.7	hum-2	unc-116	2	Interolog,Transposed SGA
F36D4.3	Y18D10A.5	hum-2	gsk-3	2	Interolog,Transposed SGA
F37C12.9	T05E11.1	rps-14	rps-5	2	Co-expression,Interolog
F37E3.1	F59A2.1	F37E3.1	npp-9	2	Co-expression,Co-phenotype
F37E3.1	R05D3.4	F37E3.1	rfp-1	2	Co-expression,Interolog
F38E11.5	T14G10.5	F38E11.5	T14G10.5	2	Co-expression,Interolog
F38E11.5	Y71F9AL.17	F38E11.5	Y71F9AL.17	2	Co-expression,Interolog
F38E1.7	F54F2.2	mom-2	zfp-1	2	Fine Genetic,Lehner
F38H4.9	F48E8.5	let-92	paa-1	2	Co-expression,Interolog
F38H4.9	W08G11.4	let-92	W08G11.4	2	Co-expression,Interolog
F39B2.4	ZK792.6	sur-2	let-60	2	SGI,Fine Genetic
F39B2.6	F40F8.10	rps-26	rps-9	2	Co-expression,Co-phenotype
F39H11.3	W08G11.4	cdk-8	W08G11.4	2	Co-expression,Transposed SGA
F39H11.5	K01G5.4	pbs-7	ran-1	2	Co-expression,Co-phenotype
F40F11.1	T05E11.1	rps-11	rps-5	2	Co-expression,Interolog
F40F8.9	ZK593.7	lsm-1	lsm-7	2	Co-expression,Interolog
F40G9.3	K05C4.1	ubc-20	pbs-5	2	Co-expression,Interolog
F42C5.8	K11H12.2	rps-8	rpl-15	2	Co-expression,Co-phenotype
F42C5.8	R13A5.8	rps-8	rpl-9	2	Co-expression,Co-phenotype
F43C1.2	F59A6.1	mpk-1	nsy-1	2	Interolog,Transposed SGA
F43C1.2	H17B01.1	mpk-1	H17B01.1	2	Interolog,Transposed SGA
F43C1.2	K07C5.1	mpk-1	arx-2	2	Interolog,Transposed SGA
F43C1.2	T01H8.1	mpk-1	rskn-1	2	Interolog,Transposed SGA
F43C1.2	T19A5.2	mpk-1	gck-1	2	Interolog,Transposed SGA
F43C1.2	ZK256.1	mpk-1	pmr-1	2	Interolog,Transposed SGA
F43C1.2	ZK792.6	mpk-1	let-60	2	SGI,Fine Genetic
F43G6.1	ZC302.1	dna-2	mre-11	2	Co-expression,Fine Genetic
F44B9.8	W03D2.4	F44B9.8	pcn-1	2	Co-expression,Interolog
F44G4.1	K09H9.6	F44G4.1	lpd-6	2	Co-expression,Interolog
F44G4.1	R13A5.12	F44G4.1	lpd-7	2	Co-expression,Interolog
F44G4.1	ZK945.3	F44G4.1	ZK945.3	2	Co-expression,Interolog
F45G2.4	T14G10.5	F45G2.4	T14G10.5	2	Co-expression,Interolog
F46C8.6	T14B4.6	dpy-7	dpy-2	2	Co-expression,Fine Genetic
F46E10.9	T01B7.7	dpy-11	rol-6	2	Fine Genetic,Co-phenotype
F46F11.1	T20B12.8	F46F11.1	hmg-4	2	Co-expression,Interolog
F46F11.5	ZK970.4	vha-10	vha-9	2	Co-expression,Interolog
F47A4.2	T25C12.1	dpy-22	lin-14	2	Fine Genetic,Co-phenotype
F47A4.2	ZK792.6	dpy-22	let-60	2	SGI,Fine Genetic
F47D12.4	T28F12.3	hmg-1.2	sos-1	2	SGI,Lehner
F47F6.1	T25C12.1	lin-42	lin-14	2	Fine Genetic,Co-phenotype
F47F6.1	W03C9.4	lin-42	lin-29	2	Fine Genetic,Co-phenotype
F47G9.1	W02D7.7	F47G9.1	sel-9	2	Co-expression,Interolog
F49C12.8	ZK20.5	rpn-7	rpn-12	2	Co-expression,Interolog
F52B10.1	M03F4.2	nmy-1	act-4	2	Interolog,Transposed SGA
F52B10.1	W09C5.2	nmy-1	unc-59	2	Interolog,Transposed SGA
F52B5.6	F53G12.10	rpl-25.2	rpl-7	2	Co-expression,Interolog
F52B5.6	JC8.3	rpl-25.2	rpl-12	2	Co-expression,Interolog
F52B5.6	M01F1.2	rpl-25.2	rpl-16	2	Co-expression,Interolog
F52B5.6	R13A5.8	rpl-25.2	rpl-9	2	Co-expression,Interolog
F52D10.3	T01C8.1	ftt-2	aak-2	2	Co-expression,Interolog
F52E1.1	ZC404.8	pos-1	spn-4	2	Co-expression,Fine Genetic
F52F12.3	W10C8.2	mom-4	pop-1	2	Fine Genetic,Interolog
F53A3.3	F54C9.5	rps-22	rpl-5	2	Co-expression,Co-phenotype
F53A3.3	T05E11.1	rps-22	rps-5	2	Co-expression,Interolog
F53A3.3	Y48B6A.2	rps-22	rpl-43	2	Co-expression,Co-phenotype
F53G12.10	F54C9.5	rpl-7	rpl-5	2	Co-expression,Interolog
F53G12.10	K01G5.5	rpl-7	K01G5.5	2	Co-expression,Interolog
F53G12.10	R13A5.12	rpl-7	lpd-7	2	Co-expression,Interolog
F53G12.10	T19A6.2	rpl-7	ngp-1	2	Co-expression,Interolog
F53G12.10	Y45F10D.12	rpl-7	rpl-18	2	Co-expression,Interolog
F54C9.10	T23H2.5	arl-1	rab-10	2	Co-expression,Transposed SGA
F54C9.5	K01C8.9	rpl-5	nst-1	2	Co-phenotype,Interolog
F54C9.5	M01F1.2	rpl-5	rpl-16	2	Co-expression,Interolog
F54C9.5	T01G9.6	rpl-5	kin-10	2	Co-phenotype,Interolog
F54C9.5	T22F3.4	rpl-5	rpl-11.1	2	Co-expression,Interolog
F54C9.5	Y45F10D.12	rpl-5	rpl-18	2	Co-expression,Interolog
F54E7.2	R13A5.8	rps-12	rpl-9	2	Co-expression,Co-phenotype
F54E7.3	F58B6.3	par-3	par-2	2	Fine Genetic,Co-phenotype
F54E7.3	T26E3.3	par-3	par-6	2	Fine Genetic,Interolog
F55A11.2	T17E9.2	syn-3	T17E9.2	2	Co-expression,Co-phenotype
F55A3.3	K12D12.1	F55A3.3	K12D12.1	2	Co-expression,Interolog
F55A3.3	T20B12.8	F55A3.3	hmg-4	2	Co-expression,Interolog
F55A8.1	ZK792.6	egl-18	let-60	2	SGI,Fine Genetic
F55B12.3	R107.8	sel-10	lin-12	2	Fine Genetic,Interolog
F55C10.2	W05B2.1	col-154	col-94	2	Co-expression,Co-phenotype
F55C10.2	W05B2.5	col-154	col-93	2	Co-expression,Co-phenotype
F55C10.2	W05B2.6	col-154	col-92	2	Co-expression,Co-phenotype
F55C10.3	T11F9.9	col-155	col-157	2	Co-expression,Co-phenotype
F55F10.1	Y66H1A.4	F55F10.1	Y66H1A.4	2	Co-expression,Co-phenotype
F55F8.2	ZK686.2	F55F8.2	ZK686.2	2	Co-expression,Interolog
F55H2.2	T01H3.1	vha-14	T01H3.1	2	Co-expression,Interolog
F55H2.2	T14F9.1	vha-14	vha-15	2	Co-expression,Interolog
F56A8.7	ZK524.2	unc-64	unc-13	2	Fine Genetic,Interolog
F56D1.4	T19B4.7	clr-1	unc-40	2	Co-expression,Fine Genetic
F56D2.6	W01B11.3	F56D2.6	W01B11.3	2	Co-expression,Interolog
F56D2.6	W08D2.7	F56D2.6	W08D2.7	2	Co-expression,Interolog
F56D2.6	ZK328.2	F56D2.6	eft-1	2	Co-expression,Interolog
F56F3.5	K07E3.4	rps-1	K07E3.4	2	Co-expression,Interolog
F56F3.5	T23F6.4	rps-1	rbd-1	2	Co-expression,Interolog
F56F3.5	Y45F10D.12	rps-1	rpl-18	2	Co-expression,Interolog
F56H1.4	F57B9.10	rpt-5	rpn-6	2	Co-expression,Interolog
F56H1.4	K07D4.3	rpt-5	rpn-11	2	Co-expression,Interolog
F56H1.4	R12E2.3	rpt-5	rpn-8	2	Co-expression,Interolog
F56H1.4	T20F5.2	rpt-5	pbs-4	2	Co-expression,Interolog
F56H1.4	T22D1.9	rpt-5	rpn-1	2	Co-expression,Interolog
F56H1.4	Y49E10.1	rpt-5	rpt-6	2	Co-expression,Interolog
F56H9.5	Y73B6A.5	lin-25	lin-45	2	Fine Genetic,Lehner
F56H9.5	ZK1067.1	lin-25	let-23	2	SGI,Fine Genetic
F56H9.5	ZK792.6	lin-25	let-60	2	SGI,Fine Genetic
F57B10.12	T01G9.5	mei-2	mei-1	2	Fine Genetic,Interolog
F57B9.10	K07D4.3	rpn-6	rpn-11	2	Co-phenotype,Interolog
F57B9.10	T06D8.8	rpn-6	rpn-9	2	Co-expression,Interolog
F57B9.10	Y49E10.1	rpn-6	rpt-6	2	Co-expression,Interolog
F57B9.2	W04A8.7	ntl-1	taf-1	2	Co-expression,Interolog
F57B9.2	ZC518.3	ntl-1	ccr-4	2	Co-expression,Interolog
F57B9.5	Y53C12B.2	byn-1	Y53C12B.2	2	Co-expression,Interolog
F57B9.6	Y106G6E.6	inf-1	Y106G6E.6	2	Co-expression,Interolog
F57H12.1	K04F10.4	arf-3	bli-4	2	Co-phenotype,Transposed SGA
F58A3.2	ZK792.6	egl-15	let-60	2	SGI,Fine Genetic
F58A4.4	W02D9.1	pri-1	pri-2	2	Co-expression,Interolog
F58A4.9	H43I07.2	F58A4.9	H43I07.2	2	Co-expression,Interolog
F58B6.3	R07G3.1	par-2	cdc-42	2	Fine Genetic,Co-phenotype
F58E10.3	Y39E4B.1	F58E10.3	tag-351	2	Co-expression,Interolog
F58F12.1	H28O16.1	F58F12.1	H28O16.1	2	Co-expression,Interolog
F59A6.1	K11E8.1	nsy-1	unc-43	2	Fine Genetic,Interolog
F59F4.1	Y57A10C.6	F59F4.1	Y57A10C.6	2	Co-expression,Interolog
H12C20.2	H26D21.2	pms-2	msh-2	2	Co-expression,Interolog
H19N07.1	T05H4.6	H19N07.1	T05H4.6a	2	Co-expression,Interolog
H26D21.1	Y41C4A.14	hus-1	mrt-2	2	Fine Genetic,Interolog
H26D21.2	W03D2.4	msh-2	pcn-1	2	Co-expression,Interolog
H42K12.1	W10G6.2	pdk-1	sgk-1	2	Fine Genetic,Interolog
JC8.3	Y37E3.8	rpl-12	Y37E3.8	2	Co-expression,Interolog
K01C8.10	T10B5.5	cct-4	T10B5.5	2	Co-expression,Interolog
K01C8.10	T21B10.7	cct-4	T21B10.7	2	Co-expression,Interolog
K01C8.9	R13A5.12	nst-1	lpd-7	2	Co-expression,Interolog
K01C8.9	T19A6.2	nst-1	ngp-1	2	Co-expression,Interolog
K01C8.9	Y48B6A.1	nst-1	Y48B6A.1	2	Co-phenotype,Interolog
K01C8.9	ZK945.3	nst-1	ZK945.3	2	Co-expression,Interolog
K01G5.4	T08B2.9	ran-1	frs-1	2	Co-expression,Interolog
K01G5.4	Y48G1A.5	ran-1	imb-5	2	Co-phenotype,Interolog
K01G5.5	K07C5.4	K01G5.5	K07C5.4	2	Co-expression,Interolog
K01G5.5	T01C3.7	K01G5.5	fib-1	2	Co-expression,Interolog
K01G5.5	T22D1.3	K01G5.5	T22D1.3	2	Co-expression,Interolog
K01G5.5	W01B11.3	K01G5.5	W01B11.3	2	Co-expression,Interolog
K01G5.5	Y106G6H.3	K01G5.5	rpl-30	2	Co-expression,Interolog
K02F2.2	T09A5.11	K02F2.2	T09A5.11	2	Co-expression,Co-phenotype
K03B8.9	T26H10.1	deg-3	des-2	2	Fine Genetic,Interolog
K04D7.1	K07C5.4	K04D7.1	K07C5.4	2	Co-expression,Interolog
K04D7.1	Y45F10D.12	K04D7.1	rpl-18	2	Co-expression,Interolog
K04D7.1	Y54E2A.11	K04D7.1	eif-3.B	2	Co-expression,Interolog
K04G2.1	Y39G10AR.8	K04G2.1	Y39G10AR.8	2	Co-phenotype,Interolog
K05C4.1	M7.1	pbs-5	let-70	2	Co-expression,Interolog
K05C4.1	Y38A8.2	pbs-5	pbs-3	2	Co-expression,Interolog
K05C4.1	Y49E10.1	pbs-5	rpt-6	2	Co-expression,Interolog
K05C4.1	ZK945.2	pbs-5	pas-7	2	Co-expression,Interolog
K05C4.6	W02B9.1	hmp-2	hmr-1	2	Fine Genetic,Co-phenotype
K07A1.1	T05G5.10	K07A1.1	iff-1	2	Co-expression,Interolog
K07A9.2	T04H1.4	cmk-1	rad-50	2	Interolog,Transposed SGA
K07C5.1	T19A5.2	arx-2	gck-1	2	Interolog,Transposed SGA
K07C5.4	M28.5	K07C5.4	M28.5	2	Co-expression,Interolog
K07C5.4	T01C3.7	K07C5.4	fib-1	2	Co-expression,Interolog
K07C5.4	T22D1.3	K07C5.4	T22D1.3	2	Co-expression,Interolog
K07C5.4	W01B11.3	K07C5.4	W01B11.3	2	Co-expression,Interolog
K07C5.4	W07E6.1	K07C5.4	W07E6.1	2	Co-expression,Interolog
K07C5.6	T28D9.10	K07C5.6	snr-3	2	Co-phenotype,Interolog
K07D4.3	R12E2.3	rpn-11	rpn-8	2	Co-expression,Interolog
K07D4.3	Y49E10.1	rpn-11	rpt-6	2	Co-expression,Interolog
K07D4.3	ZK20.5	rpn-11	rpn-12	2	Co-expression,Interolog
K07E3.3	Y55D5A.5	dao-3	daf-2	2	SGI,Fine Genetic
K08B4.1	R107.8	lag-1	lin-12	2	Fine Genetic,Interolog
K08E3.6	M03D4.1	cyk-4	zen-4	2	Fine Genetic,Interolog
K08E3.6	R06C7.8	cyk-4	bub-1	2	Co-expression,Co-phenotype
K08E4.1	T01G9.6	spt-5	kin-10	2	Co-phenotype,Interolog
K08E4.1	W08D2.7	spt-5	W08D2.7	2	Co-expression,Interolog
K09H9.6	R13A5.12	lpd-6	lpd-7	2	Co-expression,Interolog
K09H9.6	T01C3.7	lpd-6	fib-1	2	Co-expression,Interolog
K11D9.1	T01G1.1	klp-7	klp-12	2	Interolog,Transposed SGA
K11D9.2	R05D3.7	sca-1	unc-116	2	Co-expression,Transposed SGA
K11H12.2	Y48B6A.2	rpl-15	rpl-43	2	Co-expression,Interolog
K11H12.2	Y57G11C.16	rpl-15	rps-18	2	Co-expression,Co-phenotype
K12C11.2	T26A5.9	smo-1	dlc-1	2	Co-phenotype,Interolog
K12H4.3	ZK945.3	K12H4.3	ZK945.3	2	Co-expression,Interolog
LLC1.3	T05H10.6	LLC1.3	T05H10.6	2	Co-expression,Interolog
M01F1.2	Y37E3.8	rpl-16	Y37E3.8	2	Co-expression,Interolog
M01F1.2	Y45F10D.12	rpl-16	rpl-18	2	Co-expression,Interolog
M01F1.2	ZK652.4	rpl-16	rpl-35	2	Co-expression,Interolog
M03F4.2	Y104H12BR.1	act-4	Y104H12BR.1	2	Interolog,Transposed SGA
M106.5	R07G3.1	cap-2	cdc-42	2	Co-expression,Transposed SGA
M28.5	T01C3.7	M28.5	fib-1	2	Co-expression,Interolog
M28.5	W01B11.3	M28.5	W01B11.3	2	Co-expression,Interolog
R01H10.1	W02D9.1	div-1	pri-2	2	Co-expression,Interolog
R01H2.6	Y102A5C.18	ubc-18	efl-1	2	Fine Genetic,Lehner
R02D3.3	ZK550.4	R02D3.3	ZK550.4	2	Co-expression,Co-phenotype
R05F9.10	T05E11.3	sgt-1	T05E11.3	2	Co-expression,Interolog
R06C7.8	T19E10.1	bub-1	T19E10.1	2	Co-expression,Co-phenotype
R07E5.3	ZK1128.5	R07E5.3	ZK1128.5	2	Co-expression,Interolog
R09B5.5	T01D1.6	pqn-54	abu-11	2	Co-expression,Interolog
R10E11.2	T01H3.1	vha-2	T01H3.1	2	Co-expression,Interolog
R10E4.4	Y17G7B.5	mcm-5	mcm-2	2	Co-expression,Interolog
R10E4.4	ZK632.1	mcm-5	mcm-6	2	Co-expression,Interolog
R11A8.6	T10F2.1	irs-1	grs-1	2	Co-expression,Interolog
R11G1.4	ZC518.3	sax-1	ccr-4	2	Co-expression,Interolog
R12B2.1	R13F6.9	sma-4	sma-3	2	Fine Genetic,Interolog
R12B2.1	W10D5.3	sma-4	gei-17	2	Co-phenotype,Interolog
R12E2.3	T20F5.2	rpn-8	pbs-4	2	Co-expression,Interolog
R12E2.3	Y49E10.1	rpn-8	rpt-6	2	Co-expression,Interolog
R12E2.3	ZK20.5	rpn-8	rpn-12	2	Co-expression,Interolog
R12E2.3	ZK287.5	rpn-8	rbx-1	2	Co-expression,Interolog
R13A5.12	T07A9.9	lpd-7	T07A9.9	2	Co-expression,Interolog
R13A5.12	T19A6.2	lpd-7	ngp-1	2	Co-expression,Interolog
R13A5.12	W09C5.1	lpd-7	W09C5.1	2	Co-expression,Interolog
R13A5.12	Y106G6H.3	lpd-7	rpl-30	2	Co-expression,Interolog
R13A5.12	Y94H6A.5	lpd-7	Y94H6A.5	2	Co-expression,Interolog
R13A5.8	T24B8.1	rpl-9	rpl-32	2	Co-expression,Interolog
R13A5.8	Y37E3.8	rpl-9	Y37E3.8	2	Co-expression,Interolog
R13A5.8	Y57G11C.16	rpl-9	rps-18	2	Co-expression,Co-phenotype
R13A5.8	ZK652.4	rpl-9	rpl-35	2	Co-expression,Interolog
R160.1	T20B5.1	dpy-23	apa-2	2	Co-expression,Interolog
R31.1	Y106G6E.6	sma-1	Y106G6E.6	2	Co-expression,Co-phenotype
R74.1	T11G6.1	lrs-1	hrs-1	2	Co-expression,Co-phenotype
R74.1	Y54E2A.11	lrs-1	eif-3.B	2	Co-expression,Co-phenotype
T01C3.7	W01B11.3	fib-1	W01B11.3	2	Co-expression,Interolog
T01C8.7	W02D3.3	mec-4	mec-6	2	Fine Genetic,Interolog
T01G9.5	ZK858.4	mei-1	mel-26	2	Fine Genetic,Interolog
T01H3.1	ZK970.4	T01H3.1	vha-9	2	Co-expression,Interolog
T04A11.6	Y56A3A.27	him-6	top-3	2	Fine Genetic,Interolog
T04H1.4	ZC302.1	rad-50	mre-11	2	Co-expression,Interolog
T05C12.7	T21B10.7	cct-1	T21B10.7	2	Co-expression,Interolog
T05E11.1	Y57G11C.16	rps-5	rps-18	2	Co-expression,Interolog
T05E11.5	T22D1.4	imp-2	T22D1.4	2	Co-expression,Co-phenotype
T05G5.3	T06E6.2	cdk-1	cyb-3	2	Co-expression,Interolog
T05G5.3	T20F10.1	cdk-1	T20F10.1	2	Interolog,Transposed SGA
T05G5.3	Y49E10.1	cdk-1	rpt-6	2	Interolog,Transposed SGA
T05G5.3	Y71G12B.1	cdk-1	Y71G12B.1	2	Co-expression,Interolog
T05G5.3	ZK507.6	cdk-1	ZK507.6	2	Co-expression,Interolog
T05H4.6	ZC434.2	T05H4.6a	rps-7	2	Co-expression,Interolog
T07A9.9	T19A6.2	T07A9.9	ngp-1	2	Co-expression,Interolog
T07A9.9	W09C5.1	T07A9.9	W09C5.1	2	Co-expression,Interolog
T07A9.9	Y48G8AL.8	T07A9.9	rpl-17	2	Co-phenotype,Interolog
T07A9.9	ZK945.3	T07A9.9	ZK945.3	2	Co-expression,Interolog
T08B2.10	T27F7.3	rps-17	T27F7.3	2	Co-expression,Co-phenotype
T09A5.11	T22D1.4	T09A5.11	T22D1.4	2	Co-phenotype,Interolog
T10B5.5	T21B10.7	T10B5.5	T21B10.7	2	Co-expression,Interolog
T10F2.4	W07E6.4	T10F2.4	prp-21	2	Co-expression,Co-phenotype
T10G3.6	ZK593.7	gut-2	lsm-7	2	Co-expression,Interolog
T11F8.3	T23G11.3	rme-2	gld-1	2	Co-expression,Fine Genetic
T11G6.8	ZK632.7	T11G6.8	ZK632.7	2	Co-expression,Interolog
T12A2.2	Y57G11C.15	T12A2.2	Y57G11C.15	2	Co-expression,Interolog
T13C5.1	Y55D5A.5	daf-9	daf-2	2	SGI,Fine Genetic
T19A6.2	W09C5.1	ngp-1	W09C5.1	2	Co-expression,Interolog
T19B4.7	ZC101.2	unc-40	unc-52	2	Fine Genetic,Co-phenotype
T20B12.2	W03F9.5	tbp-1	ttb-1	2	Co-expression,Interolog
T20F5.2	Y38A8.2	pbs-4	pbs-3	2	Co-expression,Interolog
T20F5.2	ZK945.2	pbs-4	pas-7	2	Co-expression,Interolog
T21B10.7	ZK430.7	T21B10.7	ZK430.7	2	Co-expression,Interolog
T22F3.4	ZK652.4	rpl-11.1	rpl-35	2	Co-expression,Interolog
T23G11.3	Y113G7B.5	gld-1	fog-2	2	Fine Genetic,Interolog
T23G5.1	T26G10.1	rnr-1	T26G10.1	2	Co-expression,Interolog
T23G7.1	ZK637.11	dpl-1	cdc-25.3	2	Co-expression,Interolog
T23H2.3	Y43C5A.6	T23H2.3	rad-51	2	Co-expression,Interolog
T24B8.1	Y37E3.8	rpl-32	Y37E3.8	2	Co-expression,Interolog
T24H7.1	Y37E3.9	phb-2	phb-1	2	Co-expression,Interolog
T27C4.4	ZK1067.1	egr-1	let-23	2	SGI,Lehner
T27C4.4	ZK792.6	egr-1	let-60	2	SGI,Fine Genetic
T27F7.3	Y54E2A.11	T27F7.3	eif-3.B	2	Co-phenotype,Interolog
T28D9.10	Y116A8C.42	snr-3	snr-1	2	Co-expression,Interolog
T28F12.3	ZC101.2	sos-1	unc-52	2	SGI,Lehner
W01B11.3	Y53C12B.1	W01B11.3	Y53C12B.1	2	Co-expression,Interolog
W01B11.3	ZC434.2	W01B11.3	rps-7	2	Co-expression,Interolog
W01B11.3	ZK430.7	W01B11.3	ZK430.7	2	Co-expression,Interolog
W02D7.7	ZK180.4	sel-9	ZK180.4	2	Co-expression,Interolog
W02D9.1	Y47D3A.29	pri-2	Y47D3A.29	2	Co-expression,Interolog
W03D2.4	Y47G6A.8	pcn-1	crn-1	2	Co-expression,Interolog
W03D2.4	Y56A3A.29	pcn-1	ung-1	2	Co-expression,Interolog
W04A8.7	Y37E11B.4	taf-1	taf-2	2	Co-expression,Interolog
W05B2.1	W05B2.5	col-94	col-93	2	Co-expression,Co-phenotype
W05B2.1	W05B2.6	col-94	col-92	2	Co-expression,Co-phenotype
W05B2.5	W05B2.6	col-93	col-92	2	Co-expression,Co-phenotype
W06D4.6	Y43C5A.6	rad-54	rad-51	2	Co-expression,Interolog
W06F12.1	W10C8.2	lit-1	pop-1	2	Fine Genetic,Interolog
W08D2.7	Y94H6A.5	W08D2.7	Y94H6A.5	2	Co-expression,Interolog
W08G11.4	Y18D10A.5	W08G11.4	gsk-3	2	Co-expression,Transposed SGA
Y110A7A.14	ZK945.2	pas-3	pas-7	2	Co-expression,Interolog
Y113G7A.3	ZC518.2	sec-23	sec-24.2	2	Co-expression,Interolog
Y113G7B.17	Y41E3.11	Y113G7B.17	Y41E3.11	2	Co-phenotype,Interolog
Y11D7A.12	Y11D7A.13	Y11D7A.12	Y11D7A.13	2	Co-expression,Interolog
Y17G7B.3	Y48E1C.2	Y17G7B.3	Y48E1C.2	2	Co-expression,Interolog
Y17G7B.5	ZK632.1	mcm-2	mcm-6	2	Co-expression,Interolog
Y22D7AL.10	Y22D7AL.5	Y22D7AL.10	hsp-60	2	Co-expression,Interolog
Y24D9A.4	ZK512.2	rpl-7A	ZK512.2	2	Co-expression,Interolog
Y37D8A.1	Y79H2A.6	arx-5	arx-3	2	Interolog,Transposed SGA
Y37E3.8	Y71F9AL.13	Y37E3.8	rpl-1	2	Co-expression,Interolog
Y37E3.8	ZK652.4	Y37E3.8	rpl-35	2	Co-expression,Interolog
Y38A8.2	ZK945.2	pbs-3	pas-7	2	Co-expression,Interolog
Y43E12A.1	Y45F10A.2	cyb-2.1	puf-3	2	Co-expression,Interolog
Y45F10D.12	Y54E2A.11	rpl-18	eif-3.B	2	Co-expression,Interolog
Y50D7A.2	Y73F8A.24	Y50D7A.2	Y73F8A.24	2	Co-expression,Interolog
Y51H4A.3	Y55F3AL.1	rho-1	plx-1	2	Fine Genetic,Interolog
Y53C10A.12	Y55D5A.5	hsf-1	daf-2	2	SGI,Fine Genetic
Y54E10A.10	Y94H6A.5	Y54E10A.10	Y94H6A.5	2	Co-expression,Interolog
Y54E10BL.6	Y73B6A.5	mek-2	lin-45	2	Fine Genetic,Interolog
Y54E2A.11	ZC434.2	eif-3.B	rps-7	2	Co-expression,Interolog
Y54G11A.10	ZK1067.1	lin-7	let-23	2	SGI,Fine Genetic
Y55D5A.5	ZK370.2	daf-2	sma-2	2	SGI,Interolog
Y6D11A.2	Y71F9AL.16	tag-286	arx-1	2	Co-expression,Interolog
Y73B6A.5	ZK792.6	lin-45	let-60	2	Fine Genetic,Interolog
Y77E11A.13	ZC518.2	npp-20	sec-24.2	2	Co-phenotype,Interolog
Y94H6A.5	ZK512.2	Y94H6A.5	ZK512.2	2	Co-expression,Interolog
ZC101.2	ZK1067.1	unc-52	let-23	2	SGI,Lehner
AC3.2	F55F8.5	ugt-49	tag-345	1	Interolog
AC3.3	C03A7.4	abu-1	pqn-5	1	Interolog
AC3.3	C41C4.4	abu-1	ire-1	1	Fine Genetic
AC3.3	D1007.6	abu-1	rps-10	1	Interolog
AC3.3	F43E2.8	abu-1	hsp-4	1	Fine Genetic
AC3.3	F45D3.5	abu-1	sel-1	1	Fine Genetic
AC3.3	H04J21.3	abu-1	gip-1	1	Interolog
AC3.3	R74.3	abu-1	xbp-1	1	Fine Genetic
AC3.3	T01D1.6	abu-1	abu-11	1	Interolog
AC3.3	T23F1.6	abu-1	pqn-71	1	Interolog
AC3.8	B0513.5	ugt-2	B0513.5	1	Co-expression
AC7.2	C02H7.3	soc-2	aex-3	1	Co-expression
AC7.2	C18C4.10	soc-2	klc-2	1	Co-expression
AC7.2	C42D8.8	soc-2	apl-1	1	Co-expression
AC7.2	C44H4.7	soc-2	eor-2	1	Fine Genetic
AC7.2	C54D1.6	soc-2	bar-1	1	SGI
AC7.2	F13B9.5	soc-2	ksr-1	1	Fine Genetic
AC7.2	F26E4.1	soc-2	sur-6	1	Fine Genetic
AC7.2	F41E6.6	soc-2	F41E6.6	1	Co-expression
AC7.2	F43C1.2	soc-2	mpk-1	1	Fine Genetic
AC7.2	F56D1.4	soc-2	clr-1	1	Fine Genetic
AC7.2	F58A3.2	soc-2	egl-15	1	Fine Genetic
AC7.2	R01H10.8	soc-2	cnk-1	1	Fine Genetic
AC7.2	R11E3.6	soc-2	eor-1	1	Fine Genetic
AC7.2	T05D4.1	soc-2	T05D4.1	1	Co-expression
AC7.2	T22C8.8	soc-2	vab-9	1	Co-expression
AC7.2	W07E11.1	soc-2	W07E11.1	1	Co-expression
AC7.2	W07G4.5	soc-2	W07G4.5	1	Interolog
AC8.1	ZC302.1	pme-6	mre-11	1	Interolog
AH10.1	C01G10.14	AH10.1	C01G10.14	1	Co-expression
AH10.1	C04G2.8	AH10.1	C04G2.8	1	Co-expression
AH10.1	C06A8.6	AH10.1	C06A8.6	1	Co-expression
AH10.1	C10G11.8	AH10.1	C10G11.8	1	Co-expression
AH10.1	C25G4.6	AH10.1	C25G4.6	1	Co-expression
AH10.1	C43F9.6	AH10.1	C43F9.6	1	Co-expression
AH10.1	C45G9.9	AH10.1	C45G9.9	1	Co-expression
AH10.1	C50F2.5	AH10.1	C50F2.5	1	Co-expression
AH10.1	F07A5.2	AH10.1	F07A5.2	1	Co-expression
AH10.1	F20D6.6	AH10.1	F20D6.6	1	Co-expression
AH10.1	F21H7.5	AH10.1	F21H7.5	1	Co-expression
AH10.1	F32A11.3	AH10.1	F32A11.3	1	Co-expression
AH10.1	F32H2.7	AH10.1	F32H2.7	1	Co-expression
AH10.1	F44D12.4	AH10.1	F44D12.4	1	Co-expression
AH10.1	F52H3.6	AH10.1	F52H3.6	1	Co-expression
AH10.1	K03H1.1	AH10.1	gln-2	1	Co-expression
AH10.1	R09E10.6	AH10.1	R09E10.6	1	Co-expression
AH10.1	R10E9.2	AH10.1	R10E9.2	1	Co-expression
AH10.1	R13H9.5	AH10.1	R13H9.5	1	Co-expression
AH10.1	T23F11.2	AH10.1	T23F11.2	1	Co-expression
AH10.1	T27E7.1	AH10.1	T27E7.1	1	Co-expression
AH10.1	T28H11.7	AH10.1	T28H11.7	1	Co-expression
AH10.1	W03D8.10	AH10.1	W03D8.10	1	Co-expression
AH10.1	W09C3.6	AH10.1	gsp-3	1	Co-expression
AH10.1	Y38H8A.3	AH10.1	Y38H8A.3	1	Co-expression
AH10.1	ZK637.12	AH10.1	ZK637.12	1	Co-expression
AH10.1	ZK637.15	AH10.1	ZK637.15	1	Co-expression
AH6.10	B0412.2	sra-6	daf-7	1	Fine Genetic
AH6.10	C05D2.1	sra-6	daf-4	1	Fine Genetic
AH6.10	C32D5.2	sra-6	sma-6	1	SGI
AH6.10	F01G10.8	sra-6	daf-14	1	Fine Genetic
AH6.10	F11A1.3	sra-6	daf-12	1	Fine Genetic
AH6.10	F28F9.1	sra-6	zag-1	1	Fine Genetic
AH6.10	F29C4.1	sra-6	daf-1	1	Fine Genetic
AH6.10	R05D11.1	sra-6	smad-1	1	Fine Genetic
AH6.10	Y16B4A.1	sra-6	unc-3	1	Fine Genetic
AH6.14	F58H12.1	sra-9	kin-29	1	Fine Genetic
AH6.2	F39H2.4	AH6.2	syp-3	1	Interolog
AH6.5	B0273.2	mex-6	puf-7	1	Co-expression
AH6.5	B0280.5	mex-6	B0280.5	1	Co-expression
AH6.5	B0285.1	mex-6	B0285.1	1	Co-phenotype
AH6.5	B0393.6	mex-6	B0393.6	1	Co-expression
AH6.5	C01F6.4	mex-6	fem-3	1	Co-expression
AH6.5	C01G8.1	mex-6	C01G8.1	1	Co-expression
AH6.5	C03D6.3	mex-6	cel-1	1	Co-phenotype
AH6.5	C04A2.3	mex-6	egl-27	1	Co-phenotype
AH6.5	C04B4.2	mex-6	C04B4.2	1	Co-expression
AH6.5	C05C10.5	mex-6	C05C10.5	1	Co-expression
AH6.5	C05D11.4	mex-6	let-756	1	SGI
AH6.5	C07G2.1	mex-6	cej-1	1	Co-expression
AH6.5	C07H6.6	mex-6	clk-2	1	SGI
AH6.5	C08F8.3	mex-6	C08F8.3	1	Co-expression
AH6.5	C09G9.6	mex-6	oma-1	1	Co-expression
AH6.5	C12D8.1	mex-6	C12D8.1	1	Interolog
AH6.5	C14B1.9	mex-6	C14B1.9	1	Co-expression
AH6.5	C15H11.6	mex-6	nxf-2	1	Co-expression
AH6.5	C16A11.6	mex-6	C16A11.6	1	Co-expression
AH6.5	C17E4.3	mex-6	C17E4.3	1	Co-expression
AH6.5	C17E4.9	mex-6	C17E4.9	1	Co-phenotype
AH6.5	C17E7.4	mex-6	C17E7.4	1	Co-expression
AH6.5	C17F4.5	mex-6	C17F4.5	1	Co-expression
AH6.5	C24G6.1	mex-6	syp-2	1	Co-expression
AH6.5	C25A1.8	mex-6	C25A1.8	1	Co-expression
AH6.5	C25A1.9	mex-6	C25A1.9	1	Co-expression
AH6.5	C27A2.3	mex-6	ify-1	1	Co-expression
AH6.5	C27A2.6	mex-6	dsh-2	1	Co-phenotype
AH6.5	C27D9.1	mex-6	C27D9.1	1	Co-expression
AH6.5	C27F2.10	mex-6	C27F2.10	1	Co-phenotype
AH6.5	C28C12.2	mex-6	C28C12.2	1	Co-expression
AH6.5	C28D4.3	mex-6	gln-6	1	Co-expression
AH6.5	C30B5.1	mex-6	tag-319	1	Co-expression
AH6.5	C30F12.4	mex-6	C30F12.4	1	Co-expression
AH6.5	C31H1.8	mex-6	C31H1.8	1	Co-expression
AH6.5	C32D5.2	mex-6	sma-6	1	SGI
AH6.5	C33H5.15	mex-6	sgo-1	1	Co-expression
AH6.5	C34G6.5	mex-6	C34G6.5	1	Co-expression
AH6.5	C36B1.11	mex-6	C36B1.11	1	Co-expression
AH6.5	C37C3.9	mex-6	C37C3.9	1	Co-expression
AH6.5	C38D4.4	mex-6	C38D4.4	1	Co-expression
AH6.5	C41G7.3	mex-6	C41G7.3	1	Co-expression
AH6.5	C42C1.8	mex-6	C42C1.8	1	Co-expression
AH6.5	C50B6.2	mex-6	C50B6.2	1	Co-expression
AH6.5	C50B8.2	mex-6	bir-2	1	Co-expression
AH6.5	C52A11.2	mex-6	C52A11.2	1	Co-phenotype
AH6.5	D1081.7	mex-6	D1081.7	1	Co-expression
AH6.5	DAF-18	mex-6	DAF-18	1	Co-expression
AH6.5	EEED8.3	mex-6	EEED8.3	1	Co-expression
AH6.5	F02A9.6	mex-6	glp-1	1	SGI
AH6.5	F02E8.4	mex-6	F02E8.4	1	Co-expression
AH6.5	F02H6.3	mex-6	F02H6.3	1	Co-expression
AH6.5	F07A5.1	mex-6	inx-14	1	Co-expression
AH6.5	F08B4.5	mex-6	F08B4.5	1	Co-phenotype
AH6.5	F08D12.1	mex-6	F08D12.1	1	Co-phenotype
AH6.5	F08F3.6	mex-6	F08F3.6	1	Co-expression
AH6.5	F08G5.1	mex-6	F08G5.1	1	Co-expression
AH6.5	F09G2.8	mex-6	F09G2.8	1	Co-expression
AH6.5	F10B5.5	mex-6	pch-2	1	Co-expression
AH6.5	F10E9.8	mex-6	sas-4	1	Co-phenotype
AH6.5	F14D12.2	mex-6	unc-97	1	Co-phenotype
AH6.5	F14D2.4	mex-6	F14D2.4	1	Co-expression
AH6.5	F14D7.2	mex-6	F14D7.2	1	Co-expression
AH6.5	F14H3.6	mex-6	F14H3.6	1	Co-expression
AH6.5	F18A11.1	mex-6	puf-6	1	Co-expression
AH6.5	F18A1.7	mex-6	F18A1.7	1	Co-expression
AH6.5	F21D5.1	mex-6	F21D5.1	1	Co-expression
AH6.5	F22B3.4	mex-6	F22B3.4	1	Co-expression
AH6.5	F22B5.1	mex-6	evl-20	1	Co-phenotype
AH6.5	F23H12.4	mex-6	sqt-3	1	Co-phenotype
AH6.5	F26A1.1	mex-6	F26A1.1	1	Co-expression
AH6.5	F26D10.10	mex-6	gln-5	1	Co-expression
AH6.5	F27C8.6	mex-6	F27C8.6	1	Co-expression
AH6.5	F30F8.3	mex-6	F30F8.3	1	Co-expression
AH6.5	F31F6.3	mex-6	F31F6.3	1	Co-expression
AH6.5	F32D1.7	mex-6	F32D1.7	1	Co-expression
AH6.5	F33E11.2	mex-6	F33E11.2	1	Co-expression
AH6.5	F33G12.4	mex-6	F33G12.4	1	Co-expression
AH6.5	F35C11.5	mex-6	F35C11.5	1	Co-expression
AH6.5	F38E1.7	mex-6	mom-2	1	Co-expression
AH6.5	F42E11.4	mex-6	tni-1	1	Co-phenotype
AH6.5	F43D9.4	mex-6	sip-1	1	Co-expression
AH6.5	F44B9.7	mex-6	pqn-38	1	Co-phenotype
AH6.5	F44F4.2	mex-6	F44F4.2	1	Co-expression
AH6.5	F45F2.11	mex-6	F45F2.11	1	Co-expression
AH6.5	F46F11.2	mex-6	cey-2	1	Co-expression
AH6.5	F52B10.1	mex-6	nmy-1	1	Co-phenotype
AH6.5	F52B5.2	mex-6	F52B5.2	1	Co-expression
AH6.5	F52E1.10	mex-6	F52E1.10	1	Co-expression
AH6.5	F52E1.1	mex-6	pos-1	1	Co-expression
AH6.5	F52H3.4	mex-6	F52H3.4	1	Co-expression
AH6.5	F54C9.8	mex-6	puf-5	1	Co-expression
AH6.5	F54D5.5	mex-6	F54D5.5	1	Co-phenotype
AH6.5	F54E7.3	mex-6	par-3	1	Fine Genetic
AH6.5	F56C9.3	mex-6	F56C9.3	1	Co-expression
AH6.5	F56C9.6	mex-6	F56C9.6	1	Co-expression
AH6.5	F57B10.12	mex-6	mei-2	1	Co-expression
AH6.5	F57B10.4	mex-6	F57B10.4	1	Co-expression
AH6.5	F57C2.3	mex-6	F57C2.3	1	Co-expression
AH6.5	F58A3.2	mex-6	egl-15	1	SGI
AH6.5	F59B2.6	mex-6	zif-1	1	Co-expression
AH6.5	H02I12.1	mex-6	H02I12.1	1	Co-expression
AH6.5	H02I12.5	mex-6	H02I12.5	1	Co-expression
AH6.5	H39E23.1	mex-6	par-1	1	Fine Genetic
AH6.5	K02B12.8	mex-6	zhp-3	1	Co-expression
AH6.5	K03B4.3	mex-6	taf-10	1	Co-phenotype
AH6.5	K05C4.6	mex-6	hmp-2	1	Co-phenotype
AH6.5	K07A1.2	mex-6	K07A1.2	1	Co-expression
AH6.5	K10B2.3	mex-6	K10B2.3	1	Co-expression
AH6.5	K10D3.3	mex-6	taf-11.2	1	Co-expression
AH6.5	M01E11.5	mex-6	cey-3	1	Co-expression
AH6.5	R02D3.5	mex-6	R02D3.5	1	Co-phenotype
AH6.5	R04D3.2	mex-6	R04D3.2	1	Co-expression
AH6.5	R05D3.7	mex-6	unc-116	1	Co-phenotype
AH6.5	R06C7.1	mex-6	R06C7.1	1	Co-expression
AH6.5	R09F10.8	mex-6	R09F10.8	1	Co-expression
AH6.5	R119.7	mex-6	R119.7	1	Co-expression
AH6.5	R12E2.10	mex-6	R12E2.10	1	Co-expression
AH6.5	T01C3.3	mex-6	T01C3.3	1	Co-expression
AH6.5	T04A8.8	mex-6	T04A8.8	1	Co-expression
AH6.5	T04D3.2	mex-6	T04D3.2	1	Co-phenotype
AH6.5	T05B9.1	mex-6	T05B9.1	1	Co-expression
AH6.5	T05F1.2	mex-6	T05F1.2	1	Co-expression
AH6.5	T05G5.7	mex-6	T05G5.7	1	Co-expression
AH6.5	T07A9.6	mex-6	daf-18	1	Co-expression
AH6.5	T07G12.10	mex-6	zim-2	1	Co-expression
AH6.5	T07G12.6	mex-6	zim-1	1	Co-expression
AH6.5	T09B4.1	mex-6	T09B4.1	1	Co-expression
AH6.5	T11B7.4	mex-6	eat-1	1	Interolog
AH6.5	T11F8.1	mex-6	T11F8.1	1	Co-expression
AH6.5	T11F8.3	mex-6	rme-2	1	Co-expression
AH6.5	T13F2.6	mex-6	T13F2.6	1	Co-expression
AH6.5	T17H7.4	mex-6	gei-16	1	Interolog
AH6.5	T19B10.6	mex-6	T19B10.6	1	Co-expression
AH6.5	T21C9.13	mex-6	T21C9.13	1	Co-expression
AH6.5	T21E3.1	mex-6	T21E3.1	1	Co-expression
AH6.5	T22D1.5	mex-6	T22D1.5	1	Co-expression
AH6.5	T23G11.2	mex-6	gna-2	1	Co-expression
AH6.5	T25E12.5	mex-6	T25E12.5	1	Co-expression
AH6.5	T26A5.9	mex-6	dlc-1	1	Co-phenotype
AH6.5	T27B1.2	mex-6	T27B1.2	1	Co-phenotype
AH6.5	W02B9.1	mex-6	hmr-1	1	Co-phenotype
AH6.5	W02F12.3	mex-6	W02F12.3	1	Co-expression
AH6.5	W03C9.3	mex-6	rab-7	1	Co-phenotype
AH6.5	W03C9.7	mex-6	mex-1	1	Co-expression
AH6.5	W04A8.7	mex-6	taf-1	1	Co-phenotype
AH6.5	W05F2.3	mex-6	W05F2.3	1	Co-expression
AH6.5	W07B3.2	mex-6	gei-4	1	Interolog
AH6.5	W09C2.1	mex-6	elt-1	1	Co-phenotype
AH6.5	Y102A5C.1	mex-6	Y102A5C.1	1	Co-expression
AH6.5	Y11D7A.12	mex-6	Y11D7A.12	1	Co-expression
AH6.5	Y11D7A.7	mex-6	Y11D7A.7	1	Co-expression
AH6.5	Y17G9B.A	mex-6	Y17G9B.A	1	Co-expression
AH6.5	Y18D10A.11	mex-6	Y18D10A.11	1	Co-expression
AH6.5	Y38F2A_6126.G	mex-6	Y38F2A_6126.G	1	Co-expression
AH6.5	Y39E4B.5	mex-6	Y39E4B.5	1	Co-expression
AH6.5	Y40B1A.4	mex-6	Y40B1A.4	1	Co-phenotype
AH6.5	Y43E12A.1	mex-6	cyb-2.1	1	Co-expression
AH6.5	Y45F10A.2	mex-6	puf-3	1	Co-expression
AH6.5	Y45F10C.3	mex-6	Y45F10C.3	1	Co-expression
AH6.5	Y48G1C_55.G	mex-6	Y48G1C_55.G	1	Co-expression
AH6.5	Y49E10.21	mex-6	Y49E10.21	1	Co-phenotype
AH6.5	Y4C6A.G	mex-6	Y4C6A.G	1	Co-expression
AH6.5	Y52B11A.9	mex-6	Y52B11A.9	1	Co-phenotype
AH6.5	Y62E10A.N	mex-6	Y62E10A.N	1	Co-expression
AH6.5	ZC168.4	mex-6	cyb-1	1	Co-expression
AH6.5	ZC308.4	mex-6	ZC308.4	1	Co-expression
AH6.5	ZC404.8	mex-6	spn-4	1	Co-expression
AH6.5	ZC513.6	mex-6	oma-2	1	Co-expression
AH6.5	ZC518.2	mex-6	sec-24.2	1	Co-phenotype
AH6.5	ZK1127.1	mex-6	nos-2	1	Co-expression
AH6.5	ZK829.9	mex-6	ZK829.9	1	Co-expression
AH6.5	ZK858.3	mex-6	ZK858.3	1	Co-expression
AH9.2	C48D1.2	crn-4	ced-3	1	Fine Genetic
B0001.1	C45G3.1	B0001.1	tag-255	1	Interolog
B0001.2	C06A8.4	B0001.2	skr-17	1	Co-expression
B0001.2	C15H11.6	B0001.2	nxf-2	1	Co-expression
B0001.2	F22B7.6	B0001.2	polk-1	1	Co-expression
B0001.2	F52B5.2	B0001.2	F52B5.2	1	Co-expression
B0001.2	T05E11.4	B0001.2	spo-11	1	Co-expression
B0001.2	T07G12.11	B0001.2	zim-3	1	Co-expression
B0001.2	T11F8.3	B0001.2	rme-2	1	Co-expression
B0019.2	K01G5.4	B0019.2	ran-1	1	Interolog
B0019.3	K01G5.4	B0019.3	ran-1	1	Interolog
B0024.10	C01G10.7	B0024.10	C01G10.7	1	Co-expression
B0024.10	F54E12.2	B0024.10	F54E12.2	1	Co-expression
B0024.10	H02I12.8	B0024.10	cyp-31A2	1	Co-expression
B0024.10	ZC317.7	B0024.10	ZC317.7	1	Co-expression
B0024.11	B0207.6	B0024.11	B0207.6	1	Co-expression
B0024.11	B0348.6	B0024.11	ife-3	1	Co-expression
B0024.11	C04G2.6	B0024.11	dis-3	1	Co-expression
B0024.11	C05D11.12	B0024.11	let-721	1	Interolog
B0024.11	C06G3.5	B0024.11	C06G3.5	1	Co-expression
B0024.11	C16C10.2	B0024.11	C16C10.2	1	Co-expression
B0024.11	C37H5.5	B0024.11	C37H5.5	1	Interolog
B0024.11	C53D5.6	B0024.11	imb-3	1	Co-expression
B0024.11	F01F1.8	B0024.11	cct-6	1	Co-expression
B0024.11	F10G7.4	B0024.11	scc-1	1	Interolog
B0024.11	F13H8.2	B0024.11	F13H8.2	1	Co-expression
B0024.11	H19N07.1	B0024.11	H19N07.1	1	Co-expression
B0024.11	H35B03.2	B0024.11	H35B03.2	1	Co-expression
B0024.11	H43I07.2	B0024.11	H43I07.2	1	Co-expression
B0024.11	K07C5.4	B0024.11	K07C5.4	1	Co-expression
B0024.11	M106.4	B0024.11	M106.4	1	Co-expression
B0024.11	M7.1	B0024.11	let-70	1	Interolog
B0024.11	R10E4.4	B0024.11	mcm-5	1	Co-expression
B0024.11	R11H6.5	B0024.11	R11H6.5	1	Co-expression
B0024.11	T07A9.8	B0024.11	T07A9.8	1	Co-expression
B0024.11	T08G11.4	B0024.11	T08G11.4	1	Co-expression
B0024.11	T22D1.10	B0024.11	ruvb-2	1	Co-expression
B0024.11	T22D1.3	B0024.11	T22D1.3	1	Interolog
B0024.11	W02D3.2	B0024.11	W02D3.2	1	Co-expression
B0024.11	Y106G6H.2	B0024.11	pab-1	1	Interolog
B0024.11	Y40D12A.1	B0024.11	Y40D12A.1	1	Co-expression
B0024.11	Y54G11A.2	B0024.11	Y54G11A.2	1	Co-expression
B0024.11	Y74C9A.3	B0024.11	Y74C9A.3	1	Interolog
B0024.11	ZK795.3	B0024.11	ZK795.3	1	Co-expression
B0024.11	ZK858.7	B0024.11	ZK858.7	1	Co-expression
B0024.12	B0365.1	gna-1	B0365.1	1	Interolog
B0024.12	C25F6.2	gna-1	dlg-1	1	Interolog
B0024.12	C38D4.6	gna-1	pal-1	1	Interolog
B0024.12	W02G9.2	gna-1	W02G9.2	1	Interolog
B0024.12	W02G9.3	gna-1	W02G9.3	1	Interolog
B0024.13	F55A11.4	B0024.13	F55A11.4	1	Co-expression
B0024.13	T20D3.5	B0024.13	T20D3.5	1	Co-expression
B0024.13	T25G12.4	B0024.13	rab-6.2	1	Co-expression
B0024.13	ZK1127.11	B0024.13	him-14	1	Co-expression
B0024.14	B0507.1	crm-1	B0507.1	1	Interolog
B0024.14	C02C2.1	crm-1	tyr-1	1	Interolog
B0024.14	C34G6.2	crm-1	tyr-4	1	Interolog
B0024.14	C37C3.6	crm-1	ppn-1	1	Interolog
B0024.14	C54A12.4	crm-1	drn-1	1	Co-expression
B0024.14	C54D2.2	crm-1	C54D2.2	1	Interolog
B0024.14	F08C6.1	crm-1	adt-2	1	Interolog
B0024.14	F16B4.5	crm-1	F16B4.5	1	Interolog
B0024.14	F23B12.3	crm-1	F23B12.3	1	Interolog
B0024.14	F23B12.4	crm-1	F23B12.4	1	Interolog
B0024.14	F29G6.3	crm-1	F29G6.3	1	Interolog
B0024.14	F30H5.3	crm-1	F30H5.3	1	Interolog
B0024.14	F41H10.8	crm-1	elo-6	1	Interolog
B0024.14	F42D1.2	crm-1	F42D1.2	1	Interolog
B0024.14	F43G9.11	crm-1	ces-1	1	Interolog
B0024.14	F48E8.1	crm-1	lon-1	1	Interolog
B0024.14	F53A9.1	crm-1	F53A9.1	1	Interolog
B0024.14	F53A9.2	crm-1	F53A9.2	1	Interolog
B0024.14	F54A3.1	crm-1	F54A3.1	1	Interolog
B0024.14	F54B11.7	crm-1	F54B11.7	1	Interolog
B0024.14	F56B3.2	crm-1	F56B3.2	1	Interolog
B0024.14	F58E6.3	crm-1	F58E6.3	1	Interolog
B0024.14	H04J21.3	crm-1	gip-1	1	Interolog
B0024.14	K07C11.7	crm-1	K07C11.7	1	Interolog
B0024.14	K08E3.6	crm-1	cyk-4	1	Interolog
B0024.14	K08E7.5	crm-1	K08E7.5	1	Interolog
B0024.14	R02F11.1	crm-1	R02F11.1	1	Interolog
B0024.14	R05G6.7	crm-1	R05G6.7	1	Interolog
B0024.14	T01B7.8	crm-1	T01B7.8	1	Interolog
B0024.14	T04C12.6	crm-1	act-1	1	Interolog
B0024.14	T21B6.3	crm-1	T21B6.3	1	Interolog
B0024.14	T21D12.11	crm-1	T21D12.11	1	Interolog
B0024.14	T21D12.9	crm-1	T21D12.9	1	Co-expression
B0024.14	T22F7.3	crm-1	T22F7.3	1	Interolog
B0024.14	T22H2.5	crm-1	T22H2.5	1	Interolog
B0024.14	W03G1.5	crm-1	W03G1.5	1	Interolog
B0024.14	Y39B6A.1	crm-1	Y39B6A.1	1	Interolog
B0024.14	Y64G10A.7	crm-1	Y64G10A.7	1	Interolog
B0024.14	Y65B4A.7	crm-1	Y65B4A.7	1	Interolog
B0024.14	Y66H1B.2	crm-1	Y66H1B.2	1	Co-expression
B0024.14	Y69H2.10	crm-1	Y69H2.10	1	Interolog
B0024.14	Y69H2.3	crm-1	Y69H2.3	1	Interolog
B0024.14	ZC434.2	crm-1	rps-7	1	Interolog
B0024.14	ZK1067.7	crm-1	pqn-95	1	Interolog
B0024.14	ZK849.1	crm-1	ZK849.1	1	Interolog
B0024.14	ZK849.2	crm-1	ZK849.2	1	Interolog
B0024.1	D1007.6	col-149	rps-10	1	Interolog
B0024.1	W07B3.2	col-149	gei-4	1	Interolog
B0024.6	Y55D5A.5	gcy-6	daf-2	1	Fine Genetic
B0024.8	Y45F10B.10	B0024.8	qui-1	1	Co-expression
B0025.1	C03D6.3	vps-34	cel-1	1	Co-expression
B0025.1	C26C6.2	vps-34	goa-1	1	Interolog
B0025.1	F32B6.8	vps-34	F32B6.8	1	Co-expression
B0025.1	F40F9.6	vps-34	F40F9.6	1	Co-expression
B0025.1	F41E6.13	vps-34	tag-283	1	Co-expression
B0025.1	F53A2.8	vps-34	mtm-6	1	Fine Genetic
B0025.1	F53G12.1	vps-34	rab-11.1	1	Co-expression
B0025.1	F55A12.3	vps-34	ppk-1	1	Co-expression
B0025.1	T08A11.1	vps-34	T08A11.1	1	Co-expression
B0025.1	T12A2.2	vps-34	T12A2.2	1	Co-expression
B0025.1	T19E7.3	vps-34	bec-1	1	Co-expression
B0025.1	T23F11.1	vps-34	T23F11.1	1	Interolog
B0025.1	Y110A7A.5	vps-34	mtm-1	1	Fine Genetic
B0025.1	ZK1248.3	vps-34	ehs-1	1	Co-expression
B0025.1	ZK632.6	vps-34	cnx-1	1	Co-expression
B0025.1	ZK930.1	vps-34	ZK930.1	1	Interolog
B0025.2	C28H8.1	csn-2	C28H8.1	1	Co-expression
B0025.2	C45E1.1	csn-2	nhr-64	1	Interolog
B0025.2	C53A5.3	csn-2	hda-1	1	Co-expression
B0025.2	F36A2.1	csn-2	F36A2.1	1	Co-expression
B0025.2	F44A6.2	csn-2	sex-1	1	Interolog
B0025.2	T11G6.8	csn-2	T11G6.8	1	Co-expression
B0025.2	Y59A8A.1	csn-2	csn-1	1	Interolog
B0025.2	ZK632.11	csn-2	ZK632.11	1	Co-expression
B0034.3	C09H6.2	cdh-11	lin-10	1	Interolog
B0034.3	C17F4.7	cdh-11	C17F4.7	1	Interolog
B0034.3	C33A11.4	cdh-11	C33A11.4	1	Co-expression
B0034.3	C52E12.2	cdh-11	unc-104	1	Co-expression
B0034.3	H20J18.1	cdh-11	scd-1	1	Co-expression
B0034.3	R05F9.10	cdh-11	sgt-1	1	Interolog
B0035.11	B0286.4	B0035.11	ntl-2	1	Co-phenotype
B0035.11	B0393.2	B0035.11	B0393.2	1	Co-expression
B0035.11	C08F8.1	B0035.11	C08F8.1	1	Co-phenotype
B0035.11	C16A3.3	B0035.11	C16A3.3	1	Co-expression
B0035.11	C25A1.9	B0035.11	C25A1.9	1	Co-phenotype
B0035.11	C34B2.6	B0035.11	C34B2.6	1	Co-expression
B0035.11	C36B1.7	B0035.11	C36B1.7	1	Co-expression
B0035.11	C41G7.1	B0035.11	smn-1	1	Co-phenotype
B0035.11	C56C10.8	B0035.11	icd-1	1	Co-phenotype
B0035.11	D1054.3	B0035.11	D1054.3	1	Co-expression
B0035.11	D1081.8	B0035.11	D1081.8	1	Co-expression
B0035.11	F23F1.5	B0035.11	F23F1.5	1	Co-expression
B0035.11	F25B3.6	B0035.11	F25B3.6	1	Co-phenotype
B0035.11	F27E5.2	B0035.11	pax-3	1	Co-phenotype
B0035.11	F28C6.6	B0035.11	suf-1	1	Co-expression
B0035.11	F43E2.2	B0035.11	F43E2.2	1	Co-expression
B0035.11	K04G2.1	B0035.11	K04G2.1	1	Co-expression
B0035.11	K07H8.1	B0035.11	K07H8.1	1	Co-expression
B0035.11	M01E5.5	B0035.11	top-1	1	Co-expression
B0035.11	R06A4.4	B0035.11	imb-2	1	Co-phenotype
B0035.11	R07E5.3	B0035.11	R07E5.3	1	Co-expression
B0035.11	R07G3.5	B0035.11	R07G3.5	1	Co-expression
B0035.11	R08D7.1	B0035.11	R08D7.1	1	Co-expression
B0035.11	R08D7.2	B0035.11	R08D7.2	1	Co-expression
B0035.11	R11A8.4	B0035.11	sir-2.1	1	Co-expression
B0035.11	R11H6.5	B0035.11	R11H6.5	1	Co-expression
B0035.11	R13F6.1	B0035.11	kbp-1	1	Co-phenotype
B0035.11	T01G9.6	B0035.11	kin-10	1	Co-phenotype
B0035.11	T10C6.5	B0035.11	T10C6.5	1	Co-expression
B0035.11	T12A2.7	B0035.11	T12A2.7	1	Co-phenotype
B0035.11	T13F2.2	B0035.11	T13F2.2	1	Co-expression
B0035.11	T20B12.8	B0035.11	hmg-4	1	Co-expression
B0035.11	T23D8.9	B0035.11	T23D8.9	1	Co-phenotype
B0035.11	T26A5.6	B0035.11	T26A5.6	1	Co-expression
B0035.11	W01B6.9	B0035.11	ndc-80	1	Co-expression
B0035.11	W02A11.4	B0035.11	uba-2	1	Co-phenotype
B0035.11	W04A4.5	B0035.11	W04A4.5	1	Co-phenotype
B0035.11	Y39E4B.1	B0035.11	tag-351	1	Co-phenotype
B0035.11	Y45F10A.4	B0035.11	Y45F10A.4	1	Co-expression
B0035.11	Y49E10.21	B0035.11	Y49E10.21	1	Co-phenotype
B0035.11	Y54E2A.11	B0035.11	eif-3.B	1	Co-phenotype
B0035.11	Y65B4BR.5	B0035.11	Y65B4BR.5	1	Co-phenotype
B0035.11	Y71F9B.7	B0035.11	plk-2	1	Co-expression
B0035.11	ZK632.1	B0035.11	mcm-6	1	Co-expression
B0035.12	B0285.1	B0035.12	B0285.1	1	Co-expression
B0035.12	C07H6.1	B0035.12	lig-4	1	Co-expression
B0035.12	C52E4.4	B0035.12	rpt-1	1	Co-expression
B0035.12	E04D5.1	B0035.12	E04D5.1	1	Co-expression
B0035.12	M04B2.4	B0035.12	M04B2.4	1	Co-expression
B0035.12	R11A8.6	B0035.12	irs-1	1	Co-expression
B0035.12	R11H6.5	B0035.12	R11H6.5	1	Co-expression
B0035.12	T10F2.3	B0035.12	ulp-1	1	Co-expression
B0035.12	T21G5.3	B0035.12	glh-1	1	Co-expression
B0035.14	R151.7	dnj-1	R151.7	1	Co-expression
B0035.14	T09B4.9	dnj-1	T09B4.9	1	Co-expression
B0035.14	Y94H6A.9	dnj-1	Y94H6A.9	1	Co-expression
B0035.16	B0207.6	B0035.16	B0207.6	1	Co-expression
B0035.16	B0334.4	B0035.16	B0334.4	1	Co-expression
B0035.16	C07G1.5	B0035.16	hgrs-1	1	Co-expression
B0035.16	C08B11.6	B0035.16	C08B11.6	1	Transposed SGA
B0035.16	C16C10.10	B0035.16	tag-73	1	Co-expression
B0035.16	C33H5.17	B0035.16	C33H5.17	1	Co-expression
B0035.16	C43E11.3	B0035.16	met-1	1	Transposed SGA
B0035.16	F10G8.6	B0035.16	F10G8.6	1	Co-expression
B0035.16	F11H8.1	B0035.16	rfl-1	1	Co-expression
B0035.16	F25H2.9	B0035.16	pas-5	1	Co-expression
B0035.16	F37C12.1	B0035.16	F37C12.1	1	Co-expression
B0035.16	F40G9.3	B0035.16	ubc-20	1	Co-expression
B0035.16	F45G2.3	B0035.16	F45G2.3	1	Co-expression
B0035.16	F53E4.1	B0035.16	F53E4.1	1	Co-expression
B0035.16	T01C3.10	B0035.16	nmr-2	1	Co-expression
B0035.16	T09B4.10	B0035.16	chn-1	1	Co-expression
B0035.16	W03G9.4	B0035.16	app-1	1	Co-expression
B0035.16	Y22D7AL.5	B0035.16	hsp-60	1	Interolog
B0035.1	B0464.5	B0035.1	spk-1	1	Interolog
B0035.1	C16C10.5	B0035.1	C16C10.5	1	Co-expression
B0035.1	C26D10.2	B0035.1	hel-1	1	Co-expression
B0035.1	F42A6.7	B0035.1	hrp-1	1	Co-expression
B0035.1	K07C5.4	B0035.1	K07C5.4	1	Co-expression
B0035.1	T27F2.1	B0035.1	skp-1	1	Co-expression
B0035.1	W03F9.10	B0035.1	W03F9.10	1	Co-expression
B0035.1	Y54G9A.6	B0035.1	Y54G9A.6	1	Interolog
B0035.1	ZK1128.5	B0035.1	ZK1128.5	1	Co-expression
B0035.2	C43E11.9	dnj-2	C43E11.9	1	Co-expression
B0035.2	C47D12.6	dnj-2	trs-1	1	Co-expression
B0035.2	F13D12.7	dnj-2	gpb-1	1	Interolog
B0035.2	F26E4.8	dnj-2	tba-1	1	Interolog
B0035.2	F45E4.9	dnj-2	hmg-5	1	Co-expression
B0035.2	K08H10.8	dnj-2	K08H10.8	1	Co-expression
B0035.2	R05F9.10	dnj-2	sgt-1	1	Interolog
B0035.2	T25D3.4	dnj-2	T25D3.4	1	Co-expression
B0035.3	R10H10.1	B0035.3	lpd-8	1	Co-expression
B0035.3	Y52B11A.2	B0035.3	Y52B11A.2	1	Co-expression
B0035.4	C06G3.11	tag-317	tin-9.1	1	Co-expression
B0035.4	C36B1.3	tag-317	C36B1.3	1	Co-expression
B0035.4	C50D2.5	tag-317	C50D2.5	1	Co-expression
B0035.4	F21C3.5	tag-317	F21C3.5	1	Co-expression
B0035.4	F29G9.3	tag-317	aps-1	1	Co-expression
B0035.4	F40F8.9	tag-317	lsm-1	1	Co-expression
B0035.4	F46F11.4	tag-317	ubl-5	1	Co-expression
B0035.4	F54C9.10	tag-317	arl-1	1	Co-expression
B0035.4	F58A4.9	tag-317	F58A4.9	1	Co-expression
B0035.4	K04G2.1	tag-317	K04G2.1	1	Co-expression
B0035.4	T19B4.4	tag-317	dnj-21	1	Co-expression
B0035.5	F02D10.5	B0035.5	flr-1	1	Co-phenotype
B0035.5	F14B4.2	B0035.5	F14B4.2	1	Co-expression
B0035.5	F25H2.4	B0035.5	F25H2.4	1	Co-phenotype
B0035.5	F40A3.3	B0035.5	F40A3.3	1	Co-expression
B0035.5	F55D10.1	B0035.5	F55D10.1	1	Co-expression
B0035.5	H41C03.1	B0035.5	H41C03.1	1	Co-phenotype
B0035.5	R03D7.1	B0035.5	R03D7.1	1	Co-expression
B0035.5	R05F9.6	B0035.5	R05F9.6	1	Co-expression
B0035.5	T05A12.2	B0035.5	tre-2	1	Co-expression
B0035.5	T23H2.5	B0035.5	rab-10	1	Co-phenotype
B0035.5	T25B9.9	B0035.5	T25B9.9	1	Co-expression
B0035.5	VZK822L.1	B0035.5	fat-6	1	Co-phenotype
B0035.5	Y16B4A.2	B0035.5	Y16B4A.2	1	Co-expression
B0035.5	Y57G11C.24	B0035.5	eps-8	1	Co-phenotype
B0035.5	Y66H1B.4	B0035.5	spl-1	1	Co-expression
B0035.5	ZC395.3	B0035.5	toc-1	1	Co-phenotype
B0035.5	ZK809.2	B0035.5	acl-3	1	Co-expression
B0035.6	K01G5.1	B0035.6	tag-331	1	Interolog
B0035.9	F07B7.11	his-46	his-54	1	Co-expression
B0035.9	F45E1.6	his-46	his-71	1	Co-expression
B0041.2	T17H7.4	B0041.2	gei-16	1	Interolog
B0041.2	W07B3.2	B0041.2	gei-4	1	Interolog
B0041.4	B0238.12	rpl-4	B0238.12	1	Interolog
B0041.4	B0412.4	rpl-4	rps-29	1	Co-expression
B0041.4	B0511.6	rpl-4	B0511.6	1	Co-expression
B0041.4	C01G10.8	rpl-4	C01G10.8	1	Co-expression
B0041.4	C05B10.1	rpl-4	lip-1	1	Co-expression
B0041.4	C05C8.2	rpl-4	C05C8.2	1	Interolog
B0041.4	C06E7.3	rpl-4	C06E7.3	1	Co-expression
B0041.4	C07E3.2	rpl-4	C07E3.2	1	Interolog
B0041.4	C08H9.2	rpl-4	C08H9.2	1	Interolog
B0041.4	C09D4.5	rpl-4	rpl-19	1	Interolog
B0041.4	C14B9.7	rpl-4	rpl-21	1	Co-expression
B0041.4	C16A3.3	rpl-4	C16A3.3	1	Interolog
B0041.4	C16A3.7	rpl-4	C16A3.7	1	Interolog
B0041.4	C23G10.3	rpl-4	rps-3	1	Co-expression
B0041.4	C25A1.10	rpl-4	dao-5	1	Co-expression
B0041.4	C31C9.2	rpl-4	C31C9.2	1	Interolog
B0041.4	C32E8.2	rpl-4	rpl-13	1	Co-expression
B0041.4	C34E10.6	rpl-4	atp-2	1	Co-expression
B0041.4	C37C3.2	rpl-4	C37C3.2	1	Co-expression
B0041.4	C42C1.5	rpl-4	tag-335	1	Interolog
B0041.4	C44B11.3	rpl-4	mec-12	1	Co-expression
B0041.4	C47B2.5	rpl-4	eif-6	1	Interolog
B0041.4	C49H3.11	rpl-4	rps-2	1	Co-expression
B0041.4	C52E12.3	rpl-4	sqv-7	1	Co-expression
B0041.4	C53H9.1	rpl-4	rpl-27	1	Co-expression
B0041.4	C56C10.8	rpl-4	icd-1	1	Co-expression
B0041.4	D1007.12	rpl-4	rpl-24.1	1	Co-expression
B0041.4	E04A4.8	rpl-4	rpl-20	1	Co-expression
B0041.4	F01F1.8	rpl-4	cct-6	1	Co-expression
B0041.4	F01G4.3	rpl-4	F01G4.3	1	Interolog
B0041.4	F08F8.7	rpl-4	F08F8.7	1	Co-expression
B0041.4	F08G2.5	rpl-4	F08G2.5	1	Interolog
B0041.4	F13B10.2	rpl-4	rpl-3	1	Interolog
B0041.4	F17C11.9	rpl-4	F17C11.9	1	Co-expression
B0041.4	F23B12.7	rpl-4	F23B12.7	1	Interolog
B0041.4	F25B4.5	rpl-4	F25B4.5	1	Co-expression
B0041.4	F25H2.10	rpl-4	rpa-0	1	Co-expression
B0041.4	F25H5.3	rpl-4	F25H5.3	1	Co-expression
B0041.4	F25H5.4	rpl-4	eft-2	1	Co-expression
B0041.4	F28B3.8	rpl-4	imb-1	1	Interolog
B0041.4	F28C6.7	rpl-4	rpl-26	1	Interolog
B0041.4	F28D1.1	rpl-4	F28D1.1	1	Interolog
B0041.4	F29F11.1	rpl-4	sqv-4	1	Co-expression
B0041.4	F31E3.1	rpl-4	ceh-20	1	Interolog
B0041.4	F31E3.5	rpl-4	eft-3	1	Co-expression
B0041.4	F36A2.6	rpl-4	rps-15	1	Co-expression
B0041.4	F40F11.1	rpl-4	rps-11	1	Co-expression
B0041.4	F40F8.1	rpl-4	F40F8.1	1	Co-expression
B0041.4	F53G12.10	rpl-4	rpl-7	1	Co-expression
B0041.4	F54H12.6	rpl-4	F54H12.6	1	Co-expression
B0041.4	F55A12.8	rpl-4	F55A12.8	1	Interolog
B0041.4	F55F8.2	rpl-4	F55F8.2	1	Interolog
B0041.4	F56F3.5	rpl-4	rps-1	1	Co-expression
B0041.4	F57B9.5	rpl-4	byn-1	1	Interolog
B0041.4	F57B9.6	rpl-4	inf-1	1	Co-expression
B0041.4	F57C12.5	rpl-4	mrp-1	1	Interolog
B0041.4	H28O16.1	rpl-4	H28O16.1	1	Co-expression
B0041.4	JC8.3	rpl-4	rpl-12	1	Co-expression
B0041.4	K02F2.2	rpl-4	K02F2.2	1	Co-expression
B0041.4	K04D7.1	rpl-4	K04D7.1	1	Co-expression
B0041.4	K04G2.2	rpl-4	K04G2.2	1	Co-expression
B0041.4	K07C5.4	rpl-4	K07C5.4	1	Co-expression
B0041.4	K09H9.6	rpl-4	lpd-6	1	Co-expression
B0041.4	K10D2.6	rpl-4	K10D2.6	1	Co-expression
B0041.4	K11H12.2	rpl-4	rpl-15	1	Co-expression
B0041.4	R03G5.1	rpl-4	eft-4	1	Co-expression
B0041.4	R05D11.4	rpl-4	R05D11.4	1	Interolog
B0041.4	R07H5.8	rpl-4	R07H5.8	1	Co-expression
B0041.4	R10E11.2	rpl-4	vha-2	1	Co-expression
B0041.4	R11G11.7	rpl-4	pqn-60	1	Interolog
B0041.4	R13A5.8	rpl-4	rpl-9	1	Co-expression
B0041.4	T01G9.5	rpl-4	mei-1	1	Interolog
B0041.4	T01H3.1	rpl-4	T01H3.1	1	Co-expression
B0041.4	T03F1.3	rpl-4	T03F1.3	1	Co-expression
B0041.4	T04F8.1	rpl-4	T04F8.1	1	Co-expression
B0041.4	T05E11.1	rpl-4	rps-5	1	Co-expression
B0041.4	T07A9.9	rpl-4	T07A9.9	1	Interolog
B0041.4	T09A5.10	rpl-4	lin-5	1	Interolog
B0041.4	T19A6.2	rpl-4	ngp-1	1	Interolog
B0041.4	T20F5.2	rpl-4	pbs-4	1	Interolog
B0041.4	T24B8.1	rpl-4	rpl-32	1	Interolog
B0041.4	T25G3.3	rpl-4	T25G3.3	1	Co-expression
B0041.4	T26G10.1	rpl-4	T26G10.1	1	Interolog
B0041.4	T27E9.1	rpl-4	tag-61	1	Co-expression
B0041.4	W02F12.5	rpl-4	W02F12.5	1	Co-expression
B0041.4	W04G3.5	rpl-4	W04G3.5	1	Co-expression
B0041.4	W06H3.3	rpl-4	W06H3.3	1	Interolog
B0041.4	W07B3.2	rpl-4	gei-4	1	Interolog
B0041.4	W07E6.1	rpl-4	W07E6.1	1	Interolog
B0041.4	W08D2.7	rpl-4	W08D2.7	1	Interolog
B0041.4	W08E3.3	rpl-4	tag-210	1	Co-expression
B0041.4	W09C5.1	rpl-4	W09C5.1	1	Interolog
B0041.4	Y106G6H.2	rpl-4	pab-1	1	Co-expression
B0041.4	Y106G6H.3	rpl-4	rpl-30	1	Co-expression
B0041.4	Y18D10A.8	rpl-4	Y18D10A.8	1	Interolog
B0041.4	Y23H5B.6	rpl-4	Y23H5B.6	1	Interolog
B0041.4	Y24D9A.4	rpl-4	rpl-7A	1	Co-expression
B0041.4	Y37E3.7	rpl-4	rpa-1	1	Co-expression
B0041.4	Y37E3.8	rpl-4	Y37E3.8	1	Interolog
B0041.4	Y39E4B.1	rpl-4	tag-351	1	Interolog
B0041.4	Y48B6A.1	rpl-4	Y48B6A.1	1	Interolog
B0041.4	Y48B6A.2	rpl-4	rpl-43	1	Co-expression
B0041.4	Y48G8AL.6	rpl-4	smg-2	1	Interolog
B0041.4	Y48G8AL.8	rpl-4	rpl-17	1	Co-expression
B0041.4	Y50D7A.4	rpl-4	Y50D7A.4	1	Interolog
B0041.4	Y51H4A.17	rpl-4	Y51H4A.17	1	Interolog
B0041.4	Y54E10A.10	rpl-4	Y54E10A.10	1	Interolog
B0041.4	Y54E2A.11	rpl-4	eif-3.B	1	Co-expression
B0041.4	Y62E10A.1	rpl-4	rpa-2	1	Co-expression
B0041.4	Y6B3A.1	rpl-4	Y6B3A.1	1	Interolog
B0041.4	ZC434.2	rpl-4	rps-7	1	Co-expression
B0041.4	ZK1127.10	rpl-4	ZK1127.10	1	Co-expression
B0041.4	ZK512.2	rpl-4	ZK512.2	1	Interolog
B0041.4	ZK652.4	rpl-4	rpl-35	1	Interolog
B0041.4	ZK945.3	rpl-4	ZK945.3	1	Interolog
B0041.5	F29C4.7	B0041.5	F29C4.7	1	Co-expression
B0041.6	C36B1.4	B0041.6	pas-4	1	Co-expression
B0041.6	R07E4.3	B0041.6	R07E4.3	1	Co-expression
B0041.7	B0495.8	xnp-1	B0495.8	1	Co-expression
B0041.7	C04A11.3	xnp-1	tag-334	1	Transposed SGA
B0041.7	C09B8.7	xnp-1	pak-1	1	Transposed SGA
B0041.7	C16A3.8	xnp-1	tag-213	1	Co-expression
B0041.7	C24A8.4	xnp-1	tag-306	1	Transposed SGA
B0041.7	C32F10.2	xnp-1	lin-35	1	Fine Genetic
B0041.7	C33H5.12	xnp-1	rsp-6	1	Co-expression
B0041.7	C43E11.1	xnp-1	C43E11.1	1	Co-expression
B0041.7	C45B11.1	xnp-1	tag-66	1	Transposed SGA
B0041.7	D2021.1	xnp-1	D2021.1	1	Co-expression
B0041.7	D2089.1	xnp-1	rsp-7	1	Co-expression
B0041.7	F14H12.4	xnp-1	F14H12.4	1	Transposed SGA
B0041.7	F26F12.7	xnp-1	let-418	1	Fine Genetic
B0041.7	F32D1.9	xnp-1	F32D1.9	1	Co-expression
B0041.7	F49E10.5	xnp-1	F49E10.5	1	Co-expression
B0041.7	F55F8.4	xnp-1	tag-326	1	Co-expression
B0041.7	K01G5.2	xnp-1	hpl-2	1	Fine Genetic
B0041.7	K07A1.12	xnp-1	lin-53	1	Fine Genetic
B0041.7	K08F4.1	xnp-1	K08F4.1	1	Transposed SGA
B0041.7	R05D3.4	xnp-1	rfp-1	1	Co-expression
B0041.7	R06A4.7	xnp-1	mes-2	1	Interolog
B0041.7	T17E9.1	xnp-1	kin-18	1	Transposed SGA
B0041.7	T19A5.2	xnp-1	gck-1	1	Transposed SGA
B0041.7	T26A5.5	xnp-1	T26A5.5	1	Co-expression
B0041.7	T27C4.4	xnp-1	egr-1	1	Co-expression
B0041.7	Y38F1A.10	xnp-1	Y38F1A.10	1	Transposed SGA
B0041.7	Y47G6A.8	xnp-1	crn-1	1	Transposed SGA
B0041.7	Y59A8B.23	xnp-1	Y59A8B.23	1	Transposed SGA
B0041.7	ZC404.9	xnp-1	gck-2	1	Transposed SGA
B0041.7	ZC504.4	xnp-1	mig-15	1	Transposed SGA
B0041.7	ZK1128.5	xnp-1	ZK1128.5	1	Co-expression
B0041.7	ZK418.4	xnp-1	lin-37	1	Fine Genetic
B0198.3	C05D11.4	B0198.3	let-756	1	SGI
B0198.3	C14F5.5	B0198.3	sem-5	1	SGI
B0205.10	C10G11.8	B0205.10	C10G11.8	1	Co-expression
B0205.10	C25G4.6	B0205.10	C25G4.6	1	Co-expression
B0205.10	C45G9.9	B0205.10	C45G9.9	1	Co-expression
B0205.10	F07A5.2	B0205.10	F07A5.2	1	Co-expression
B0205.10	F49C12.15	B0205.10	F49C12.15	1	Co-expression
B0205.10	F52H3.6	B0205.10	F52H3.6	1	Co-expression
B0205.10	R07E5.15	B0205.10	R07E5.15	1	Co-expression
B0205.10	T23F11.2	B0205.10	T23F11.2	1	Co-expression
B0205.10	W03D8.10	B0205.10	W03D8.10	1	Co-expression
B0205.10	W03D8.9	B0205.10	W03D8.9	1	Co-expression
B0205.10	Y38H8A.3	B0205.10	Y38H8A.3	1	Co-expression
B0205.10	ZK858.2	B0205.10	ZK858.2	1	Co-expression
B0205.3	B0336.10	rpn-10	rpl-23	1	Interolog
B0205.3	B0336.2	rpn-10	arf-1.2	1	Interolog
B0205.3	C02F5.9	rpn-10	pbs-6	1	Interolog
B0205.3	C04A11.3	rpn-10	tag-334	1	Transposed SGA
B0205.3	C06G3.2	rpn-10	klp-18	1	Transposed SGA
B0205.3	C09B8.7	rpn-10	pak-1	1	Transposed SGA
B0205.3	C13B4.2	rpn-10	usp-14	1	Interolog
B0205.3	C15H11.7	rpn-10	pas-1	1	Interolog
B0205.3	C16C2.3	rpn-10	ocrl-1	1	Interolog
B0205.3	C23G10.4	rpn-10	rpn-2	1	Interolog
B0205.3	C23H3.4	rpn-10	sptl-1	1	Interolog
B0205.3	C24A8.4	rpn-10	tag-306	1	Transposed SGA
B0205.3	C30C11.2	rpn-10	rpn-3	1	Interolog
B0205.3	C33H5.4	rpn-10	klp-10	1	Transposed SGA
B0205.3	C36B1.4	rpn-10	pas-4	1	Interolog
B0205.3	C41G7.2	rpn-10	klp-16	1	Transposed SGA
B0205.3	C45B11.1	rpn-10	tag-66	1	Transposed SGA
B0205.3	C47B2.4	rpn-10	pbs-2	1	Co-expression
B0205.3	C52E12.2	rpn-10	unc-104	1	Transposed SGA
B0205.3	C52E4.4	rpn-10	rpt-1	1	Interolog
B0205.3	D1054.2	rpn-10	pas-2	1	Interolog
B0205.3	D2045.2	rpn-10	D2045.2	1	Interolog
B0205.3	F01F1.8	rpn-10	cct-6	1	Co-expression
B0205.3	F10G7.8	rpn-10	rpn-5	1	Interolog
B0205.3	F14H12.4	rpn-10	F14H12.4	1	Transposed SGA
B0205.3	F15B9.5	rpn-10	F15B9.5	1	Interolog
B0205.3	F20C5.2	rpn-10	klp-11	1	Transposed SGA
B0205.3	F20D12.1	rpn-10	F20D12.1	1	Interolog
B0205.3	F22B3.4	rpn-10	F22B3.4	1	Interolog
B0205.3	F22D6.3	rpn-10	nrs-1	1	Interolog
B0205.3	F23B12.8	rpn-10	bmk-1	1	Transposed SGA
B0205.3	F23C8.5	rpn-10	F23C8.5	1	Interolog
B0205.3	F23F12.6	rpn-10	rpt-3	1	Interolog
B0205.3	F23F1.8	rpn-10	rpt-4	1	Interolog
B0205.3	F29G9.5	rpn-10	rpt-2	1	Interolog
B0205.3	F40G9.1	rpn-10	F40G9.1	1	Interolog
B0205.3	F43C1.2	rpn-10	mpk-1	1	Interolog
B0205.3	F49C12.8	rpn-10	rpn-7	1	Interolog
B0205.3	F53G12.10	rpn-10	rpl-7	1	Interolog
B0205.3	F55D10.2	rpn-10	rpl-25.1	1	Interolog
B0205.3	F56E3.3	rpn-10	klp-4	1	Transposed SGA
B0205.3	F56H1.4	rpn-10	rpt-5	1	Interolog
B0205.3	F57B9.10	rpn-10	rpn-6	1	Interolog
B0205.3	F57F5.1	rpn-10	F57F5.1	1	Interolog
B0205.3	K07E8.7	rpn-10	K07E8.7	1	Interolog
B0205.3	K08A8.1	rpn-10	mek-1	1	Interolog
B0205.3	K09E2.3	rpn-10	K09E2.3	1	Interolog
B0205.3	K11D12.2	rpn-10	pqn-51	1	Co-expression
B0205.3	K11H3.1	rpn-10	K11H3.1	1	Interolog
B0205.3	M01E11.6	rpn-10	klp-15	1	Transposed SGA
B0205.3	R05D3.7	rpn-10	unc-116	1	Transposed SGA
B0205.3	R05F9.10	rpn-10	sgt-1	1	Co-expression
B0205.3	R12E2.3	rpn-10	rpn-8	1	Interolog
B0205.3	R13A5.8	rpn-10	rpl-9	1	Interolog
B0205.3	R144.1	rpn-10	klp-6	1	Transposed SGA
B0205.3	T01G1.1	rpn-10	klp-12	1	Transposed SGA
B0205.3	T02E9.2	rpn-10	grl-7	1	Interolog
B0205.3	T05C3.5	rpn-10	dnj-19	1	Co-expression
B0205.3	T06D8.8	rpn-10	rpn-9	1	Interolog
B0205.3	T09A5.2	rpn-10	klp-3	1	Transposed SGA
B0205.3	T10B10.1	rpn-10	col-41	1	Interolog
B0205.3	T17E9.1	rpn-10	kin-18	1	Transposed SGA
B0205.3	T19A5.2	rpn-10	gck-1	1	Transposed SGA
B0205.3	T20B12.2	rpn-10	tbp-1	1	Interolog
B0205.3	T20F5.2	rpn-10	pbs-4	1	Interolog
B0205.3	T21B10.7	rpn-10	T21B10.7	1	Co-expression
B0205.3	T22D1.9	rpn-10	rpn-1	1	Interolog
B0205.3	T23B5.1	rpn-10	T23B5.1	1	Interolog
B0205.3	T24D8.1	rpn-10	T24D8.1	1	Interolog
B0205.3	W02B12.7	rpn-10	klp-17	1	Transposed SGA
B0205.3	W06H3.3	rpn-10	W06H3.3	1	Interolog
B0205.3	W09C5.1	rpn-10	W09C5.1	1	Interolog
B0205.3	Y110A7A.14	rpn-10	pas-3	1	Interolog
B0205.3	Y119C1B.8	rpn-10	tag-332	1	Co-expression
B0205.3	Y38A8.2	rpn-10	pbs-3	1	Interolog
B0205.3	Y38F1A.10	rpn-10	Y38F1A.10	1	Transposed SGA
B0205.3	Y43F4B.6	rpn-10	klp-19	1	Transposed SGA
B0205.3	Y48B6A.12	rpn-10	Y48B6A.12	1	Interolog
B0205.3	Y49E10.1	rpn-10	rpt-6	1	Interolog
B0205.3	Y50D7A.2	rpn-10	Y50D7A.2	1	Interolog
B0205.3	Y50D7A.6	rpn-10	klp-20	1	Transposed SGA
B0205.3	Y59A8B.23	rpn-10	Y59A8B.23	1	Transposed SGA
B0205.3	ZC404.9	rpn-10	gck-2	1	Transposed SGA
B0205.3	ZC504.4	rpn-10	mig-15	1	Transposed SGA
B0205.3	ZK20.5	rpn-10	rpn-12	1	Interolog
B0205.4	F29C4.8	B0205.4	col-99	1	Co-expression
B0205.6	F17C11.7	B0205.6	F17C11.7	1	Co-expression
B0205.6	F20B6.8	B0205.6	hpk-1	1	Interolog
B0205.6	H14A12.2	B0205.6	fum-1	1	Co-expression
B0205.6	T05H10.6	B0205.6	T05H10.6	1	Co-expression
B0205.6	T09B4.9	B0205.6	T09B4.9	1	Co-expression
B0205.6	Y45F10D.4	B0205.6	Y45F10D.4	1	Interolog
B0205.6	ZK652.9	B0205.6	coq-5	1	Co-expression
B0205.7	B0218.3	kin-3	pmk-1	1	Interolog
B0205.7	B0348.6	kin-3	ife-3	1	Co-expression
B0205.7	B0464.2	kin-3	B0464.2	1	Interolog
B0205.7	B0464.5	kin-3	spk-1	1	Co-expression
B0205.7	C03C10.1	kin-3	kin-19	1	Interolog
B0205.7	C06A1.1	kin-3	cdc-48.1	1	Transposed SGA
B0205.7	C08B11.6	kin-3	C08B11.6	1	Transposed SGA
B0205.7	C08H9.2	kin-3	C08H9.2	1	Interolog
B0205.7	C10C6.1	kin-3	kin-4	1	Transposed SGA
B0205.7	C10G11.8	kin-3	C10G11.8	1	Transposed SGA
B0205.7	C10H11.9	kin-3	let-502	1	Transposed SGA
B0205.7	C16A3.3	kin-3	C16A3.3	1	Interolog
B0205.7	C27D11.1	kin-3	egl-45	1	Interolog
B0205.7	C33H5.9	kin-3	C33H5.9	1	Co-expression
B0205.7	C37H5.5	kin-3	C37H5.5	1	Interolog
B0205.7	C41C4.8	kin-3	cdc-48.2	1	Transposed SGA
B0205.7	C44B11.3	kin-3	mec-12	1	Co-expression
B0205.7	C44C8.6	kin-3	mak-2	1	Co-expression
B0205.7	C47B2.5	kin-3	eif-6	1	Interolog
B0205.7	C47D12.6	kin-3	trs-1	1	Transposed SGA
B0205.7	C47E8.5	kin-3	daf-21	1	Interolog
B0205.7	C49H3.11	kin-3	rps-2	1	Co-expression
B0205.7	C50F4.13	kin-3	his-35	1	Interolog
B0205.7	C50F4.5	kin-3	his-41	1	Interolog
B0205.7	C52E4.4	kin-3	rpt-1	1	Transposed SGA
B0205.7	C53A5.3	kin-3	hda-1	1	Interolog
B0205.7	C56C10.3	kin-3	tag-309	1	Co-expression
B0205.7	F01G4.3	kin-3	F01G4.3	1	Transposed SGA
B0205.7	F10G7.3	kin-3	asf-1	1	Interolog
B0205.7	F11A10.1	kin-3	lex-1	1	Transposed SGA
B0205.7	F23F12.6	kin-3	rpt-3	1	Transposed SGA
B0205.7	F23F1.8	kin-3	rpt-4	1	Transposed SGA
B0205.7	F25H9.6	kin-3	F25H9.6	1	Interolog
B0205.7	F29G9.5	kin-3	rpt-2	1	Transposed SGA
B0205.7	F32E10.1	kin-3	F32E10.1	1	Interolog
B0205.7	F32E10.4	kin-3	ima-3	1	Co-expression
B0205.7	F33H2.5	kin-3	F33H2.5	1	Interolog
B0205.7	F38E11.5	kin-3	F38E11.5	1	Interolog
B0205.7	F39C12.1	kin-3	F39C12.1	1	Co-expression
B0205.7	F43H9.2	kin-3	sptl-2	1	Co-expression
B0205.7	F45E1.6	kin-3	his-71	1	Interolog
B0205.7	F46F2.2	kin-3	kin-20	1	Co-expression
B0205.7	F47F2.1	kin-3	F47F2.1	1	Transposed SGA
B0205.7	F48E8.5	kin-3	paa-1	1	Co-expression
B0205.7	F55A12.3	kin-3	ppk-1	1	Co-expression
B0205.7	F55A12.8	kin-3	F55A12.8	1	Interolog
B0205.7	F55A3.3	kin-3	F55A3.3	1	Interolog
B0205.7	F55G1.11	kin-3	his-60	1	Interolog
B0205.7	F56F11.4	kin-3	F56F11.4	1	Transposed SGA
B0205.7	F56H1.4	kin-3	rpt-5	1	Transposed SGA
B0205.7	F57C12.4	kin-3	mrp-2	1	Interolog
B0205.7	F58E10.3	kin-3	F58E10.3	1	Interolog
B0205.7	F59A6.1	kin-3	nsy-1	1	Interolog
B0205.7	H06O01.1	kin-3	pdi-3	1	Interolog
B0205.7	H06O01.2	kin-3	H06O01.2	1	Interolog
B0205.7	H17B01.1	kin-3	H17B01.1	1	Transposed SGA
B0205.7	JC8.2	kin-3	JC8.2	1	Interolog
B0205.7	K01C8.9	kin-3	nst-1	1	Interolog
B0205.7	K04G2.3	kin-3	K04G2.3	1	Transposed SGA
B0205.7	K05C4.1	kin-3	pbs-5	1	Interolog
B0205.7	K07C5.4	kin-3	K07C5.4	1	Interolog
B0205.7	K07D4.3	kin-3	rpn-11	1	Co-expression
B0205.7	K07H8.3	kin-3	K07H8.3	1	Interolog
B0205.7	K08B12.5	kin-3	tag-59	1	Transposed SGA
B0205.7	K08E4.1	kin-3	spt-5	1	Interolog
B0205.7	K12D12.1	kin-3	K12D12.1	1	Interolog
B0205.7	M01F1.5	kin-3	M01F1.5	1	Transposed SGA
B0205.7	M03C11.5	kin-3	M03C11.5	1	Transposed SGA
B0205.7	M03C11.8	kin-3	M03C11.8	1	Interolog
B0205.7	M106.5	kin-3	cap-2	1	Co-expression
B0205.7	R06C7.5	kin-3	R06C7.5	1	Co-expression
B0205.7	R06C7.8	kin-3	bub-1	1	Co-expression
B0205.7	R07E4.6	kin-3	kin-2	1	Interolog
B0205.7	R07E5.10	kin-3	R07E5.10	1	Co-expression
B0205.7	R74.6	kin-3	R74.6	1	Co-expression
B0205.7	T01G9.6	kin-3	kin-10	1	Interolog
B0205.7	T01H8.1	kin-3	rskn-1	1	Transposed SGA
B0205.7	T04A8.14	kin-3	emb-5	1	Interolog
B0205.7	T04A8.5	kin-3	T04A8.5	1	Co-expression
B0205.7	T05E11.3	kin-3	T05E11.3	1	Interolog
B0205.7	T05H4.6	kin-3	T05H4.6a	1	Interolog
B0205.7	T07A9.9	kin-3	T07A9.9	1	Interolog
B0205.7	T12B3.4	kin-3	T12B3.4	1	Co-expression
B0205.7	T16H12.5	kin-3	T16H12.5	1	Co-expression
B0205.7	T19A6.2	kin-3	ngp-1	1	Co-expression
B0205.7	T19D2.2	kin-3	prl-1	1	Co-expression
B0205.7	T20B12.2	kin-3	tbp-1	1	Interolog
B0205.7	T20B12.8	kin-3	hmg-4	1	Interolog
B0205.7	T20F10.1	kin-3	T20F10.1	1	Transposed SGA
B0205.7	T20G5.1	kin-3	chc-1	1	Co-expression
B0205.7	T21H3.3	kin-3	cmd-1	1	Interolog
B0205.7	T25G3.3	kin-3	T25G3.3	1	Co-expression
B0205.7	W03D2.4	kin-3	pcn-1	1	Interolog
B0205.7	W04D2.5	kin-3	W04D2.5	1	Co-expression
B0205.7	W07E6.1	kin-3	W07E6.1	1	Interolog
B0205.7	W08D2.7	kin-3	W08D2.7	1	Transposed SGA
B0205.7	W08G11.4	kin-3	W08G11.4	1	Co-expression
B0205.7	Y106G6H.2	kin-3	pab-1	1	Co-expression
B0205.7	Y110A2AL.13	kin-3	Y110A2AL.13	1	Interolog
B0205.7	Y111B2A.8	kin-3	Y111B2A.8	1	Interolog
B0205.7	Y119C1B.8	kin-3	tag-332	1	Interolog
B0205.7	Y18D10A.5	kin-3	gsk-3	1	Co-expression
B0205.7	Y38F2AR.7	kin-3	Y38F2AR.7	1	Transposed SGA
B0205.7	Y39A1A.5	kin-3	rabx-5	1	Co-expression
B0205.7	Y47C4A.1	kin-3	Y47C4A.1	1	Transposed SGA
B0205.7	Y47D3A.16	kin-3	rsks-1	1	Transposed SGA
B0205.7	Y47G6A.10	kin-3	spg-7	1	Transposed SGA
B0205.7	Y48B6A.1	kin-3	Y48B6A.1	1	Interolog
B0205.7	Y48C3A.7	kin-3	mac-1	1	Transposed SGA
B0205.7	Y51A2D.4	kin-3	Y51A2D.4	1	Transposed SGA
B0205.7	Y51A2D.5	kin-3	Y51A2D.5	1	Transposed SGA
B0205.7	Y51H4A.3	kin-3	rho-1	1	Interolog
B0205.7	Y54E2A.11	kin-3	eif-3.B	1	Interolog
B0205.7	Y54E5A.5	kin-3	Y54E5A.5	1	Co-expression
B0205.7	Y6D11A.2	kin-3	tag-286	1	Co-expression
B0205.7	Y94H6A.5	kin-3	Y94H6A.5	1	Interolog
B0205.7	ZC395.10	kin-3	ZC395.10	1	Co-expression
B0205.7	ZK430.7	kin-3	ZK430.7	1	Co-expression
B0205.7	ZK637.8	kin-3	unc-32	1	Co-expression
B0205.7	ZK945.3	kin-3	ZK945.3	1	Interolog
B0207.12	T27B1.1	avr-14	osm-1	1	Fine Genetic
B0207.4	C14F11.6	air-2	C14F11.6	1	Interolog
B0207.4	C47E12.5	air-2	uba-1	1	Interolog
B0207.4	F02E8.1	air-2	asb-2	1	Interolog
B0207.4	F11H8.4	air-2	cyk-1	1	Fine Genetic
B0207.4	F18C5.2	air-2	wrn-1	1	Interolog
B0207.4	F22B5.7	air-2	zyg-9	1	Interolog
B0207.4	F25H2.5	air-2	F25H2.5	1	Interolog
B0207.4	F28B3.8	air-2	imb-1	1	Interolog
B0207.4	F41C3.5	air-2	F41C3.5	1	Interolog
B0207.4	K01G5.5	air-2	K01G5.5	1	Interolog
B0207.4	K08F4.1	air-2	K08F4.1	1	Transposed SGA
B0207.4	K08H10.8	air-2	K08H10.8	1	Interolog
B0207.4	M03D4.1	air-2	zen-4	1	Interolog
B0207.4	T04H1.4	air-2	rad-50	1	Transposed SGA
B0207.4	T25C8.2	air-2	act-5	1	Interolog
B0207.4	T27F2.3	air-2	bir-1	1	Fine Genetic
B0207.4	Y39G10AR.13	air-2	icp-1	1	Interolog
B0207.4	ZK899.8	air-2	gap-2	1	Interolog
B0207.6	B0286.5	B0207.6	fkh-6	1	Co-phenotype
B0207.6	C15F1.3	B0207.6	tra-2	1	Co-phenotype
B0207.6	C26C6.5	B0207.6	dcp-66	1	Co-phenotype
B0207.6	C33H5.9	B0207.6	C33H5.9	1	Co-phenotype
B0207.6	C34E10.2	B0207.6	gop-2	1	Interolog
B0207.6	C47D12.1	B0207.6	trr-1	1	Co-phenotype
B0207.6	D2045.9	B0207.6	D2045.9	1	Co-phenotype
B0207.6	F10G8.3	B0207.6	npp-17	1	Co-phenotype
B0207.6	F11H8.1	B0207.6	rfl-1	1	Co-expression
B0207.6	F16D3.4	B0207.6	F16D3.4	1	Co-phenotype
B0207.6	F22B5.1	B0207.6	evl-20	1	Co-phenotype
B0207.6	F25B3.1	B0207.6	F25B3.1	1	Co-phenotype
B0207.6	F25H8.3	B0207.6	gon-1	1	Co-phenotype
B0207.6	F27E5.2	B0207.6	pax-3	1	Co-phenotype
B0207.6	F28F8.5	B0207.6	F28F8.5	1	Co-phenotype
B0207.6	F29B9.6	B0207.6	ubc-9	1	Co-phenotype
B0207.6	F29G9.4	B0207.6	F29G9.4	1	Co-phenotype
B0207.6	F36H1.2	B0207.6	tag-144	1	Co-phenotype
B0207.6	F37D6.1	B0207.6	mus-101	1	Co-phenotype
B0207.6	F43D2.1	B0207.6	F43D2.1	1	Co-phenotype
B0207.6	F45E12.3	B0207.6	cul-4	1	Co-phenotype
B0207.6	F53H1.1	B0207.6	F53H1.1	1	Co-phenotype
B0207.6	F54C9.9	B0207.6	F54C9.9	1	Co-phenotype
B0207.6	F54G8.3	B0207.6	ina-1	1	Co-phenotype
B0207.6	F56B3.12	B0207.6	F56B3.12	1	Co-phenotype
B0207.6	F59C6.4	B0207.6	F59C6.4	1	Co-expression
B0207.6	K04G7.11	B0207.6	K04G7.11	1	Co-phenotype
B0207.6	K08E4.1	B0207.6	spt-5	1	Interolog
B0207.6	M04F3.1	B0207.6	M04F3.1	1	Co-phenotype
B0207.6	R06A10.2	B0207.6	gsa-1	1	Co-phenotype
B0207.6	R06C7.8	B0207.6	bub-1	1	Co-phenotype
B0207.6	R08D7.2	B0207.6	R08D7.2	1	Co-phenotype
B0207.6	R11H6.5	B0207.6	R11H6.5	1	Co-expression
B0207.6	T01G9.6	B0207.6	kin-10	1	Co-phenotype
B0207.6	T02C12.2	B0207.6	T02C12.2	1	Co-phenotype
B0207.6	T02C12.3	B0207.6	T02C12.3	1	Co-expression
B0207.6	T06G6.9	B0207.6	vbp-1	1	Co-phenotype
B0207.6	T16G12.5	B0207.6	T16G12.5	1	Co-phenotype
B0207.6	W09C5.2	B0207.6	unc-59	1	Co-phenotype
B0207.6	Y17G7B.12	B0207.6	Y17G7B.12	1	Co-expression
B0207.6	Y45F10D.9	B0207.6	sas-6	1	Co-phenotype
B0207.6	Y47D3A.26	B0207.6	smc-3	1	Co-phenotype
B0207.6	Y47D3A.6	B0207.6	tra-1	1	Co-phenotype
B0207.6	Y47G6A.9	B0207.6	Y47G6A.9	1	Co-phenotype
B0207.6	Y54F10BM.13	B0207.6	Y54F10BM.13	1	Co-expression
B0207.6	Y55F3AM.3	B0207.6	Y55F3AM.3	1	Co-phenotype
B0207.6	Y62E10A.5	B0207.6	agt-1	1	Co-expression
B0207.6	Y71F9B.7	B0207.6	plk-2	1	Co-expression
B0207.6	Y71G12B.11	B0207.6	Y71G12B.11	1	Co-phenotype
B0207.6	Y87G2A.1	B0207.6	Y87G2A.1	1	Co-phenotype
B0207.6	Y8G1A.2	B0207.6	inx-13	1	Co-phenotype
B0207.6	ZC123.3	B0207.6	ZC123.3	1	Co-phenotype
B0207.6	ZK1151.1	B0207.6	vab-10	1	Co-phenotype
B0207.6	ZK1251.9	B0207.6	ZK1251.9	1	Co-phenotype
B0207.6	ZK262.8	B0207.6	ZK262.8	1	Co-phenotype
B0212.1	F39B2.10	B0212.1	dnj-12	1	Interolog
B0212.4	R107.8	B0212.4	lin-12	1	Lehner
B0212.5	C02F4.2	osm-9	tax-6	1	Fine Genetic
B0212.5	C39E6.6	osm-9	npr-1	1	Fine Genetic
B0212.5	C53B7.5	osm-9	odr-10	1	Fine Genetic
B0212.5	F31E8.2	osm-9	snt-1	1	Interolog
B0212.5	T09A12.3	osm-9	ocr-2	1	Fine Genetic
B0212.5	ZK1290.2	osm-9	tph-1	1	Fine Genetic
B0212.5	ZK792.6	osm-9	let-60	1	Fine Genetic
B0213.11	F54D7.2	cyp-34A6	F54D7.2	1	Interolog
B0213.3	B0213.4	nlp-28	nlp-29	1	Co-expression
B0213.3	C06B3.6	nlp-28	C06B3.6	1	Co-expression
B0213.3	F45D3.4	nlp-28	F45D3.4	1	Co-expression
B0213.3	F53A9.8	nlp-28	F53A9.8	1	Co-expression
B0213.3	K07A1.6	nlp-28	K07A1.6	1	Co-expression
B0213.3	K08B4.6	nlp-28	cli-2	1	Co-expression
B0213.3	M60.3	nlp-28	M60.3	1	Co-expression
B0213.3	T28F4.5	nlp-28	T28F4.5	1	Co-expression
B0213.3	W01F3.2	nlp-28	W01F3.2	1	Co-expression
B0213.3	ZC395.5	nlp-28	ZC395.5	1	Co-expression
B0213.4	B0213.5	nlp-29	nlp-30	1	Co-expression
B0213.4	B0213.6	nlp-29	nlp-31	1	Co-expression
B0213.4	F13B10.1	nlp-29	tir-1	1	Fine Genetic
B0213.5	B0213.6	nlp-30	nlp-31	1	Co-expression
B0213.6	F13B10.1	nlp-31	tir-1	1	Fine Genetic
B0218.3	B0285.1	pmk-1	B0285.1	1	Transposed SGA
B0218.3	B0336.7	pmk-1	B0336.7	1	Interolog
B0218.3	B0365.3	pmk-1	eat-6	1	Transposed SGA
B0218.3	B0414.7	pmk-1	mtk-1	1	Transposed SGA
B0218.3	B0478.1	pmk-1	jnk-1	1	Transposed SGA
B0218.3	B0495.2	pmk-1	B0495.2	1	Transposed SGA
B0218.3	B0547.1	pmk-1	csn-5	1	Interolog
B0218.3	C01G12.8	pmk-1	C01G12.8	1	Transposed SGA
B0218.3	C02E7.1	pmk-1	C02E7.1	1	Transposed SGA
B0218.3	C04A11.3	pmk-1	tag-334	1	Transposed SGA
B0218.3	C04G6.1	pmk-1	mpk-2	1	Transposed SGA
B0218.3	C05D10.2	pmk-1	C05D10.2	1	Transposed SGA
B0218.3	C06A1.1	pmk-1	cdc-48.1	1	Transposed SGA
B0218.3	C06G3.2	pmk-1	klp-18	1	Transposed SGA
B0218.3	C07G1.3	pmk-1	pct-1	1	Transposed SGA
B0218.3	C08B11.6	pmk-1	C08B11.6	1	Transposed SGA
B0218.3	C08H9.3	pmk-1	C08H9.3	1	Transposed SGA
B0218.3	C09B8.7	pmk-1	pak-1	1	Transposed SGA
B0218.3	C09D8.1	pmk-1	ptp-3	1	Interolog
B0218.3	C09H10.2	pmk-1	rpl-41	1	Interolog
B0218.3	C09H5.2	pmk-1	C09H5.2	1	Transposed SGA
B0218.3	C10C6.1	pmk-1	kin-4	1	Transposed SGA
B0218.3	C10G11.8	pmk-1	C10G11.8	1	Transposed SGA
B0218.3	C10H11.9	pmk-1	let-502	1	Transposed SGA
B0218.3	C13G3.3	pmk-1	C13G3.3	1	Transposed SGA
B0218.3	C14F5.5	pmk-1	sem-5	1	Interolog
B0218.3	C15C8.2	pmk-1	cky-1	1	Interolog
B0218.3	C24A8.4	pmk-1	tag-306	1	Transposed SGA
B0218.3	C32E12.3	pmk-1	osr-1	1	Fine Genetic
B0218.3	C33H5.4	pmk-1	klp-10	1	Transposed SGA
B0218.3	C38D4.6	pmk-1	pal-1	1	Interolog
B0218.3	C41C4.8	pmk-1	cdc-48.2	1	Transposed SGA
B0218.3	C41G7.2	pmk-1	klp-16	1	Transposed SGA
B0218.3	C44B11.3	pmk-1	mec-12	1	Co-expression
B0218.3	C44C8.6	pmk-1	mak-2	1	Interolog
B0218.3	C44H4.6	pmk-1	C44H4.6	1	Transposed SGA
B0218.3	C45B11.1	pmk-1	tag-66	1	Transposed SGA
B0218.3	C47D12.6	pmk-1	trs-1	1	Transposed SGA
B0218.3	C47E8.5	pmk-1	daf-21	1	Interolog
B0218.3	C52E12.2	pmk-1	unc-104	1	Transposed SGA
B0218.3	C52E4.4	pmk-1	rpt-1	1	Transposed SGA
B0218.3	C53A5.3	pmk-1	hda-1	1	Interolog
B0218.3	C54G4.1	pmk-1	rskn-2	1	Interolog
B0218.3	D2096.3	pmk-1	D2096.3	1	Transposed SGA
B0218.3	F01F1.1	pmk-1	F01F1.1	1	Transposed SGA
B0218.3	F01G4.3	pmk-1	F01G4.3	1	Transposed SGA
B0218.3	F08B1.1	pmk-1	vhp-1	1	Interolog
B0218.3	F09C12.2	pmk-1	F09C12.2	1	Transposed SGA
B0218.3	F10C2.4	pmk-1	F10C2.4	1	Transposed SGA
B0218.3	F10E7.8	pmk-1	F10E7.8	1	Interolog
B0218.3	F11A10.1	pmk-1	lex-1	1	Transposed SGA
B0218.3	F11C3.3	pmk-1	unc-54	1	Transposed SGA
B0218.3	F13H10.4	pmk-1	F13H10.4	1	Transposed SGA
B0218.3	F14H12.4	pmk-1	F14H12.4	1	Transposed SGA
B0218.3	F15A2.6	pmk-1	sad-1	1	Interolog
B0218.3	F18H3.5	pmk-1	cdk-4	1	Transposed SGA
B0218.3	F20C5.2	pmk-1	klp-11	1	Transposed SGA
B0218.3	F20G4.3	pmk-1	nmy-2	1	Transposed SGA
B0218.3	F22B3.4	pmk-1	F22B3.4	1	Interolog
B0218.3	F23B12.8	pmk-1	bmk-1	1	Transposed SGA
B0218.3	F23F12.6	pmk-1	rpt-3	1	Transposed SGA
B0218.3	F23F1.8	pmk-1	rpt-4	1	Transposed SGA
B0218.3	F29D10.4	pmk-1	hum-1	1	Transposed SGA
B0218.3	F29G6.3	pmk-1	F29G6.3	1	Interolog
B0218.3	F29G9.5	pmk-1	rpt-2	1	Transposed SGA
B0218.3	F30A10.8	pmk-1	stn-1	1	Interolog
B0218.3	F32B6.1	pmk-1	nhr-4	1	Interolog
B0218.3	F36A4.7	pmk-1	ama-1	1	Interolog
B0218.3	F36D4.3	pmk-1	hum-2	1	Transposed SGA
B0218.3	F37B12.2	pmk-1	gcs-1	1	Transposed SGA
B0218.3	F39H11.3	pmk-1	cdk-8	1	Transposed SGA
B0218.3	F40F9.6	pmk-1	F40F9.6	1	Transposed SGA
B0218.3	F41E6.6	pmk-1	F41E6.6	1	Interolog
B0218.3	F42G8.3	pmk-1	pmk-2	1	Transposed SGA
B0218.3	F42G8.4	pmk-1	pmk-3	1	Transposed SGA
B0218.3	F43C1.2	pmk-1	mpk-1	1	Transposed SGA
B0218.3	F45G2.2	pmk-1	F45G2.2	1	Transposed SGA
B0218.3	F46C3.3	pmk-1	hum-4	1	Transposed SGA
B0218.3	F47F2.1	pmk-1	F47F2.1	1	Transposed SGA
B0218.3	F47G6.4	pmk-1	spe-15	1	Transposed SGA
B0218.3	F52B10.1	pmk-1	nmy-1	1	Transposed SGA
B0218.3	F52D1.1	pmk-1	F52D1.1	1	Transposed SGA
B0218.3	F53F4.8	pmk-1	F53F4.8	1	Transposed SGA
B0218.3	F54D5.7	pmk-1	F54D5.7	1	Interolog
B0218.3	F56A6.2	pmk-1	hum-7	1	Transposed SGA
B0218.3	F56E3.3	pmk-1	klp-4	1	Transposed SGA
B0218.3	F56F11.4	pmk-1	F56F11.4	1	Transposed SGA
B0218.3	F56H1.4	pmk-1	rpt-5	1	Transposed SGA
B0218.3	F57C7.2	pmk-1	nhx-5	1	Transposed SGA
B0218.3	F58B3.5	pmk-1	mrs-1	1	Interolog
B0218.3	F58G4.1	pmk-1	F58G4.1	1	Transposed SGA
B0218.3	F59A2.1	pmk-1	npp-9	1	Interolog
B0218.3	F59A6.1	pmk-1	nsy-1	1	Transposed SGA
B0218.3	F59G1.3	pmk-1	vps-35	1	Transposed SGA
[truncated: 48,004 more rows]

## Sheet: Superimposed Network (Part 2)
Gene1 ID	Gene2 ID	Gene1 Name	Gene2 Name	Number of Data Sources	Data Sources
F47G6.4	F56E3.3	spe-15	klp-4	1	Transposed SGA
F47G6.4	F59A6.1	spe-15	nsy-1	1	Transposed SGA
F47G6.4	H01G02.2	spe-15	H01G02.2	1	Transposed SGA
F47G6.4	K03E5.3	spe-15	K03E5.3	1	Transposed SGA
F47G6.4	K04G2.6	spe-15	K04G2.6	1	Transposed SGA
F47G6.4	K07C5.1	spe-15	arx-2	1	Transposed SGA
F47G6.4	M01E11.6	spe-15	klp-15	1	Transposed SGA
F47G6.4	M03F4.2	spe-15	act-4	1	Transposed SGA
F47G6.4	M04C9.5	spe-15	M04C9.5	1	Transposed SGA
F47G6.4	R05D3.7	spe-15	unc-116	1	Transposed SGA
F47G6.4	R144.1	spe-15	klp-6	1	Transposed SGA
F47G6.4	T01G1.1	spe-15	klp-12	1	Transposed SGA
F47G6.4	T01G9.6	spe-15	kin-10	1	Transposed SGA
F47G6.4	T04C12.4	spe-15	act-3	1	Transposed SGA
F47G6.4	T04C12.5	spe-15	act-2	1	Transposed SGA
F47G6.4	T05G5.3	spe-15	cdk-1	1	Transposed SGA
F47G6.4	T07A9.3	spe-15	kgb-1	1	Transposed SGA
F47G6.4	T17E9.1	spe-15	kin-18	1	Transposed SGA
F47G6.4	T19A5.2	spe-15	gck-1	1	Transposed SGA
F47G6.4	T21E12.4	spe-15	dhc-1	1	Transposed SGA
F47G6.4	T25C8.2	spe-15	act-5	1	Transposed SGA
F47G6.4	T27E9.3	spe-15	cdk-5	1	Transposed SGA
F47G6.4	VF11C1L.1	spe-15	ppk-3	1	Transposed SGA
F47G6.4	W06B3.2	spe-15	sma-5	1	Transposed SGA
F47G6.4	W06F12.1	spe-15	lit-1	1	Transposed SGA
F47G6.4	W09C5.2	spe-15	unc-59	1	Transposed SGA
F47G6.4	Y111B2A.17	spe-15	Y111B2A.17	1	Transposed SGA
F47G6.4	Y18D10A.5	spe-15	gsk-3	1	Transposed SGA
F47G6.4	Y38F1A.10	spe-15	Y38F1A.10	1	Transposed SGA
F47G6.4	Y39G10AL.3	spe-15	cdk-7	1	Transposed SGA
F47G6.4	Y42A5A.4	spe-15	Y42A5A.4	1	Transposed SGA
F47G6.4	Y43B11AR.4	spe-15	rps-4	1	Transposed SGA
F47G6.4	Y43F4B.6	spe-15	klp-19	1	Transposed SGA
F47G6.4	Y50D7A.6	spe-15	klp-20	1	Transposed SGA
F47G6.4	Y50E8A.4	spe-15	unc-61	1	Transposed SGA
F47G6.4	Y53F4B.22	spe-15	Y53F4B.22	1	Transposed SGA
F47G6.4	Y59A8B.23	spe-15	Y59A8B.23	1	Transposed SGA
F47G6.4	Y69H2.6	spe-15	ubc-19	1	Co-expression
F47G6.4	Y71F9AL.16	spe-15	arx-1	1	Transposed SGA
F47G6.4	Y79H2A.6	spe-15	arx-3	1	Transposed SGA
F47G6.4	ZC404.9	spe-15	gck-2	1	Transposed SGA
F47G6.4	ZC416.4	spe-15	kgb-2	1	Transposed SGA
F47G6.4	ZC504.3	spe-15	ZC504.3	1	Transposed SGA
F47G6.4	ZC504.4	spe-15	mig-15	1	Transposed SGA
F47G6.4	ZK616.4	spe-15	ZK616.4	1	Transposed SGA
F47G9.1	F54C9.10	F47G9.1	arl-1	1	Co-expression
F47G9.1	T09A5.11	F47G9.1	T09A5.11	1	Co-expression
F47G9.1	T09E8.3	F47G9.1	T09E8.3	1	Co-expression
F47G9.1	Y111B2A.20	F47G9.1	Y111B2A.20	1	Co-expression
F47G9.1	Y116A8C.16	F47G9.1	rom-4	1	Co-expression
F47G9.1	Y60A3A.9	F47G9.1	Y60A3A.9	1	Interolog
F47G9.1	ZC395.10	F47G9.1	ZC395.10	1	Co-expression
F47G9.1	ZK180.4	F47G9.1	ZK180.4	1	Co-expression
F47G9.5	F56A4.D	F47G9.5	F56A4.D	1	Co-expression
F47G9.5	H12I19.6	F47G9.5	H12I19.6	1	Co-expression
F47G9.5	M01D1.4	F47G9.5	M01D1.4	1	Co-expression
F47G9.5	T06D8.4	F47G9.5	T06D8.4	1	Co-expression
F47G9.5	T12B5.6	F47G9.5	T12B5.6	1	Co-expression
F47G9.5	T26H8.1	F47G9.5	T26H8.1	1	Co-expression
F47G9.5	T27E7.7	F47G9.5	T27E7.7	1	Co-expression
F47G9.5	Y19D10A.I	F47G9.5	Y19D10A.I	1	Co-expression
F47G9.5	Y37A1B.10	F47G9.5	srw-63	1	Co-expression
F47G9.5	Y45F10C.5	F47G9.5	Y45F10C.5	1	Co-expression
F47G9.5	Y49F6A.C	F47G9.5	Y49F6A.C	1	Co-expression
F47G9.5	Y64G10A.D	F47G9.5	Y64G10A.D	1	Co-expression
F47G9.5	Y68A4A.4	F47G9.5	Y68A4A.4	1	Co-expression
F47G9.5	Y95B8A_85.E	F47G9.5	Y95B8A_85.E	1	Co-expression
F47G9.5	ZC53.3	F47G9.5	ZC53.3	1	Co-expression
F47G9.5	ZK1225.3	F47G9.5	ZK1225.3	1	Co-expression
F47H4.1	Y47D7A_138.D	F47H4.1	Y47D7A_138.D	1	Co-expression
F47H4.1	Y51H4A.8	F47H4.1	Y51H4A.8	1	Interolog
F48B9.4	F58E10.7	F48B9.4	F58E10.7	1	Co-expression
F48B9.4	T04C12.3	F48B9.4	T04C12.3	1	Co-expression
F48B9.4	T28B8.2	F48B9.4	ins-18	1	Co-expression
F48C1.4	F56D1.4	F48C1.4	clr-1	1	Co-phenotype
F48C1.4	R02D3.5	F48C1.4	R02D3.5	1	Co-phenotype
F48C1.4	R06A10.2	F48C1.4	gsa-1	1	Co-phenotype
F48C1.4	R06C1.3	F48C1.4	wve-1	1	Co-phenotype
F48C1.4	R06C7.5	F48C1.4	R06C7.5	1	Co-phenotype
F48C1.4	R06F6.1	F48C1.4	cdl-1	1	Co-phenotype
F48C1.4	R53.3	F48C1.4	egl-43	1	Co-phenotype
F48C1.4	T05C12.6	F48C1.4	mig-5	1	Co-phenotype
F48C1.4	T26A5.9	F48C1.4	dlc-1	1	Co-phenotype
F48C1.4	W03C9.4	F48C1.4	lin-29	1	Co-phenotype
F48C1.4	W08F4.8	F48C1.4	W08F4.8	1	Co-phenotype
F48C1.4	W09C2.1	F48C1.4	elt-1	1	Co-phenotype
F48C1.4	Y40B1A.4	F48C1.4	Y40B1A.4	1	Co-phenotype
F48C1.4	Y51A2D.15	F48C1.4	Y51A2D.15	1	Co-phenotype
F48C1.4	Y71G12B.11	F48C1.4	Y71G12B.11	1	Co-phenotype
F48C1.4	ZK1151.1	F48C1.4	vab-10	1	Co-phenotype
F48C1.5	ZK970.3	F48C1.5	mdt-22	1	Co-expression
F48C1.7	F49C12.15	spe-11	F49C12.15	1	Co-expression
F48C1.7	K03H1.1	spe-11	gln-2	1	Co-expression
F48C1.7	K06A5.2	spe-11	K06A5.2	1	Co-expression
F48C1.7	R10E9.2	spe-11	R10E9.2	1	Co-expression
F48C1.7	R13H9.6	spe-11	R13H9.6	1	Co-expression
F48C1.7	T04F3.3	spe-11	T04F3.3	1	Co-expression
F48C1.7	T21G5.4	spe-11	T21G5.4	1	Co-expression
F48C1.7	Y59E9_118.E	spe-11	Y59E9_118.E	1	Co-expression
F48C1.7	ZK265.3	spe-11	ZK265.3	1	Co-expression
F48D6.1	T27F2.1	taf-11.1	skp-1	1	Co-expression
F48D6.1	Y53H1A.2	taf-11.1	Y53H1A.2	1	Co-expression
F48E3.2	W07B3.2	F48E3.2	gei-4	1	Interolog
F48E3.3	T05G5.10	F48E3.3	iff-1	1	Interolog
F48E3.4	F49E12.1	F48E3.4	F49E12.1	1	Co-expression
F48E3.4	F49E12.2	F48E3.4	dod-23	1	Co-expression
F48E3.4	F52E1.10	F48E3.4	F52E1.10	1	Co-expression
F48E3.4	F53H4.2	F48E3.4	F53H4.2	1	Co-expression
F48E3.4	F54C9.8	F48E3.4	puf-5	1	Co-expression
F48E3.4	F54F7.3	F48E3.4	F54F7.3	1	Co-expression
F48E3.4	F55B11.2	F48E3.4	F55B11.2	1	Co-expression
F48E3.4	F55G1.8	F48E3.4	plk-3	1	Co-expression
F48E3.4	F56B6.1	F48E3.4	F56B6.1	1	Co-expression
F48E3.4	F57C2.4	F48E3.4	F57C2.4	1	Co-expression
F48E3.4	F59D8.A	F48E3.4	F59D8.A	1	Co-expression
F48E3.4	F59D8.C	F48E3.4	F59D8.C	1	Co-expression
F48E3.4	F59D8.D	F48E3.4	F59D8.D	1	Co-expression
F48E3.4	F59D8.E	F48E3.4	F59D8.E	1	Co-expression
F48E3.4	F59D8.F	F48E3.4	F59D8.F	1	Co-expression
F48E3.4	H02I12.1	F48E3.4	H02I12.1	1	Co-expression
F48E3.4	H02I12.5	F48E3.4	H02I12.5	1	Co-expression
F48E3.4	H13N06.6	F48E3.4	tbh-1	1	Co-expression
F48E3.4	JC8.8	F48E3.4	JC8.8	1	Co-expression
F48E3.4	K01C8.3	F48E3.4	tdc-1	1	Co-expression
F48E3.4	K03H1.4	F48E3.4	K03H1.4	1	Co-expression
F48E3.4	K04C1.5	F48E3.4	K04C1.5	1	Co-expression
F48E3.4	K07A1.13	F48E3.4	K07A1.13	1	Co-expression
F48E3.4	K07A1.6	F48E3.4	K07A1.6	1	Co-expression
F48E3.4	K07H8.6	F48E3.4	vit-6	1	Co-expression
F48E3.4	K08B4.6	F48E3.4	cli-2	1	Co-expression
F48E3.4	K09F5.2	F48E3.4	vit-1	1	Co-expression
F48E3.4	M01E11.5	F48E3.4	cey-3	1	Co-expression
F48E3.4	R01H2.3	F48E3.4	egg-2	1	Co-expression
F48E3.4	R06C7.4	F48E3.4	R06C7.4	1	Co-expression
F48E3.4	R07H5.4	F48E3.4	R07H5.4	1	Co-expression
F48E3.4	R12E2.10	F48E3.4	R12E2.10	1	Co-expression
F48E3.4	T01C3.3	F48E3.4	T01C3.3	1	Co-expression
F48E3.4	T01H3.4	F48E3.4	T01H3.4	1	Co-expression
F48E3.4	T06G6.11	F48E3.4	T06G6.11	1	Co-expression
F48E3.4	T10C6.8	F48E3.4	T10C6.8	1	Co-expression
F48E3.4	T11F8.3	F48E3.4	rme-2	1	Co-expression
F48E3.4	T22D1.5	F48E3.4	T22D1.5	1	Co-expression
F48E3.4	T24D1.3	F48E3.4	T24D1.3	1	Co-expression
F48E3.4	T27A10.4	F48E3.4	T27A10.4	1	Co-expression
F48E3.4	W01F3.2	F48E3.4	W01F3.2	1	Co-expression
F48E3.4	W02D9.5	F48E3.4	W02D9.5	1	Co-expression
F48E3.4	W02D9.6	F48E3.4	W02D9.6	1	Co-expression
F48E3.4	W02D9.7	F48E3.4	W02D9.7	1	Co-expression
F48E3.4	W03F11.1	F48E3.4	W03F11.1	1	Co-expression
F48E3.4	W03G11.1	F48E3.4	col-181	1	Co-expression
F48E3.4	W09C3.7	F48E3.4	W09C3.7	1	Co-expression
F48E3.4	Y37D8A.19	F48E3.4	Y37D8A.19	1	Co-expression
F48E3.4	Y37D8A.21	F48E3.4	Y37D8A.21	1	Co-expression
F48E3.4	Y38F2A_6126.G	F48E3.4	Y38F2A_6126.G	1	Co-expression
F48E3.4	Y40H7A.10	F48E3.4	Y40H7A.10	1	Co-expression
F48E3.4	Y40H7A.9	F48E3.4	Y40H7A.9	1	Co-expression
F48E3.4	Y45F10A.2	F48E3.4	puf-3	1	Co-expression
F48E3.4	Y45F10C.2	F48E3.4	Y45F10C.2	1	Co-expression
F48E3.4	Y45F10C.4	F48E3.4	Y45F10C.4	1	Co-expression
F48E3.4	Y57G11B.5	F48E3.4	Y57G11B.5	1	Co-expression
F48E3.4	Y62E10A.N	F48E3.4	Y62E10A.N	1	Co-expression
F48E3.4	Y62H9A.3	F48E3.4	Y62H9A.3	1	Co-expression
F48E3.4	Y62H9A.4	F48E3.4	Y62H9A.4	1	Co-expression
F48E3.4	Y62H9A.5	F48E3.4	Y62H9A.5	1	Co-expression
F48E3.4	Y62H9A.6	F48E3.4	Y62H9A.6	1	Co-expression
F48E3.4	Y75B12B.1	F48E3.4	Y75B12B.1	1	Co-expression
F48E3.4	Y77E11A_3443.F	F48E3.4	Y77E11A_3443.F	1	Co-expression
F48E3.4	Y77E11A_3443.I	F48E3.4	Y77E11A_3443.I	1	Co-expression
F48E3.4	ZC373.2	F48E3.4	ZC373.2	1	Co-expression
F48E3.4	ZK105.F	F48E3.4	ZK105.F	1	Co-expression
F48E3.4	ZK1193.1	F48E3.4	col-19	1	Co-expression
F48E3.4	ZK381.1	F48E3.4	him-3	1	Co-expression
F48E3.4	ZK792.2	F48E3.4	inx-8	1	Co-expression
F48E3.4	ZK792.3	F48E3.4	inx-9	1	Co-expression
F48E3.4	ZK813.1	F48E3.4	ZK813.1	1	Co-expression
F48E3.4	ZK813.2	F48E3.4	ZK813.2	1	Co-expression
F48E3.4	ZK813.3	F48E3.4	ZK813.3	1	Co-expression
F48E3.8	K08E3.6	F48E3.8	cyk-4	1	Interolog
F48E3.8	ZC116.3	F48E3.8	ZC116.3	1	Co-expression
F48E8.1	F58H12.1	lon-1	kin-29	1	Fine Genetic
F48E8.1	R12B2.1	lon-1	sma-4	1	Fine Genetic
F48E8.1	R13F6.9	lon-1	sma-3	1	Fine Genetic
F48E8.1	T25F10.2	lon-1	dbl-1	1	Fine Genetic
F48E8.1	Y2H9A.1	lon-1	mes-4	1	Interolog
F48E8.1	ZK1067.7	lon-1	pqn-95	1	Interolog
F48E8.1	ZK370.2	lon-1	sma-2	1	Fine Genetic
F48E8.3	K02D7.1	F48E8.3	K02D7.1	1	Co-expression
F48E8.3	LLC1.3	F48E8.3	LLC1.3	1	Interolog
F48E8.3	T09F3.3	F48E8.3	gpd-1	1	Co-expression
F48E8.3	Y55D5A.5	F48E8.3	daf-2	1	SGI
F48E8.3	ZK1067.1	F48E8.3	let-23	1	SGI
F48E8.5	F53C3.13	paa-1	F53C3.13	1	Co-expression
F48E8.5	F54D5.8	paa-1	dnj-13	1	Co-expression
F48E8.5	F55A12.3	paa-1	ppk-1	1	Co-expression
F48E8.5	F56F3.5	paa-1	rps-1	1	Interolog
F48E8.5	F57B9.2	paa-1	ntl-1	1	Co-phenotype
F48E8.5	F57C12.5	paa-1	mrp-1	1	Interolog
F48E8.5	F57F5.5	paa-1	pkc-1	1	Co-expression
F48E8.5	H14A12.2	paa-1	fum-1	1	Co-expression
F48E8.5	K02D10.5	paa-1	K02D10.5	1	Co-expression
F48E8.5	K07A1.8	paa-1	ile-1	1	Co-expression
F48E8.5	K08E3.6	paa-1	cyk-4	1	Co-phenotype
F48E8.5	K08F9.2	paa-1	tag-216	1	Co-expression
F48E8.5	M57.2	paa-1	M57.2	1	Co-expression
F48E8.5	T05E11.3	paa-1	T05E11.3	1	Co-expression
F48E8.5	T05E11.5	paa-1	imp-2	1	Co-expression
F48E8.5	T08B2.10	paa-1	rps-17	1	Interolog
F48E8.5	T12F5.5	paa-1	pqn-64	1	Co-expression
F48E8.5	W07E6.4	paa-1	prp-21	1	Co-phenotype
F48E8.5	W08G11.4	paa-1	W08G11.4	1	Co-expression
F48E8.5	Y106G6E.6	paa-1	Y106G6E.6	1	Interolog
F48E8.5	Y49E10.1	paa-1	rpt-6	1	Co-expression
F48E8.5	Y71A12B.1	paa-1	rps-6	1	Interolog
F48E8.5	Y71H2AM.20	paa-1	Y71H2AM.20	1	Interolog
F48E8.5	Y79H2A.6	paa-1	arx-3	1	Co-expression
F48E8.5	ZC518.2	paa-1	sec-24.2	1	Co-expression
F48E8.5	ZK370.2	paa-1	sma-2	1	Interolog
F48E8.5	ZK637.8	paa-1	unc-32	1	Co-expression
F48E8.6	H19N07.2	F48E8.6	H19N07.2	1	Interolog
F48E8.6	K03D3.10	F48E8.6	rac-2	1	Transposed SGA
F48E8.6	R07G3.1	F48E8.6	cdc-42	1	Transposed SGA
F48E8.6	R11G1.4	F48E8.6	sax-1	1	Interolog
F48E8.6	W06E11.4	F48E8.6	W06E11.4	1	Interolog
F48E8.6	Y32F6B.3	F48E8.6	crp-1	1	Transposed SGA
F48E8.6	Y51H4A.3	F48E8.6	rho-1	1	Transposed SGA
F48E8.6	Y75B8A.30	F48E8.6	pph-4.1	1	Interolog
F48E8.6	ZC477.9	F48E8.6	deb-1	1	Interolog
F48E8.7	F56C9.3	F48E8.7	F56C9.3	1	Co-expression
F48E8.7	R11H6.5	F48E8.7	R11H6.5	1	Co-expression
F48E8.7	T01C3.9	F48E8.7	T01C3.9	1	Co-expression
F48E8.7	T02E1.3	F48E8.7	T02E1.3	1	Co-expression
F48E8.7	T25E12.5	F48E8.7	T25E12.5	1	Co-expression
F48E8.7	Y113G7B.5	F48E8.7	fog-2	1	Co-expression
F48E8.7	Y18D10A.11	F48E8.7	Y18D10A.11	1	Co-expression
F48E8.7	Y38F2A_6126.G	F48E8.7	Y38F2A_6126.G	1	Co-expression
F48E8.7	Y48G1C_55.G	F48E8.7	Y48G1C_55.G	1	Co-expression
F48E8.7	Y62E10A.N	F48E8.7	Y62E10A.N	1	Co-expression
F48F7.1	F52G3.1	alg-1	F52G3.1	1	Co-expression
F48F7.1	F55C7.7	alg-1	unc-73	1	Co-phenotype
F48F7.1	F59G1.6	alg-1	lin-4	1	Fine Genetic
F48F7.1	H04M03.4	alg-1	H04M03.4	1	Co-phenotype
F48F7.1	T19E7.3	alg-1	bec-1	1	Co-phenotype
F48F7.1	T20B5.1	alg-1	apa-2	1	Co-phenotype
F48F7.1	T23H2.5	alg-1	rab-10	1	Co-phenotype
F48F7.1	T25C12.1	alg-1	lin-14	1	Co-phenotype
F48F7.1	Y106G6E.6	alg-1	Y106G6E.6	1	Co-phenotype
F48F7.1	Y51H7C.9	alg-1	Y51H7C.9	1	Co-phenotype
F48F7.1	Y54G11A.10	alg-1	lin-7	1	Fine Genetic
F48F7.1	ZK262.8	alg-1	ZK262.8	1	Co-phenotype
F48F7.7	K04G2.10	F48F7.7	K04G2.10	1	Interolog
F48F7.7	K04H4.2	F48F7.7	K04H4.2	1	Interolog
F48F7.7	M03F4.6	F48F7.7	M03F4.6	1	Interolog
F48F7.7	T21B6.3	F48F7.7	T21B6.3	1	Interolog
F48F7.7	Y113G7B.23	F48F7.7	psa-1	1	Interolog
F48F7.7	Y53F4B.11	F48F7.7	Y53F4B.11	1	Interolog
F48F7.7	Y55F3BR.2	F48F7.7	Y55F3BR.2	1	Interolog
F48F7.7	Y55F3BR.3	F48F7.7	Y55F3BR.3	1	Interolog
F48F7.7	Y55F3C.6	F48F7.7	Y55F3C.6	1	Interolog
F48G7.5	F48G7.8	F48G7.5	F48G7.8	1	Co-expression
F49A5.5	F54E7.7	clec-28	rcn-1	1	Interolog
F49B2.1	F55C9.10	F49B2.1	F55C9.10	1	Co-expression
F49B2.1	F55C9.8	F49B2.1	F55C9.8	1	Co-expression
F49B2.1	F58E1.10	F49B2.1	F58E1.10	1	Co-expression
F49B2.1	F58E1.3	F49B2.1	F58E1.3	1	Co-expression
F49B2.1	F58E1.8	F49B2.1	F58E1.8	1	Co-expression
F49B2.1	F58E1.9	F49B2.1	F58E1.9	1	Co-expression
F49B2.1	R07C3.6	F49B2.1	R07C3.6	1	Co-expression
F49B2.1	R07C3.7	F49B2.1	R07C3.7	1	Co-expression
F49B2.1	T08E11.6	F49B2.1	T08E11.6	1	Co-expression
F49B2.1	T16A1.8	F49B2.1	T16A1.8	1	Co-expression
F49B2.1	Y116F11A.F	F49B2.1	Y116F11A.F	1	Co-expression
F49B2.5	F52B10.1	src-2	nmy-1	1	Interolog
F49B2.5	F52D10.3	src-2	ftt-2	1	Interolog
F49B2.5	F53H8.2	src-2	arr-1	1	Interolog
F49B2.5	F58A3.2	src-2	egl-15	1	Interolog
F49B2.5	F59G1.5	src-2	ptp-2	1	Interolog
F49B2.5	K04D7.1	src-2	K04D7.1	1	Interolog
F49B2.5	M02A10.3	src-2	sli-1	1	Interolog
F49B2.5	M03A1.1	src-2	vab-1	1	Interolog
F49B2.5	M142.1	src-2	unc-119	1	Interolog
F49B2.5	M79.1	src-2	abl-1	1	Interolog
F49B2.5	T01E8.3	src-2	plc-3	1	Interolog
F49B2.5	T01G9.6	src-2	kin-10	1	Interolog
F49B2.5	T05G5.3	src-2	cdk-1	1	Interolog
F49B2.5	T07C4.9	src-2	nex-2	1	Interolog
F49B2.5	T12A2.7	src-2	T12A2.7	1	Interolog
F49B2.5	W02B12.8	src-2	rga-1	1	Interolog
F49B2.5	W02B3.2	src-2	grk-2	1	Interolog
F49B2.5	Y37D8A.13	src-2	unc-71	1	Interolog
F49B2.5	Y51H4A.17	src-2	Y51H4A.17	1	Interolog
F49B2.5	Y57G11C.24	src-2	eps-8	1	Interolog
F49B2.5	Y71F9B.7	src-2	plk-2	1	Interolog
F49B2.5	Y71H2AM.17	src-2	Y71H2AM.17	1	Interolog
F49B2.5	Y73B6A.5	src-2	lin-45	1	Interolog
F49B2.5	ZK899.8	src-2	gap-2	1	Interolog
F49C12.11	ZC328.1	F49C12.11	ZC328.1	1	Co-phenotype
F49C12.13	F49C12.8	vha-17	rpn-7	1	Co-phenotype
F49C12.13	H19M22.2	vha-17	let-805	1	Co-phenotype
F49C12.13	K11D9.2	vha-17	sca-1	1	Co-phenotype
F49C12.13	R10E11.8	vha-17	vha-1	1	Co-phenotype
F49C12.13	Y113G7A.3	vha-17	sec-23	1	Co-phenotype
F49C12.14	Y47D3A.27	F49C12.14	teg-1	1	Interolog
F49C12.15	F52H3.6	F49C12.15	F52H3.6	1	Co-expression
F49C12.15	K03H1.1	F49C12.15	gln-2	1	Co-expression
F49C12.15	K06A5.2	F49C12.15	K06A5.2	1	Co-expression
F49C12.15	R07E5.15	F49C12.15	R07E5.15	1	Co-expression
F49C12.15	R10E9.2	F49C12.15	R10E9.2	1	Co-expression
F49C12.15	R13H9.1	F49C12.15	R13H9.1	1	Co-expression
F49C12.15	R13H9.6	F49C12.15	R13H9.6	1	Co-expression
F49C12.15	T02E1.6	F49C12.15	T02E1.6	1	Co-expression
F49C12.15	T03F1.5	F49C12.15	gsp-4	1	Co-expression
F49C12.15	T04A6.3	F49C12.15	T04A6.3	1	Co-expression
F49C12.15	T10E9.4	F49C12.15	T10E9.4	1	Co-expression
F49C12.15	T16A9.5	F49C12.15	T16A9.5	1	Co-expression
F49C12.15	T21G5.4	F49C12.15	T21G5.4	1	Co-expression
F49C12.15	T23F11.2	F49C12.15	T23F11.2	1	Co-expression
F49C12.15	T27A3.5	F49C12.15	T27A3.5	1	Co-expression
F49C12.15	T28H11.1	F49C12.15	ssq-4	1	Co-expression
F49C12.15	W03D8.10	F49C12.15	W03D8.10	1	Co-expression
F49C12.15	W03D8.9	F49C12.15	W03D8.9	1	Co-expression
F49C12.15	W09C3.6	F49C12.15	gsp-3	1	Co-expression
F49C12.15	Y38H8A.3	F49C12.15	Y38H8A.3	1	Co-expression
F49C12.15	Y59E9_118.A	F49C12.15	Y59E9_118.A	1	Co-expression
F49C12.15	ZK1248.5	F49C12.15	ZK1248.5	1	Co-expression
F49C12.15	ZK265.3	F49C12.15	ZK265.3	1	Co-expression
F49C12.15	ZK546.7	F49C12.15	ZK546.7	1	Co-expression
F49C12.6	F58H1.7	F49C12.6	F58H1.7	1	Co-expression
F49C12.6	T04C12.3	F49C12.6	T04C12.3	1	Co-expression
F49C12.8	F56H1.4	rpn-7	rpt-5	1	Co-expression
F49C12.8	F57B9.10	rpn-7	rpn-6	1	Interolog
F49C12.8	H19M22.2	rpn-7	let-805	1	Co-phenotype
F49C12.8	K07D4.3	rpn-7	rpn-11	1	Co-expression
F49C12.8	K11D9.2	rpn-7	sca-1	1	Co-phenotype
F49C12.8	R06C7.5	rpn-7	R06C7.5	1	Co-expression
F49C12.8	R10E11.8	rpn-7	vha-1	1	Co-phenotype
F49C12.8	R12E2.3	rpn-7	rpn-8	1	Co-expression
F49C12.8	Y113G7A.3	rpn-7	sec-23	1	Co-phenotype
F49C12.8	Y54G11A.7	rpn-7	Y54G11A.7	1	Interolog
F49C12.8	Y62E10A.14	rpn-7	Y62E10A.14	1	Interolog
F49C5.4	K08F4.1	F49C5.4	K08F4.1	1	Transposed SGA
F49C5.4	T04H1.4	F49C5.4	rad-50	1	Transposed SGA
F49D11.1	F53G2.7	prp-17	mnat-1	1	Co-expression
F49D11.1	K02F3.11	prp-17	rnp-5	1	Co-expression
F49D11.1	K07A1.12	prp-17	lin-53	1	Co-expression
F49D11.1	K08D10.4	prp-17	rnp-2	1	Co-expression
F49D11.1	K08E4.1	prp-17	spt-5	1	Co-expression
F49D11.1	M03C11.8	prp-17	M03C11.8	1	Co-expression
F49D11.1	R13H4.4	prp-17	hmp-1	1	Co-expression
F49D11.1	T11G6.8	prp-17	T11G6.8	1	Co-expression
F49D11.1	T13H5.4	prp-17	T13H5.4	1	Co-expression
F49D11.1	T14G10.5	prp-17	T14G10.5	1	Co-expression
F49D11.1	T23G7.1	prp-17	dpl-1	1	Co-expression
F49D11.1	W08E3.1	prp-17	snr-2	1	Co-expression
F49D11.1	Y37D8A.9	prp-17	mrg-1	1	Co-expression
F49D11.1	Y48A6B.3	prp-17	Y48A6B.3	1	Co-expression
F49D11.1	Y75B8A.30	prp-17	pph-4.1	1	Co-expression
F49D11.1	ZK1128.5	prp-17	ZK1128.5	1	Co-expression
F49D11.1	ZK686.4	prp-17	ZK686.4	1	Co-expression
F49E10.1	F53B6.2	F49E10.1	F53B6.2	1	Co-expression
F49E10.3	F56F3.6	flp-7	ins-17	1	Co-expression
F49E10.3	F58H1.7	flp-7	F58H1.7	1	Co-expression
F49E10.3	M01D7.5	flp-7	nlp-12	1	Co-expression
F49E10.3	T03D8.3	flp-7	T03D8.3	1	Co-expression
F49E10.3	T04C12.3	flp-7	T04C12.3	1	Co-expression
F49E10.3	ZK525.1	flp-7	flp-15	1	Co-expression
F49E10.5	T27C4.4	F49E10.5	egr-1	1	Co-expression
F49E10.5	ZK616.4	F49E10.5	ZK616.4	1	Interolog
F49E10.5	ZK783.4	F49E10.5	flt-1	1	Interolog
F49E11.10	F52E1.5	F49E11.10	F52E1.5	1	Co-expression
F49E11.10	F53A9.6	F49E11.10	F53A9.6	1	Co-expression
F49E11.10	F53A9.8	F49E11.10	F53A9.8	1	Co-expression
F49E11.10	F54D5.3	F49E11.10	F54D5.3	1	Co-expression
F49E11.10	K01A2.2	F49E11.10	far-7	1	Co-expression
F49E11.10	K07E8.3	F49E11.10	K07E8.3	1	Co-expression
F49E11.10	K12G11.3	F49E11.10	sodh-1	1	Co-expression
F49E11.10	R09B5.6	F49E11.10	hacd-1	1	Co-expression
F49E11.10	T04A6.1	F49E11.10	T04A6.1	1	Co-expression
F49E11.10	T07H3.3	F49E11.10	T07H3.3	1	Co-expression
F49E11.10	T08A9.7	F49E11.10	spp-3	1	Co-expression
F49E11.10	T13F2.1	F49E11.10	fat-4	1	Co-expression
F49E11.10	T14F9.3	F49E11.10	T14F9.3	1	Co-expression
F49E11.10	T25G3.2	F49E11.10	chs-1	1	Co-expression
F49E11.10	W01F3.2	F49E11.10	W01F3.2	1	Co-expression
F49E11.10	W03D2.6	F49E11.10	W03D2.6	1	Co-expression
F49E11.10	W08D2.4	F49E11.10	fat-3	1	Co-expression
F49E11.10	Y51A2D.9	F49E11.10	Y51A2D.9	1	Co-expression
F49E11.10	ZC395.5	F49E11.10	ZC395.5	1	Co-expression
F49E11.10	ZK1320.2	F49E11.10	ZK1320.2	1	Co-expression
F49E11.1	F54F2.2	mbk-2	zfp-1	1	Co-expression
F49E11.1	F56D1.4	mbk-2	clr-1	1	Co-expression
F49E11.1	F56F11.4	mbk-2	F56F11.4	1	Transposed SGA
F49E11.1	F56H1.4	mbk-2	rpt-5	1	Transposed SGA
F49E11.1	H17B01.1	mbk-2	H17B01.1	1	Transposed SGA
F49E11.1	H39E23.1	mbk-2	par-1	1	Fine Genetic
F49E11.1	K04G2.3	mbk-2	K04G2.3	1	Transposed SGA
F49E11.1	K08B12.5	mbk-2	tag-59	1	Transposed SGA
F49E11.1	M01F1.5	mbk-2	M01F1.5	1	Transposed SGA
F49E11.1	M03A1.1	mbk-2	vab-1	1	Co-expression
F49E11.1	M03C11.5	mbk-2	M03C11.5	1	Transposed SGA
F49E11.1	R11G1.4	mbk-2	sax-1	1	Transposed SGA
F49E11.1	T01G9.5	mbk-2	mei-1	1	Fine Genetic
F49E11.1	T01H8.1	mbk-2	rskn-1	1	Transposed SGA
F49E11.1	T20F10.1	mbk-2	T20F10.1	1	Transposed SGA
F49E11.1	W06D4.6	mbk-2	rad-54	1	Interolog
F49E11.1	W08D2.7	mbk-2	W08D2.7	1	Transposed SGA
F49E11.1	Y38F2AR.7	mbk-2	Y38F2AR.7	1	Transposed SGA
F49E11.1	Y47C4A.1	mbk-2	Y47C4A.1	1	Transposed SGA
F49E11.1	Y47D3A.16	mbk-2	rsks-1	1	Transposed SGA
F49E11.1	Y47G6A.10	mbk-2	spg-7	1	Transposed SGA
F49E11.1	Y48C3A.7	mbk-2	mac-1	1	Transposed SGA
F49E11.1	Y49E10.1	mbk-2	rpt-6	1	Transposed SGA
F49E11.1	Y51A2D.4	mbk-2	Y51A2D.4	1	Transposed SGA
F49E11.1	Y51A2D.5	mbk-2	Y51A2D.5	1	Transposed SGA
F49E11.7	Y18H1A.6	F49E11.7	pif-1	1	Transposed SGA
F49E11.9	R13H8.1	scl-1	daf-16	1	Fine Genetic
F49E11.9	Y55D5A.5	scl-1	daf-2	1	Fine Genetic
F49E12.1	F49E12.2	F49E12.1	dod-23	1	Co-expression
F49E12.1	F52E1.10	F49E12.1	F52E1.10	1	Co-expression
F49E12.1	F53H4.2	F49E12.1	F53H4.2	1	Co-expression
F49E12.1	F54C9.8	F49E12.1	puf-5	1	Co-expression
F49E12.1	F54E12.2	F49E12.1	F54E12.2	1	Co-expression
F49E12.1	F54F7.3	F49E12.1	F54F7.3	1	Co-expression
F49E12.1	F55B11.2	F49E12.1	F55B11.2	1	Co-expression
F49E12.1	F55G1.8	F49E12.1	plk-3	1	Co-expression
F49E12.1	F56B6.1	F49E12.1	F56B6.1	1	Co-expression
F49E12.1	F57C2.4	F49E12.1	F57C2.4	1	Co-expression
F49E12.1	F59D8.A	F49E12.1	F59D8.A	1	Co-expression
F49E12.1	F59D8.C	F49E12.1	F59D8.C	1	Co-expression
F49E12.1	F59D8.D	F49E12.1	F59D8.D	1	Co-expression
F49E12.1	F59D8.E	F49E12.1	F59D8.E	1	Co-expression
F49E12.1	F59D8.F	F49E12.1	F59D8.F	1	Co-expression
F49E12.1	H02I12.1	F49E12.1	H02I12.1	1	Co-expression
F49E12.1	H02I12.5	F49E12.1	H02I12.5	1	Co-expression
F49E12.1	H02I12.8	F49E12.1	cyp-31A2	1	Co-expression
F49E12.1	H13N06.6	F49E12.1	tbh-1	1	Co-expression
F49E12.1	K01C8.3	F49E12.1	tdc-1	1	Co-expression
F49E12.1	K04C1.5	F49E12.1	K04C1.5	1	Co-expression
F49E12.1	K07A1.6	F49E12.1	K07A1.6	1	Co-expression
F49E12.1	K07H8.6	F49E12.1	vit-6	1	Co-expression
F49E12.1	K08B4.6	F49E12.1	cli-2	1	Co-expression
F49E12.1	K09F5.2	F49E12.1	vit-1	1	Co-expression
F49E12.1	R01H2.3	F49E12.1	egg-2	1	Co-expression
F49E12.1	R06C7.4	F49E12.1	R06C7.4	1	Co-expression
F49E12.1	R12E2.10	F49E12.1	R12E2.10	1	Co-expression
F49E12.1	T01C3.3	F49E12.1	T01C3.3	1	Co-expression
F49E12.1	T01H3.4	F49E12.1	T01H3.4	1	Co-expression
F49E12.1	T10C6.8	F49E12.1	T10C6.8	1	Co-expression
F49E12.1	T11F8.3	F49E12.1	rme-2	1	Co-expression
F49E12.1	T21E3.1	F49E12.1	T21E3.1	1	Co-expression
F49E12.1	T22D1.5	F49E12.1	T22D1.5	1	Co-expression
F49E12.1	T24D1.3	F49E12.1	T24D1.3	1	Co-expression
F49E12.1	T25G3.2	F49E12.1	chs-1	1	Co-expression
F49E12.1	T27A10.4	F49E12.1	T27A10.4	1	Co-expression
F49E12.1	W02D9.5	F49E12.1	W02D9.5	1	Co-expression
F49E12.1	W02D9.6	F49E12.1	W02D9.6	1	Co-expression
F49E12.1	W02D9.7	F49E12.1	W02D9.7	1	Co-expression
F49E12.1	W03F11.1	F49E12.1	W03F11.1	1	Co-expression
F49E12.1	W03G11.1	F49E12.1	col-181	1	Co-expression
F49E12.1	W09C3.7	F49E12.1	W09C3.7	1	Co-expression
F49E12.1	Y37D8A.19	F49E12.1	Y37D8A.19	1	Co-expression
F49E12.1	Y45F10A.2	F49E12.1	puf-3	1	Co-expression
F49E12.1	Y45F10C.2	F49E12.1	Y45F10C.2	1	Co-expression
F49E12.1	Y45F10C.4	F49E12.1	Y45F10C.4	1	Co-expression
F49E12.1	Y57G11B.5	F49E12.1	Y57G11B.5	1	Co-expression
F49E12.1	Y62H9A.3	F49E12.1	Y62H9A.3	1	Co-expression
F49E12.1	Y62H9A.4	F49E12.1	Y62H9A.4	1	Co-expression
F49E12.1	Y62H9A.5	F49E12.1	Y62H9A.5	1	Co-expression
F49E12.1	Y62H9A.6	F49E12.1	Y62H9A.6	1	Co-expression
F49E12.1	Y75B12B.1	F49E12.1	Y75B12B.1	1	Co-expression
F49E12.1	Y77E11A_3443.F	F49E12.1	Y77E11A_3443.F	1	Co-expression
F49E12.1	Y77E11A_3443.I	F49E12.1	Y77E11A_3443.I	1	Co-expression
F49E12.1	ZC373.2	F49E12.1	ZC373.2	1	Co-expression
F49E12.1	ZC513.6	F49E12.1	oma-2	1	Co-expression
F49E12.1	ZK1193.1	F49E12.1	col-19	1	Co-expression
F49E12.1	ZK792.2	F49E12.1	inx-8	1	Co-expression
F49E12.1	ZK792.3	F49E12.1	inx-9	1	Co-expression
F49E12.1	ZK813.1	F49E12.1	ZK813.1	1	Co-expression
F49E12.1	ZK813.2	F49E12.1	ZK813.2	1	Co-expression
F49E12.1	ZK813.3	F49E12.1	ZK813.3	1	Co-expression
F49E12.2	F53H4.2	dod-23	F53H4.2	1	Co-expression
F49E12.2	F54F7.3	dod-23	F54F7.3	1	Co-expression
F49E12.2	F55B11.2	dod-23	F55B11.2	1	Co-expression
F49E12.2	F55G1.8	dod-23	plk-3	1	Co-expression
F49E12.2	F56B6.1	dod-23	F56B6.1	1	Co-expression
F49E12.2	F57C2.4	dod-23	F57C2.4	1	Co-expression
F49E12.2	F59D8.A	dod-23	F59D8.A	1	Co-expression
F49E12.2	F59D8.C	dod-23	F59D8.C	1	Co-expression
F49E12.2	F59D8.D	dod-23	F59D8.D	1	Co-expression
F49E12.2	F59D8.E	dod-23	F59D8.E	1	Co-expression
F49E12.2	F59D8.F	dod-23	F59D8.F	1	Co-expression
F49E12.2	H13N06.6	dod-23	tbh-1	1	Co-expression
F49E12.2	JC8.8	dod-23	JC8.8	1	Co-expression
F49E12.2	K03H1.4	dod-23	K03H1.4	1	Co-expression
F49E12.2	K04C1.5	dod-23	K04C1.5	1	Co-expression
F49E12.2	K07A1.6	dod-23	K07A1.6	1	Co-expression
F49E12.2	K07H8.6	dod-23	vit-6	1	Co-expression
F49E12.2	K08B4.6	dod-23	cli-2	1	Co-expression
F49E12.2	K09F5.2	dod-23	vit-1	1	Co-expression
F49E12.2	R01H2.3	dod-23	egg-2	1	Co-expression
F49E12.2	R06C7.4	dod-23	R06C7.4	1	Co-expression
F49E12.2	T01C3.3	dod-23	T01C3.3	1	Co-expression
F49E12.2	T11F8.3	dod-23	rme-2	1	Co-expression
F49E12.2	T11F9.3	dod-23	nas-20	1	Co-expression
F49E12.2	T22B7.7	dod-23	T22B7.7	1	Co-expression
F49E12.2	T24D1.3	dod-23	T24D1.3	1	Co-expression
F49E12.2	T27A10.4	dod-23	T27A10.4	1	Co-expression
F49E12.2	W01F3.2	dod-23	W01F3.2	1	Co-expression
F49E12.2	W02D9.5	dod-23	W02D9.5	1	Co-expression
F49E12.2	W02D9.6	dod-23	W02D9.6	1	Co-expression
F49E12.2	W02D9.7	dod-23	W02D9.7	1	Co-expression
F49E12.2	W03F11.1	dod-23	W03F11.1	1	Co-expression
F49E12.2	W09C3.7	dod-23	W09C3.7	1	Co-expression
F49E12.2	Y37D8A.19	dod-23	Y37D8A.19	1	Co-expression
F49E12.2	Y37D8A.21	dod-23	Y37D8A.21	1	Co-expression
F49E12.2	Y40H7A.10	dod-23	Y40H7A.10	1	Co-expression
F49E12.2	Y40H7A.9	dod-23	Y40H7A.9	1	Co-expression
F49E12.2	Y45F10C.2	dod-23	Y45F10C.2	1	Co-expression
F49E12.2	Y45F10C.4	dod-23	Y45F10C.4	1	Co-expression
F49E12.2	Y57G11B.5	dod-23	Y57G11B.5	1	Co-expression
F49E12.2	Y62H9A.3	dod-23	Y62H9A.3	1	Co-expression
F49E12.2	Y62H9A.4	dod-23	Y62H9A.4	1	Co-expression
F49E12.2	Y62H9A.5	dod-23	Y62H9A.5	1	Co-expression
F49E12.2	Y62H9A.6	dod-23	Y62H9A.6	1	Co-expression
F49E12.2	Y75B12B.1	dod-23	Y75B12B.1	1	Co-expression
F49E12.2	Y77E11A_3443.F	dod-23	Y77E11A_3443.F	1	Co-expression
F49E12.2	Y77E11A_3443.I	dod-23	Y77E11A_3443.I	1	Co-expression
F49E12.2	ZC373.2	dod-23	ZC373.2	1	Co-expression
F49E12.2	ZK105.F	dod-23	ZK105.F	1	Co-expression
F49E12.2	ZK792.2	dod-23	inx-8	1	Co-expression
F49E12.2	ZK792.3	dod-23	inx-9	1	Co-expression
F49E12.2	ZK813.1	dod-23	ZK813.1	1	Co-expression
F49E12.2	ZK813.2	dod-23	ZK813.2	1	Co-expression
F49E12.2	ZK813.3	dod-23	ZK813.3	1	Co-expression
F49E12.5	F53B1.7	sra-13	gpa-5	1	Fine Genetic
F49E12.5	ZK792.6	sra-13	let-60	1	Fine Genetic
F49E12.9	M04C9.3	F49E12.9	M04C9.3	1	Co-expression
F49E12.9	T05A12.2	F49E12.9	tre-2	1	Co-expression
F49E12.9	T05E12.6	F49E12.9	T05E12.6	1	Co-expression
F49E12.9	T05G5.6	F49E12.9	ech-6	1	Co-expression
F49E12.9	Y41C4A.14	F49E12.9	mrt-2	1	Interolog
F49E12.9	ZC8.1	F49E12.9	ZC8.1	1	Interolog
F49E2.1	H19M22.2	F49E2.1	let-805	1	Co-phenotype
F49E2.1	K07D4.3	F49E2.1	rpn-11	1	Co-phenotype
F49E2.1	K07D8.1	F49E2.1	mup-4	1	Co-phenotype
F49E2.1	K10G9.2	F49E2.1	K10G9.2	1	Co-phenotype
F49E2.1	T19B4.7	F49E2.1	unc-40	1	Co-phenotype
F49E2.1	T21D12.4	F49E2.1	pat-6	1	Co-phenotype
F49E2.1	Y67D8C.10	F49E2.1	mca-3	1	Co-phenotype
F49E2.1	Y76A2A.2	F49E2.1	cua-1	1	Co-phenotype
F49E2.1	ZC101.2	F49E2.1	unc-52	1	Co-phenotype
F49E2.2	R07B1.4	F49E2.2	gst-36	1	Interolog
F49E2.2	R09B5.5	F49E2.2	pqn-54	1	Interolog
F49E2.2	T11B7.4	F49E2.2	eat-1	1	Interolog
F49E2.4	K01G5.1	F49E2.4	tag-331	1	Interolog
F49E8.1	K06H7.6	F49E8.1	apc-2	1	Co-expression
F49E8.1	R06C7.8	F49E8.1	bub-1	1	Co-expression
F49E8.1	W08G11.4	F49E8.1	W08G11.4	1	Co-expression
F49E8.1	Y43F4B.4	F49E8.1	npp-18	1	Co-expression
F49E8.1	ZK1010.2	F49E8.1	ZK1010.2	1	Co-expression
F49E8.1	ZK20.3	F49E8.1	ZK20.3	1	Co-expression
F49E8.2	F56C9.6	F49E8.2	F56C9.6	1	Co-expression
F49E8.2	T05E11.4	F49E8.2	spo-11	1	Co-expression
F49E8.2	Y18D10A.11	F49E8.2	Y18D10A.11	1	Co-expression
F49E8.2	Y62E10A.N	F49E8.2	Y62E10A.N	1	Co-expression
F49E8.2	Y97E10A_262.C	F49E8.2	Y97E10A_262.C	1	Co-expression
F49E8.3	F54H12.1	pam-1	aco-2	1	Interolog
F49E8.3	F55A11.3	pam-1	F55A11.3	1	Co-expression
F49E8.3	K05C4.1	pam-1	pbs-5	1	Co-expression
F49E8.3	K07C11.9	pam-1	K07C11.9	1	Co-expression
F49E8.3	K07E3.4	pam-1	K07E3.4	1	Interolog
F49E8.3	K08E7.9	pam-1	pgp-1	1	Co-expression
F49E8.3	R11A5.1	pam-1	apb-3	1	Co-expression
F49E8.3	T01G1.3	pam-1	T01G1.3	1	Co-expression
F49E8.3	T02G5.9	pam-1	krs-1	1	Co-expression
F49E8.3	T05H10.5	pam-1	ufd-2	1	Co-expression
F49E8.3	T20H4.3	pam-1	prs-1	1	Co-expression
F49E8.3	T22H6.2	pam-1	T22H6.2	1	Co-expression
F49E8.3	Y22D7AL.5	pam-1	hsp-60	1	Interolog
F49E8.3	Y59A8B.6	pam-1	Y59A8B.6	1	Interolog
F49E8.3	ZC518.2	pam-1	sec-24.2	1	Co-expression
F49E8.3	ZK1098.4	pam-1	ZK1098.4	1	Interolog
F49E8.3	ZK858.6	pam-1	ZK858.6	1	Co-expression
F49E8.4	F52A8.5	cdd-2	F52A8.5	1	Co-expression
F49E8.4	Y76A2B.5	cdd-2	Y76A2B.5	1	Interolog
F49E8.5	K07A1.12	dif-1	lin-53	1	Interolog
F49E8.5	R06F6.9	dif-1	ech-4	1	Co-expression
F49E8.5	Y71H10A.1	dif-1	Y71H10A.1	1	Interolog
F49E8.6	T01C8.1	F49E8.6	aak-2	1	Interolog
F49E8.6	Y65B4BR.5	F49E8.6	Y65B4BR.5	1	Interolog
F49E8.7	T01C8.1	F49E8.7	aak-2	1	Interolog
F49E8.7	Y65B4BR.5	F49E8.7	Y65B4BR.5	1	Interolog
F49H12.1	F52E1.4	lsy-2	gcy-7	1	Fine Genetic
F49H12.1	R03C1.3	lsy-2	cog-1	1	Fine Genetic
F49H12.3	W07B3.2	F49H12.3	gei-4	1	Interolog
F49H12.5	K09B11.9	F49H12.5	K09B11.9	1	Interolog
F49H12.6	T04H1.2	acl-4	T04H1.2	1	Interolog
F49H12.A	F49H12.J	F49H12.A	F49H12.J	1	Co-expression
F49H12.A	F53G12.7	F49H12.A	col-45	1	Co-expression
F49H12.A	K12D12.3	F49H12.A	col-84	1	Co-expression
F49H12.A	T21D9.1	F49H12.A	col-164	1	Co-expression
F49H12.A	W01B6.7	F49H12.A	col-2	1	Co-expression
F49H12.A	W08D2.6	F49H12.A	col-123	1	Co-expression
F49H12.A	ZC513.8	F49H12.A	col-43	1	Co-expression
F49H12.J	F53G12.7	F49H12.J	col-45	1	Co-expression
F49H12.J	K12D12.3	F49H12.J	col-84	1	Co-expression
F49H12.J	T21B4.2	F49H12.J	col-85	1	Co-expression
F49H12.J	T21D9.1	F49H12.J	col-164	1	Co-expression
F49H12.J	W01B6.7	F49H12.J	col-2	1	Co-expression
F49H12.J	W08D2.6	F49H12.J	col-123	1	Co-expression
F49H12.J	ZC513.8	F49H12.J	col-43	1	Co-expression
F52A8.2	F54F2.2	gpb-2	zfp-1	1	Co-expression
F52A8.2	K02A4.2	gpb-2	gpc-1	1	Interolog
F52A8.2	K07A12.1	gpb-2	K07A12.1	1	Co-expression
F52A8.2	K07C5.4	gpb-2	K07C5.4	1	Co-expression
F52A8.2	K11E8.1	gpb-2	unc-43	1	Fine Genetic
F52A8.2	M01B12.5	gpb-2	M01B12.5	1	Co-expression
F52A8.2	M01D7.7	gpb-2	egl-30	1	Fine Genetic
F52A8.2	R01H10.3	gpb-2	cor-1	1	Co-expression
F52A8.2	R05H10.2	gpb-2	R05H10.2	1	Co-expression
F52A8.2	T20B5.1	gpb-2	apa-2	1	Co-expression
F52A8.2	T23G5.2	gpb-2	T23G5.2	1	Co-expression
F52A8.2	Y106G6E.6	gpb-2	Y106G6E.6	1	Co-expression
F52A8.2	Y18D10A.5	gpb-2	gsk-3	1	Co-expression
F52A8.2	Y40H4A.1	gpb-2	gar-3	1	Fine Genetic
F52A8.2	ZK1128.5	gpb-2	ZK1128.5	1	Co-expression
F52A8.2	ZK377.2	gpb-2	sax-3	1	Co-expression
F52A8.5	F53F4.10	F52A8.5	F53F4.10	1	Co-expression
F52A8.5	F58H1.3	F52A8.5	F58H1.3	1	Co-expression
F52A8.5	K06A4.5	F52A8.5	K06A4.5	1	Co-expression
F52A8.5	K06A5.6	F52A8.5	K06A5.6	1	Co-expression
F52A8.5	M01D7.4	F52A8.5	M01D7.4	1	Co-expression
F52A8.5	R07E4.3	F52A8.5	R07E4.3	1	Co-expression
F52A8.5	R12C12.1	F52A8.5	R12C12.1	1	Co-expression
F52A8.5	T03D8.2	F52A8.5	T03D8.2	1	Co-expression
F52A8.5	T05F1.1	F52A8.5	T05F1.1	1	Co-expression
F52A8.5	T10E9.7	F52A8.5	T10E9.7	1	Co-expression
F52A8.5	T20F5.2	F52A8.5	pbs-4	1	Co-expression
F52A8.5	T24H7.1	F52A8.5	phb-2	1	Co-expression
F52A8.5	W10D9.5	F52A8.5	W10D9.5	1	Co-expression
F52A8.5	Y51H7C.9	F52A8.5	Y51H7C.9	1	Co-expression
F52A8.5	Y56A3A.19	F52A8.5	Y56A3A.19	1	Co-expression
F52B10.1	F54D5.5	nmy-1	F54D5.5	1	Co-phenotype
F52B10.1	F56E3.3	nmy-1	klp-4	1	Transposed SGA
F52B10.1	F59A6.1	nmy-1	nsy-1	1	Transposed SGA
F52B10.1	H01G02.2	nmy-1	H01G02.2	1	Transposed SGA
F52B10.1	JC8.2	nmy-1	JC8.2	1	Interolog
F52B10.1	K03B4.3	nmy-1	taf-10	1	Co-phenotype
F52B10.1	K03E5.3	nmy-1	K03E5.3	1	Transposed SGA
F52B10.1	K04G2.6	nmy-1	K04G2.6	1	Transposed SGA
F52B10.1	K05C4.6	nmy-1	hmp-2	1	Co-phenotype
F52B10.1	K07C5.1	nmy-1	arx-2	1	Transposed SGA
F52B10.1	K07H8.3	nmy-1	K07H8.3	1	Interolog
F52B10.1	M01E11.6	nmy-1	klp-15	1	Transposed SGA
F52B10.1	M04C9.5	nmy-1	M04C9.5	1	Transposed SGA
F52B10.1	R05D3.7	nmy-1	unc-116	1	Transposed SGA
F52B10.1	R06A4.8	nmy-1	R06A4.8	1	Interolog
F52B10.1	R07E4.6	nmy-1	kin-2	1	Co-phenotype
F52B10.1	R10E4.4	nmy-1	mcm-5	1	Interolog
F52B10.1	R144.1	nmy-1	klp-6	1	Transposed SGA
F52B10.1	T01G1.1	nmy-1	klp-12	1	Transposed SGA
F52B10.1	T01G9.6	nmy-1	kin-10	1	Transposed SGA
F52B10.1	T04C12.4	nmy-1	act-3	1	Transposed SGA
F52B10.1	T04C12.5	nmy-1	act-2	1	Transposed SGA
F52B10.1	T05G5.3	nmy-1	cdk-1	1	Transposed SGA
F52B10.1	T07A9.3	nmy-1	kgb-1	1	Transposed SGA
F52B10.1	T08B2.10	nmy-1	rps-17	1	Co-phenotype
F52B10.1	T17E9.1	nmy-1	kin-18	1	Transposed SGA
F52B10.1	T17H7.4	nmy-1	gei-16	1	Interolog
F52B10.1	T19A5.2	nmy-1	gck-1	1	Transposed SGA
F52B10.1	T21E12.4	nmy-1	dhc-1	1	Transposed SGA
F52B10.1	T25C8.2	nmy-1	act-5	1	Transposed SGA
F52B10.1	T26A5.9	nmy-1	dlc-1	1	Co-phenotype
F52B10.1	T27B1.2	nmy-1	T27B1.2	1	Co-phenotype
F52B10.1	T27E9.3	nmy-1	cdk-5	1	Transposed SGA
F52B10.1	VF11C1L.1	nmy-1	ppk-3	1	Transposed SGA
F52B10.1	W02B9.1	nmy-1	hmr-1	1	Co-phenotype
F52B10.1	W03C9.3	nmy-1	rab-7	1	Co-phenotype
F52B10.1	W04A8.7	nmy-1	taf-1	1	Interolog
F52B10.1	W06B3.2	nmy-1	sma-5	1	Transposed SGA
F52B10.1	W06F12.1	nmy-1	lit-1	1	Transposed SGA
F52B10.1	Y111B2A.17	nmy-1	Y111B2A.17	1	Transposed SGA
F52B10.1	Y18D10A.5	nmy-1	gsk-3	1	Transposed SGA
F52B10.1	Y38F1A.10	nmy-1	Y38F1A.10	1	Transposed SGA
F52B10.1	Y39G10AL.3	nmy-1	cdk-7	1	Transposed SGA
F52B10.1	Y40B1A.4	nmy-1	Y40B1A.4	1	Co-phenotype
F52B10.1	Y42A5A.4	nmy-1	Y42A5A.4	1	Transposed SGA
F52B10.1	Y43B11AR.4	nmy-1	rps-4	1	Transposed SGA
F52B10.1	Y43F4B.6	nmy-1	klp-19	1	Transposed SGA
F52B10.1	Y50D7A.6	nmy-1	klp-20	1	Transposed SGA
F52B10.1	Y50E8A.4	nmy-1	unc-61	1	Transposed SGA
F52B10.1	Y53F4B.22	nmy-1	Y53F4B.22	1	Transposed SGA
F52B10.1	Y59A8B.23	nmy-1	Y59A8B.23	1	Transposed SGA
F52B10.1	Y65B4BR.5	nmy-1	Y65B4BR.5	1	Co-phenotype
F52B10.1	Y71F9AL.16	nmy-1	arx-1	1	Transposed SGA
F52B10.1	Y79H2A.6	nmy-1	arx-3	1	Transposed SGA
F52B10.1	ZC404.9	nmy-1	gck-2	1	Transposed SGA
F52B10.1	ZC416.4	nmy-1	kgb-2	1	Transposed SGA
F52B10.1	ZC477.9	nmy-1	deb-1	1	Interolog
F52B10.1	ZC504.3	nmy-1	ZC504.3	1	Transposed SGA
F52B10.1	ZC504.4	nmy-1	mig-15	1	Transposed SGA
F52B10.1	ZK616.4	nmy-1	ZK616.4	1	Transposed SGA
F52B11.1	F56H1.4	F52B11.1	rpt-5	1	Co-expression
F52B11.1	M03C11.7	F52B11.1	M03C11.7	1	Co-expression
F52B11.1	R02F2.2	F52B11.1	R02F2.2	1	Co-expression
F52B11.1	R09B3.1	F52B11.1	exo-3	1	Co-expression
F52B11.1	R11H6.5	F52B11.1	R11H6.5	1	Co-expression
F52B11.1	T23F6.4	F52B11.1	rbd-1	1	Co-expression
F52B11.1	VC5.4	F52B11.1	mys-1	1	Co-expression
F52B11.1	W08F4.8	F52B11.1	W08F4.8	1	Co-expression
F52B11.1	W09B6.1	F52B11.1	W09B6.1	1	Co-expression
F52B11.1	Y62E10A.5	F52B11.1	agt-1	1	Co-expression
F52B11.1	Y87G2A.10	F52B11.1	Y87G2A.10	1	Co-expression
F52B11.1	ZK1128.5	F52B11.1	ZK1128.5	1	Co-expression
F52B11.1	ZK524.3	F52B11.1	lrs-2	1	Co-expression
F52B11.2	F52B5.6	F52B11.2	rpl-25.2	1	Co-expression
F52B11.2	F53H4.1	F52B11.2	csb-1	1	Interolog
F52B11.2	F54C9.10	F52B11.2	arl-1	1	Co-expression
F52B11.2	F57B10.10	F52B11.2	dad-1	1	Co-expression
F52B11.2	F57B10.5	F52B11.2	F57B10.5	1	Co-expression
F52B11.2	K01G5.4	F52B11.2	ran-1	1	Co-expression
F52B11.2	K02F2.2	F52B11.2	K02F2.2	1	Co-expression
F52B11.2	K07H8.3	F52B11.2	K07H8.3	1	Co-expression
F52B11.2	K09H11.7	F52B11.2	K09H11.7	1	Co-expression
F52B11.2	M28.5	F52B11.2	M28.5	1	Co-expression
F52B11.2	R05D11.3	F52B11.2	ran-4	1	Co-expression
F52B11.2	R160.1	F52B11.2	dpy-23	1	Interolog
F52B11.2	T01E8.6	F52B11.2	T01E8.6	1	Co-expression
F52B11.2	T01H3.1	F52B11.2	T01H3.1	1	Co-expression
F52B11.2	T05H4.5	F52B11.2	T05H4.5	1	Co-expression
F52B11.2	T09A12.2	F52B11.2	T09A12.2	1	Co-expression
F52B11.2	T22D1.10	F52B11.2	ruvb-2	1	Interolog
F52B11.2	T25D3.2	F52B11.2	T25D3.2	1	Co-expression
F52B11.2	T25G12.4	F52B11.2	rab-6.2	1	Interolog
F52B11.2	W09C5.2	F52B11.2	unc-59	1	Interolog
F52B11.2	W09D10.3	F52B11.2	W09D10.3	1	Co-expression
F52B11.2	Y48B6A.1	F52B11.2	Y48B6A.1	1	Interolog
F52B11.2	Y48G9A.1	F52B11.2	Y48G9A.1	1	Interolog
F52B11.2	ZK180.4	F52B11.2	ZK180.4	1	Co-expression
F52B11.2	ZK686.3	F52B11.2	ZK686.3	1	Co-expression
F52B11.3	F52E4.6	noah-2	wrt-2	1	Co-expression
F52B11.3	F53B1.4	noah-2	F53B1.4	1	Co-expression
F52B11.3	F55A11.2	noah-2	syn-3	1	Co-phenotype
F52B11.3	F56D3.1	noah-2	F56D3.1	1	Co-expression
F52B11.3	F57B10.1	noah-2	F57B10.1	1	Co-phenotype
F52B11.3	F57B9.9	noah-2	pqn-46	1	Co-expression
F52B11.3	H03E18.1	noah-2	H03E18.1	1	Co-expression
F52B11.3	H42K12.3	noah-2	H42K12.3	1	Co-expression
F52B11.3	K01G5.4	noah-2	ran-1	1	Co-phenotype
F52B11.3	K04H4.2	noah-2	K04H4.2	1	Co-expression
F52B11.3	K08B12.1	noah-2	K08B12.1	1	Co-expression
F52B11.3	K11H12.2	noah-2	rpl-15	1	Co-phenotype
F52B11.3	R02F11.1	noah-2	R02F11.1	1	Co-expression
F52B11.3	R07E3.6	noah-2	R07E3.6	1	Co-expression
F52B11.3	R119.4	noah-2	pqn-59	1	Co-phenotype
F52B11.3	T04C12.4	noah-2	act-3	1	Co-phenotype
F52B11.3	T14B4.6	noah-2	dpy-2	1	Co-expression
F52B11.3	T17E9.2	noah-2	T17E9.2	1	Co-phenotype
F52B11.3	T19A5.3	noah-2	T19A5.3	1	Co-expression
F52B11.3	T19B10.2	noah-2	T19B10.2	1	Co-expression
F52B11.3	T20H4.3	noah-2	prs-1	1	Co-phenotype
F52B11.3	T21D12.4	noah-2	pat-6	1	Co-phenotype
F52B11.3	W01F3.3	noah-2	mlt-11	1	Co-expression
F52B11.3	W04G3.2	noah-2	W04G3.2	1	Co-expression
F52B11.3	W04G3.3	noah-2	W04G3.3	1	Co-expression
F52B11.3	W04G3.8	noah-2	W04G3.8	1	Co-expression
F52B11.3	W08A12.3	noah-2	W08A12.3	1	Co-expression
F52B11.3	Y38F2AL.3	noah-2	vha-11	1	Co-phenotype
F52B11.3	Y48G1A.5	noah-2	imb-5	1	Co-phenotype
F52B11.3	Y55F3AR.3	noah-2	Y55F3AR.3	1	Co-phenotype
F52B11.3	Y71D11A.5	noah-2	Y71D11A.5	1	Co-phenotype
F52B11.3	Y71F9B.4	noah-2	snr-7	1	Co-phenotype
F52B11.3	Y71G12A_201.A	noah-2	Y71G12A_201.A	1	Co-expression
F52B11.3	Y77E11A.13	noah-2	npp-20	1	Co-phenotype
F52B11.3	ZK1290.12	noah-2	wrt-1	1	Co-expression
F52B11.3	ZK1290.8	noah-2	wrt-10	1	Co-expression
F52B11.3	ZK652.1	noah-2	snr-5	1	Co-phenotype
F52B11.4	F54D1.2	col-133	col-126	1	Co-expression
F52B11.4	F54D1.3	col-133	col-127	1	Co-expression
F52B11.4	F55C10.2	col-133	col-154	1	Co-expression
F52B11.4	F55C10.3	col-133	col-155	1	Co-expression
F52B11.4	F57B1.3	col-133	col-159	1	Co-expression
F52B11.4	F57B1.4	col-133	col-160	1	Co-expression
F52B11.4	F57B7.3	col-133	col-156	1	Co-expression
F52B11.4	M195.1	col-133	col-77	1	Co-expression
F52B11.4	T11F9.9	col-133	col-157	1	Co-expression
F52B11.4	W05B2.1	col-133	col-94	1	Co-expression
F52B11.4	W05B2.5	col-133	col-93	1	Co-expression
F52B11.4	W05B2.6	col-133	col-92	1	Co-expression
F52B11.4	W05G11.3	col-133	col-88	1	Co-expression
F52B11.4	Y41E3.2	col-133	dpy-4	1	Co-expression
F52B5.1	K05G3.3	abts-1	cah-3	1	Interolog
F52B5.1	ZK632.2	abts-1	ZK632.2	1	Interolog
F52B5.2	F52E1.10	F52B5.2	F52E1.10	1	Co-expression
F52B5.2	F52H3.4	F52B5.2	F52H3.4	1	Co-expression
F52B5.2	F54C9.8	F52B5.2	puf-5	1	Co-expression
F52B5.2	F54D10.5	F52B5.2	F54D10.5	1	Co-expression
F52B5.2	F56C9.3	F52B5.2	F56C9.3	1	Co-expression
F52B5.2	F56C9.6	F52B5.2	F56C9.6	1	Co-expression
F52B5.2	F57B10.12	F52B5.2	mei-2	1	Co-expression
F52B5.2	F57C2.3	F52B5.2	F57C2.3	1	Co-expression
F52B5.2	H02I12.1	F52B5.2	H02I12.1	1	Co-expression
F52B5.2	H02I12.5	F52B5.2	H02I12.5	1	Co-expression
F52B5.2	K01C8.5	F52B5.2	gei-14	1	Co-expression
F52B5.2	K02B12.8	F52B5.2	zhp-3	1	Co-expression
F52B5.2	K06B9.2	F52B5.2	K06B9.2	1	Co-expression
F52B5.2	K07A1.2	F52B5.2	K07A1.2	1	Co-expression
F52B5.2	K10D3.3	F52B5.2	taf-11.2	1	Co-expression
F52B5.2	M7.2	F52B5.2	klc-1	1	Co-expression
F52B5.2	R06C7.1	F52B5.2	R06C7.1	1	Co-expression
F52B5.2	R06C7.9	F52B5.2	R06C7.9	1	Co-expression
F52B5.2	R09F10.8	F52B5.2	R09F10.8	1	Co-expression
F52B5.2	R53.6	F52B5.2	R53.6	1	Co-expression
F52B5.2	R74.8	F52B5.2	R74.8	1	Co-expression
F52B5.2	T01C3.3	F52B5.2	T01C3.3	1	Co-expression
F52B5.2	T02G5.6	F52B5.2	msh-4	1	Co-expression
F52B5.2	T04A8.8	F52B5.2	T04A8.8	1	Co-expression
F52B5.2	T05B9.1	F52B5.2	T05B9.1	1	Co-expression
F52B5.2	T05E11.4	F52B5.2	spo-11	1	Co-expression
F52B5.2	T05F1.2	F52B5.2	T05F1.2	1	Co-expression
F52B5.2	T05G5.7	F52B5.2	T05G5.7	1	Co-expression
F52B5.2	T07A9.6	F52B5.2	daf-18	1	Co-expression
F52B5.2	T09B4.1	F52B5.2	T09B4.1	1	Co-expression
F52B5.2	T11F8.3	F52B5.2	rme-2	1	Co-expression
F52B5.2	T19B10.6	F52B5.2	T19B10.6	1	Co-expression
F52B5.2	T19B10.7	F52B5.2	ima-1	1	Co-expression
F52B5.2	T19B10.8	F52B5.2	T19B10.8	1	Co-expression
F52B5.2	T23G11.2	F52B5.2	gna-2	1	Co-expression
F52B5.2	W01A8.5	F52B5.2	W01A8.5	1	Co-expression
F52B5.2	W02F12.3	F52B5.2	W02F12.3	1	Co-expression
F52B5.2	W03C9.2	F52B5.2	W03C9.2	1	Co-expression
F52B5.2	W05F2.3	F52B5.2	W05F2.3	1	Co-expression
F52B5.2	Y102A5C.1	F52B5.2	Y102A5C.1	1	Co-expression
F52B5.2	Y113G7B.5	F52B5.2	fog-2	1	Co-expression
F52B5.2	Y11D7A.7	F52B5.2	Y11D7A.7	1	Co-expression
F52B5.2	Y17G9B.A	F52B5.2	Y17G9B.A	1	Co-expression
F52B5.2	Y18D10A.11	F52B5.2	Y18D10A.11	1	Co-expression
F52B5.2	Y38F2A_6126.G	F52B5.2	Y38F2A_6126.G	1	Co-expression
F52B5.2	Y43E12A.1	F52B5.2	cyb-2.1	1	Co-expression
F52B5.2	Y45F10A.2	F52B5.2	puf-3	1	Co-expression
F52B5.2	Y45F10C.3	F52B5.2	Y45F10C.3	1	Co-expression
F52B5.2	Y62E10A.N	F52B5.2	Y62E10A.N	1	Co-expression
F52B5.2	ZK381.1	F52B5.2	him-3	1	Co-expression
F52B5.2	ZK858.3	F52B5.2	ZK858.3	1	Co-expression
F52B5.2	ZK938.7	F52B5.2	ZK938.7	1	Co-expression
F52B5.5	K04C2.4	cep-1	brd-1	1	Fine Genetic
F52B5.5	M79.1	cep-1	abl-1	1	Fine Genetic
F52B5.5	T23G11.3	cep-1	gld-1	1	Fine Genetic
F52B5.6	F54C9.5	rpl-25.2	rpl-5	1	Interolog
F52B5.6	F54E7.2	rpl-25.2	rps-12	1	Co-expression
F52B5.6	F55C5.4	rpl-25.2	F55C5.4	1	Co-phenotype
F52B5.6	F55C5.8	rpl-25.2	F55C5.8	1	Co-phenotype
F52B5.6	F55F8.2	rpl-25.2	F55F8.2	1	Interolog
F52B5.6	F56F3.5	rpl-25.2	rps-1	1	Co-expression
F52B5.6	F59A2.1	rpl-25.2	npp-9	1	Co-phenotype
F52B5.6	G7.4	rpl-25.2	G7.4	1	Co-phenotype
F52B5.6	K01C8.9	rpl-25.2	nst-1	1	Interolog
F52B5.6	K01G5.5	rpl-25.2	K01G5.5	1	Co-expression
F52B5.6	K02B2.5	rpl-25.2	rps-25	1	Co-expression
F52B5.6	K04D7.1	rpl-25.2	K04D7.1	1	Interolog
F52B5.6	K07C5.4	rpl-25.2	K07C5.4	1	Co-expression
F52B5.6	K08B4.1	rpl-25.2	lag-1	1	Co-phenotype
F52B5.6	K11H12.2	rpl-25.2	rpl-15	1	Co-expression
F52B5.6	K12C11.2	rpl-25.2	smo-1	1	Co-phenotype
F52B5.6	K12H4.3	rpl-25.2	K12H4.3	1	Interolog
F52B5.6	M04F3.4	rpl-25.2	M04F3.4	1	Co-expression
F52B5.6	R02D3.3	rpl-25.2	R02D3.3	1	Co-phenotype
F52B5.6	R07G3.1	rpl-25.2	cdc-42	1	Co-phenotype
F52B5.6	R151.9	rpl-25.2	R151.9	1	Co-expression
F52B5.6	R53.3	rpl-25.2	egl-43	1	Co-phenotype
F52B5.6	T05F1.3	rpl-25.2	rps-19	1	Co-expression
F52B5.6	T05G5.3	rpl-25.2	cdk-1	1	Co-phenotype
F52B5.6	T07A9.11	rpl-25.2	rps-24	1	Co-expression
F52B5.6	T08B2.10	rpl-25.2	rps-17	1	Co-expression
F52B5.6	T10F2.4	rpl-25.2	T10F2.4	1	Co-phenotype
F52B5.6	T19E10.1	rpl-25.2	T19E10.1	1	Co-phenotype
F52B5.6	T22F3.4	rpl-25.2	rpl-11.1	1	Interolog
F52B5.6	T24B8.1	rpl-25.2	rpl-32	1	Interolog
F52B5.6	W01D2.1	rpl-25.2	W01D2.1	1	Co-expression
F52B5.6	W07E6.4	rpl-25.2	prp-21	1	Co-phenotype
F52B5.6	Y106G6H.3	rpl-25.2	rpl-30	1	Co-expression
F52B5.6	Y24D9A.4	rpl-25.2	rpl-7A	1	Co-expression
F52B5.6	Y37E3.8	rpl-25.2	Y37E3.8	1	Interolog
F52B5.6	Y39B6A.14	rpl-25.2	Y39B6A.14	1	Interolog
F52B5.6	Y41D4B.5	rpl-25.2	rps-28	1	Co-expression
F52B5.6	Y45F10D.12	rpl-25.2	rpl-18	1	Co-expression
F52B5.6	Y47D3A.26	rpl-25.2	smc-3	1	Co-phenotype
F52B5.6	Y48B6A.2	rpl-25.2	rpl-43	1	Co-expression
F52B5.6	Y48G8AL.8	rpl-25.2	rpl-17	1	Interolog
F52B5.6	Y54E10A.10	rpl-25.2	Y54E10A.10	1	Interolog
F52B5.6	Y57G11C.16	rpl-25.2	rps-18	1	Co-expression
F52B5.6	Y62E10A.1	rpl-25.2	rpa-2	1	Co-expression
F52B5.6	Y71F9AL.13	rpl-25.2	rpl-1	1	Interolog
F52B5.6	ZC434.2	rpl-25.2	rps-7	1	Co-expression
F52B5.6	ZK512.2	rpl-25.2	ZK512.2	1	Interolog
F52B5.6	ZK652.4	rpl-25.2	rpl-35	1	Interolog
F52B5.6	ZK945.3	rpl-25.2	ZK945.3	1	Interolog
F52C12.1	H06H21.6	F52C12.1	H06H21.6	1	Co-expression
F52C12.1	K01G5.4	F52C12.1	ran-1	1	Co-expression
F52C12.1	K11D2.1	F52C12.1	K11D2.1	1	Co-expression
F52C12.1	R06C7.8	F52C12.1	bub-1	1	Co-expression
F52C12.1	T23G7.1	F52C12.1	dpl-1	1	Co-expression
F52C12.1	Y56A3A.17	F52C12.1	npp-16	1	Co-expression
F52C12.1	ZC302.1	F52C12.1	mre-11	1	Co-expression
F52C12.1	ZK20.3	F52C12.1	ZK20.3	1	Co-expression
F52C12.1	ZK792.8	F52C12.1	ZK792.8	1	Co-expression
F52C12.2	F55F8.5	F52C12.2	tag-345	1	Co-expression
F52C12.2	F56F3.5	F52C12.2	rps-1	1	Co-expression
F52C12.2	F58B3.5	F52C12.2	mrs-1	1	Co-expression
F52C12.2	H19N07.1	F52C12.2	H19N07.1	1	Co-expression
F52C12.2	K01G5.4	F52C12.2	ran-1	1	Co-expression
F52C12.2	K01G5.5	F52C12.2	K01G5.5	1	Co-expression
F52C12.2	K05C4.5	F52C12.2	K05C4.5	1	Co-expression
F52C12.2	K07C5.4	F52C12.2	K07C5.4	1	Co-expression
F52C12.2	K08D12.3	F52C12.2	K08D12.3	1	Co-expression
F52C12.2	K08H10.8	F52C12.2	K08H10.8	1	Co-expression
F52C12.2	R05G6.7	F52C12.2	R05G6.7	1	Co-expression
F52C12.2	R11A8.4	F52C12.2	sir-2.1	1	Co-expression
F52C12.2	R11A8.6	F52C12.2	irs-1	1	Co-expression
F52C12.2	T10B5.5	F52C12.2	T10B5.5	1	Co-expression
F52C12.2	Y57G11C.24	F52C12.2	eps-8	1	Interolog
F52C12.2	Y66D12A.21	F52C12.2	Y66D12A.21	1	Co-expression
F52C12.2	Y74C10AR.1	F52C12.2	eif-3.I	1	Co-expression
F52C12.2	Y92H12BL.5	F52C12.2	Y92H12BL.5	1	Co-expression
F52C12.2	ZC395.6	F52C12.2	gro-1	1	Co-expression
F52C12.4	M05B5.5	F52C12.4	hlh-2	1	Co-expression
F52C12.4	Y39A1A.22	F52C12.4	Y39A1A.22	1	Co-expression
F52C12.5	F55A8.1	elt-6	egl-18	1	Fine Genetic
F52C6.2	K09B11.9	F52C6.2	K09B11.9	1	Interolog
F52C6.2	R09B5.5	F52C6.2	pqn-54	1	Interolog
F52C6.2	T04H1.2	F52C6.2	T04H1.2	1	Interolog
F52C6.2	T11B7.4	F52C6.2	eat-1	1	Interolog
F52C6.2	W09H1.6	F52C6.2	lec-1	1	Interolog
F52C6.2	Y40B1B.6	F52C6.2	spr-5	1	Interolog
F52C6.2	ZK632.12	F52C6.2	ZK632.12	1	Interolog
F52C6.2	ZK849.1	F52C6.2	ZK849.1	1	Interolog
F52C6.2	ZK849.2	F52C6.2	ZK849.2	1	Interolog
F52C6.3	H04J21.3	F52C6.3	gip-1	1	Interolog
F52C6.3	T05H4.14	F52C6.3	gad-1	1	Interolog
F52C6.3	T07G12.11	F52C6.3	zim-3	1	Interolog
F52C6.3	T28A11.11	F52C6.3	gst-23	1	Interolog
F52C9.1	Y55D5A.5	F52C9.1	daf-2	1	SGI
F52C9.7	F54F2.7	F52C9.7	F54F2.7	1	Co-expression
F52C9.7	K07A1.12	F52C9.7	lin-53	1	Co-expression
F52C9.7	R07E5.3	F52C9.7	R07E5.3	1	Co-expression
F52C9.7	T23G7.1	F52C9.7	dpl-1	1	Co-expression
F52C9.7	W02D9.3	F52C9.7	W02D9.3	1	Co-expression
F52C9.7	ZK1067.1	F52C9.7	let-23	1	SGI
F52C9.7	ZK550.4	F52C9.7	ZK550.4	1	Co-expression
F52C9.8	K01G5.1	pqe-1	tag-331	1	Interolog
F52D10.1	K09G1.1	abts-2	K09G1.1	1	Interolog
F52D10.2	R160.1	F52D10.2	dpy-23	1	Co-expression
F52D10.2	ZK1128.5	F52D10.2	ZK1128.5	1	Co-expression
F52D10.3	F54C8.3	ftt-2	emb-30	1	Interolog
F52D10.3	F56C9.1	ftt-2	gsp-2	1	Interolog
F52D10.3	F56E3.3	ftt-2	klp-4	1	Transposed SGA
F52D10.3	F58A4.8	ftt-2	tbg-1	1	Interolog
F52D10.3	F58E10.3	ftt-2	F58E10.3	1	Interolog
F52D10.3	F59A6.1	ftt-2	nsy-1	1	Interolog
F52D10.3	H04J21.3	ftt-2	gip-1	1	Interolog
F52D10.3	K03D10.3	ftt-2	K03D10.3	1	Interolog
F52D10.3	K07B1.3	ftt-2	ucp-4	1	Interolog
F52D10.3	K09B11.9	ftt-2	K09B11.9	1	Interolog
F52D10.3	K11D12.10	ftt-2	mlk-1	1	Interolog
F52D10.3	M01E11.6	ftt-2	klp-15	1	Transposed SGA
F52D10.3	M02A10.3	ftt-2	sli-1	1	Interolog
F52D10.3	M02B7.3	ftt-2	osm-3	1	Transposed SGA
F52D10.3	R05D3.7	ftt-2	unc-116	1	Transposed SGA
F52D10.3	R119.2	ftt-2	R119.2	1	Co-expression
F52D10.3	R144.1	ftt-2	klp-6	1	Transposed SGA
F52D10.3	R151.6	ftt-2	R151.6	1	Co-expression
F52D10.3	T01G1.1	ftt-2	klp-12	1	Transposed SGA
F52D10.3	T01H8.1	ftt-2	rskn-1	1	Interolog
F52D10.3	T03F1.3	ftt-2	T03F1.3	1	Co-expression
F52D10.3	T05G5.3	ftt-2	cdk-1	1	Interolog
F52D10.3	T09A5.2	ftt-2	klp-3	1	Transposed SGA
F52D10.3	T09B4.9	ftt-2	T09B4.9	1	Co-expression
F52D10.3	T10B9.7	ftt-2	cyp-13A2	1	Interolog
F52D10.3	T20B12.6	ftt-2	mml-1	1	Interolog
F52D10.3	T20F5.2	ftt-2	pbs-4	1	Interolog
F52D10.3	T21H3.3	ftt-2	cmd-1	1	Interolog
F52D10.3	VT23B5.2	ftt-2	VT23B5.2	1	Interolog
F52D10.3	W02B12.7	ftt-2	klp-17	1	Transposed SGA
F52D10.3	W04B5.5	ftt-2	W04B5.5	1	Interolog
F52D10.3	W10D5.1	ftt-2	mef-2	1	Interolog
F52D10.3	Y110A7A.17	ftt-2	mat-1	1	Interolog
F52D10.3	Y110A7A.6	ftt-2	Y110A7A.6	1	Interolog
F52D10.3	Y111B2A.8	ftt-2	Y111B2A.8	1	Interolog
F52D10.3	Y39B6A.2	ftt-2	Y39B6A.2	1	Interolog
F52D10.3	Y41G9A.4	ftt-2	Y41G9A.4	1	Interolog
F52D10.3	Y43F4B.6	ftt-2	klp-19	1	Transposed SGA
F52D10.3	Y46G5A.31	ftt-2	gsy-1	1	Interolog
F52D10.3	Y50C1A.1	ftt-2	Y50C1A.1	1	Interolog
F52D10.3	Y50D7A.6	ftt-2	klp-20	1	Transposed SGA
F52D10.3	Y53C12B.1	ftt-2	Y53C12B.1	1	Interolog
F52D10.3	Y55D5A.5	ftt-2	daf-2	1	Interolog
F52D10.3	Y65B4BR.4	ftt-2	wwp-1	1	Interolog
F52D10.3	Y71F9AL.16	ftt-2	arx-1	1	Co-expression
F52D10.3	Y71F9B.7	ftt-2	plk-2	1	Interolog
F52D10.3	Y73B6A.5	ftt-2	lin-45	1	Interolog
F52D10.3	Y75B12B.2	ftt-2	cyn-7	1	Co-expression
F52D10.3	ZK1058.2	ftt-2	pat-3	1	Interolog
F52D10.3	ZK270.2	ftt-2	frm-1	1	Interolog
F52D10.3	ZK632.12	ftt-2	ZK632.12	1	Interolog
F52D10.6	F59E12.5	F52D10.6	F59E12.5	1	Co-phenotype
F52D10.6	K09H9.6	F52D10.6	lpd-6	1	Co-phenotype
F52D10.6	T08B2.8	F52D10.6	T08B2.8	1	Co-phenotype
F52D10.6	T12G3.5	F52D10.6	T12G3.5	1	Co-phenotype
F52D1.1	F59A6.1	F52D1.1	nsy-1	1	Transposed SGA
F52D1.1	H01G02.2	F52D1.1	H01G02.2	1	Transposed SGA
F52D1.1	K03E5.3	F52D1.1	K03E5.3	1	Transposed SGA
F52D1.1	M04C9.5	F52D1.1	M04C9.5	1	Transposed SGA
F52D1.1	T05C12.6	F52D1.1	mig-5	1	Interolog
F52D1.1	T05G5.3	F52D1.1	cdk-1	1	Transposed SGA
F52D1.1	T07A9.3	F52D1.1	kgb-1	1	Transposed SGA
F52D1.1	T19A5.2	F52D1.1	gck-1	1	Transposed SGA
F52D1.1	T27E9.3	F52D1.1	cdk-5	1	Transposed SGA
F52D1.1	W06B3.2	F52D1.1	sma-5	1	Transposed SGA
F52D1.1	W06F12.1	F52D1.1	lit-1	1	Transposed SGA
F52D1.1	Y105E8A.23	F52D1.1	Y105E8A.23	1	Transposed SGA
F52D1.1	Y18D10A.5	F52D1.1	gsk-3	1	Transposed SGA
F52D1.1	Y39G10AL.3	F52D1.1	cdk-7	1	Transposed SGA
F52D1.1	Y42A5A.4	F52D1.1	Y42A5A.4	1	Transposed SGA
F52D1.1	ZC404.9	F52D1.1	gck-2	1	Transposed SGA
F52D1.1	ZC416.4	F52D1.1	kgb-2	1	Transposed SGA
F52D1.1	ZC504.3	F52D1.1	ZC504.3	1	Transposed SGA
F52D1.3	F53B1.4	pqn-40	F53B1.4	1	Co-expression
F52D1.3	F57B9.9	pqn-40	pqn-46	1	Co-expression
F52D2.2	R09F10.8	F52D2.2	R09F10.8	1	Co-expression
F52D2.2	Y11D7A.13	F52D2.2	Y11D7A.13	1	Co-expression
F52D2.2	Y6G8.3	F52D2.2	Y6G8.3	1	Co-expression
F52D2.2	ZC53.7	F52D2.2	ZC53.7	1	Co-expression
F52D2.2	ZK858.3	F52D2.2	ZK858.3	1	Co-expression
F52E10.1	R13G10.1	sdc-1	dpy-27	1	Fine Genetic
F52E10.1	ZK287.8	sdc-1	her-1	1	Fine Genetic
F52E10.5	F53F1.2	ifa-3	F53F1.2	1	Co-phenotype
F52E10.5	F54F2.1	ifa-3	F54F2.1	1	Co-phenotype
F52E10.5	F55C7.7	ifa-3	unc-73	1	Co-phenotype
F52E10.5	F56B3.2	ifa-3	F56B3.2	1	Co-phenotype
F52E10.5	F56H6.5	ifa-3	F56H6.5	1	Co-phenotype
F52E10.5	H19M22.2	ifa-3	let-805	1	Co-phenotype
F52E10.5	K07E8.3	ifa-3	K07E8.3	1	Co-phenotype
F52E10.5	K08E5.3	ifa-3	mua-3	1	Co-phenotype
F52E10.5	K12H4.1	ifa-3	ceh-26	1	Co-phenotype
F52E10.5	M01D7.7	ifa-3	egl-30	1	Co-phenotype
F52E10.5	R06A10.2	ifa-3	gsa-1	1	Co-phenotype
F52E10.5	T01D1.2	ifa-3	etr-1	1	Co-phenotype
F52E10.5	T19B4.7	ifa-3	unc-40	1	Co-phenotype
F52E10.5	T21D12.4	ifa-3	pat-6	1	Co-phenotype
F52E10.5	T21G5.5	ifa-3	star-2	1	Co-phenotype
F52E10.5	T26A5.7	ifa-3	set-1	1	Co-phenotype
F52E10.5	W04G3.8	ifa-3	W04G3.8	1	Co-phenotype
F52E10.5	W08F4.6	ifa-3	mlt-8	1	Co-phenotype
F52E10.5	W10G6.3	ifa-3	mua-6	1	Co-phenotype
F52E10.5	Y106G6E.6	ifa-3	Y106G6E.6	1	Co-phenotype
F52E10.5	Y47G6A.15	ifa-3	Y47G6A.15	1	Co-phenotype
F52E10.5	Y54E10A.16	ifa-3	Y54E10A.16	1	Co-phenotype
F52E10.5	Y76A2A.2	ifa-3	cua-1	1	Co-phenotype
F52E10.5	Y79H2A.3	ifa-3	Y79H2A.3	1	Co-phenotype
F52E10.5	ZC250.3	ifa-3	ZC250.3	1	Co-phenotype
F52E10.5	ZC328.1	ifa-3	ZC328.1	1	Co-phenotype
F52E1.10	F54C9.8	F52E1.10	puf-5	1	Co-expression
F52E1.10	F54E12.2	F52E1.10	F54E12.2	1	Co-expression
F52E1.10	F55A11.8	F52E1.10	F55A11.8	1	Co-expression
F52E1.10	F55G1.8	F52E1.10	plk-3	1	Co-expression
F52E1.10	F56B6.1	F52E1.10	F56B6.1	1	Co-expression
F52E1.10	F56C9.3	F52E1.10	F56C9.3	1	Co-expression
F52E1.10	F56C9.6	F52E1.10	F56C9.6	1	Co-expression
F52E1.10	F57A10.4	F52E1.10	F57A10.4	1	Co-expression
F52E1.10	F57B10.12	F52E1.10	mei-2	1	Co-expression
F52E1.10	F57C2.1	F52E1.10	F57C2.1	1	Co-expression
F52E1.10	F57C2.3	F52E1.10	F57C2.3	1	Co-expression
F52E1.10	H02I12.1	F52E1.10	H02I12.1	1	Co-expression
F52E1.10	H02I12.5	F52E1.10	H02I12.5	1	Co-expression
F52E1.10	H02I12.8	F52E1.10	cyp-31A2	1	Co-expression
F52E1.10	K01C8.3	F52E1.10	tdc-1	1	Co-expression
F52E1.10	K02B12.8	F52E1.10	zhp-3	1	Co-expression
F52E1.10	K04C1.5	F52E1.10	K04C1.5	1	Co-expression
F52E1.10	K08F4.3	F52E1.10	K08F4.3	1	Co-expression
F52E1.10	K10B2.3	F52E1.10	K10B2.3	1	Co-expression
F52E1.10	K11H3.4	F52E1.10	K11H3.4	1	Co-expression
F52E1.10	M01E11.5	F52E1.10	cey-3	1	Co-expression
F52E1.10	R01H2.3	F52E1.10	egg-2	1	Co-expression
F52E1.10	R02F2.4	F52E1.10	R02F2.4	1	Co-expression
F52E1.10	R06C7.1	F52E1.10	R06C7.1	1	Co-expression
F52E1.10	R06C7.4	F52E1.10	R06C7.4	1	Co-expression
F52E1.10	R06C7.9	F52E1.10	R06C7.9	1	Co-expression
F52E1.10	R119.7	F52E1.10	R119.7	1	Co-expression
F52E1.10	R12E2.10	F52E1.10	R12E2.10	1	Co-expression
F52E1.10	R74.8	F52E1.10	R74.8	1	Co-expression
F52E1.10	T01C3.3	F52E1.10	T01C3.3	1	Co-expression
F52E1.10	T01H3.4	F52E1.10	T01H3.4	1	Co-expression
F52E1.10	T04A8.8	F52E1.10	T04A8.8	1	Co-expression
F52E1.10	T05E11.4	F52E1.10	spo-11	1	Co-expression
F52E1.10	T05F1.2	F52E1.10	T05F1.2	1	Co-expression
F52E1.10	T05G5.7	F52E1.10	T05G5.7	1	Co-expression
F52E1.10	T07G12.10	F52E1.10	zim-2	1	Co-expression
F52E1.10	T07G12.11	F52E1.10	zim-3	1	Co-expression
F52E1.10	T07G12.6	F52E1.10	zim-1	1	Co-expression
F52E1.10	T10C6.8	F52E1.10	T10C6.8	1	Co-expression
F52E1.10	T11F8.3	F52E1.10	rme-2	1	Co-expression
F52E1.10	T12C9.4	F52E1.10	T12C9.4	1	Co-expression
F52E1.10	T13F2.6	F52E1.10	T13F2.6	1	Co-expression
F52E1.10	T19B10.6	F52E1.10	T19B10.6	1	Co-expression
F52E1.10	T19B10.7	F52E1.10	ima-1	1	Co-expression
F52E1.10	T21E3.1	F52E1.10	T21E3.1	1	Co-expression
F52E1.10	T22D1.5	F52E1.10	T22D1.5	1	Co-expression
F52E1.10	T23G11.2	F52E1.10	gna-2	1	Co-expression
F52E1.10	T24D1.3	F52E1.10	T24D1.3	1	Co-expression
F52E1.10	W05F2.3	F52E1.10	W05F2.3	1	Co-expression
F52E1.10	W09C3.7	F52E1.10	W09C3.7	1	Co-expression
F52E1.10	Y102A5C.1	F52E1.10	Y102A5C.1	1	Co-expression
F52E1.10	Y110A2A_4083.A	F52E1.10	Y110A2A_4083.A	1	Co-expression
F52E1.10	Y113G7B.5	F52E1.10	fog-2	1	Co-expression
F52E1.10	Y17G9B.A	F52E1.10	Y17G9B.A	1	Co-expression
F52E1.10	Y18D10A.11	F52E1.10	Y18D10A.11	1	Co-expression
F52E1.10	Y32F6A.1	F52E1.10	Y32F6A.1	1	Co-expression
F52E1.10	Y38F2A_6126.G	F52E1.10	Y38F2A_6126.G	1	Co-expression
F52E1.10	Y39E4B.5	F52E1.10	Y39E4B.5	1	Co-expression
F52E1.10	Y43E12A.1	F52E1.10	cyb-2.1	1	Co-expression
F52E1.10	Y45F10A.2	F52E1.10	puf-3	1	Co-expression
F52E1.10	Y45F10C.3	F52E1.10	Y45F10C.3	1	Co-expression
F52E1.10	Y62E10A.N	F52E1.10	Y62E10A.N	1	Co-expression
F52E1.10	Y75B12B.1	F52E1.10	Y75B12B.1	1	Co-expression
F52E1.10	Y97E10A_262.C	F52E1.10	Y97E10A_262.C	1	Co-expression
F52E1.10	ZC155.4	F52E1.10	ZC155.4	1	Co-expression
F52E1.10	ZC317.7	F52E1.10	ZC317.7	1	Co-expression
F52E1.10	ZC404.8	F52E1.10	spn-4	1	Co-expression
F52E1.10	ZC513.6	F52E1.10	oma-2	1	Co-expression
F52E1.10	ZK381.1	F52E1.10	him-3	1	Co-expression
F52E1.10	ZK813.1	F52E1.10	ZK813.1	1	Co-expression
F52E1.10	ZK938.7	F52E1.10	ZK938.7	1	Co-expression
F52E1.13	F53E4.1	F52E1.13	F53E4.1	1	Co-expression
F52E1.13	F55D10.1	F52E1.13	F55D10.1	1	Co-expression
F52E1.13	F56G4.5	F52E1.13	F56G4.5	1	Co-expression
F52E1.13	H37A05.1	F52E1.13	H37A05.1	1	Co-expression
F52E1.13	T04H1.6	F52E1.13	lrx-1	1	Interolog
F52E1.13	T05H4.13	F52E1.13	alh-4	1	Co-expression
F52E1.13	W07E6.4	F52E1.13	prp-21	1	Co-expression
F52E1.13	W08G11.4	F52E1.13	W08G11.4	1	Co-expression
F52E1.13	Y37A1B.3	F52E1.13	Y37A1B.3	1	Co-expression
F52E1.1	F54C1.3	pos-1	mes-3	1	Fine Genetic
F52E1.1	F54C9.8	pos-1	puf-5	1	Co-expression
F52E1.1	F57B10.12	pos-1	mei-2	1	Co-expression
F52E1.1	F57C2.3	pos-1	F57C2.3	1	Co-expression
F52E1.1	F58A3.2	pos-1	egl-15	1	SGI
F52E1.1	H02I12.1	pos-1	H02I12.1	1	Co-expression
F52E1.1	K02B12.8	pos-1	zhp-3	1	Co-expression
F52E1.1	K07A1.2	pos-1	K07A1.2	1	Co-expression
F52E1.1	K08D9.3	pos-1	apx-1	1	Fine Genetic
F52E1.1	K10B2.3	pos-1	K10B2.3	1	Co-expression
F52E1.1	M01E11.5	pos-1	cey-3	1	Co-expression
F52E1.1	R04D3.2	pos-1	R04D3.2	1	Co-expression
F52E1.1	R09F10.8	pos-1	R09F10.8	1	Co-expression
F52E1.1	T02G5.6	pos-1	msh-4	1	Co-expression
F52E1.1	T05B9.1	pos-1	T05B9.1	1	Co-expression
F52E1.1	T05F1.2	pos-1	T05F1.2	1	Co-expression
F52E1.1	T05G5.7	pos-1	T05G5.7	1	Co-expression
F52E1.1	T12G3.6	pos-1	T12G3.6	1	Co-expression
F52E1.1	T19B10.6	pos-1	T19B10.6	1	Co-expression
F52E1.1	T21C9.13	pos-1	T21C9.13	1	Co-expression
F52E1.1	T22D1.5	pos-1	T22D1.5	1	Co-expression
F52E1.1	T23G11.2	pos-1	gna-2	1	Co-expression
F52E1.1	T25E12.5	pos-1	T25E12.5	1	Co-expression
F52E1.1	W02A2.7	pos-1	mex-5	1	Co-expression
F52E1.1	W02F12.3	pos-1	W02F12.3	1	Co-expression
F52E1.1	W05F2.3	pos-1	W05F2.3	1	Co-expression
F52E1.1	Y110A2A_4083.A	pos-1	Y110A2A_4083.A	1	Co-expression
F52E1.1	Y11D7A.7	pos-1	Y11D7A.7	1	Co-expression
F52E1.1	Y18D10A.11	pos-1	Y18D10A.11	1	Co-expression
F52E1.1	Y32F6A.1	pos-1	Y32F6A.1	1	Co-expression
F52E1.1	Y38F2A_6126.G	pos-1	Y38F2A_6126.G	1	Co-expression
F52E1.1	Y43E12A.1	pos-1	cyb-2.1	1	Co-expression
F52E1.1	Y45F10A.2	pos-1	puf-3	1	Co-expression
F52E1.1	Y45F10C.3	pos-1	Y45F10C.3	1	Co-expression
F52E1.1	Y4C6A.G	pos-1	Y4C6A.G	1	Co-expression
F52E1.1	Y62E10A.N	pos-1	Y62E10A.N	1	Co-expression
F52E1.1	ZC308.4	pos-1	ZC308.4	1	Co-expression
F52E1.1	ZC513.6	pos-1	oma-2	1	Co-expression
F52E1.1	ZK1127.1	pos-1	nos-2	1	Co-expression
F52E1.1	ZK858.3	pos-1	ZK858.3	1	Co-expression
F52E1.2	Y54E10A.6	F52E1.2	Y54E10A.6	1	Interolog
F52E1.4	R03C1.3	gcy-7	cog-1	1	Fine Genetic
F52E1.5	F53A9.8	F52E1.5	F53A9.8	1	Co-expression
F52E1.5	F54D5.3	F52E1.5	F54D5.3	1	Co-expression
F52E1.5	R07B1.10	F52E1.5	lec-8	1	Co-expression
F52E1.5	T08A9.7	F52E1.5	spp-3	1	Co-expression
F52E1.5	VZK822L.1	F52E1.5	fat-6	1	Co-expression
F52E1.5	W02A2.1	F52E1.5	fat-2	1	Co-expression
F52E1.5	W02A2.2	F52E1.5	far-6	1	Co-expression
F52E1.5	Y40H7A.10	F52E1.5	Y40H7A.10	1	Co-expression
F52E1.5	ZK1320.2	F52E1.5	ZK1320.2	1	Co-expression
F52E1.5	ZK6.7	F52E1.5	ZK6.7	1	Co-expression
F52E1.7	W02G9.2	hsp-17	W02G9.2	1	Interolog
F52E1.7	ZC97.1	hsp-17	tag-354	1	Interolog
F52E4.1	K08F11.3	F52E4.1	K08F11.3	1	Interolog
F52E4.1	M18.5	F52E4.1	M18.5	1	Interolog
F52E4.1	W07B3.2	F52E4.1	gei-4	1	Interolog
F52E4.1	Y76A2B.5	F52E4.1	Y76A2B.5	1	Interolog
F52E4.6	F53B1.4	wrt-2	F53B1.4	1	Co-expression
F52E4.6	F56D3.1	wrt-2	F56D3.1	1	Co-expression
F52E4.6	F57B9.9	wrt-2	pqn-46	1	Co-expression
F52E4.6	H42K12.3	wrt-2	H42K12.3	1	Co-expression
F52E4.6	K02E10.3	wrt-2	K02E10.3	1	Co-expression
F52E4.6	K08B12.1	wrt-2	K08B12.1	1	Co-expression
F52E4.6	M03B6.3	wrt-2	M03B6.3	1	Co-expression
F52E4.6	R02F11.1	wrt-2	R02F11.1	1	Co-expression
F52E4.6	R07E3.6	wrt-2	R07E3.6	1	Co-expression
F52E4.6	R74.2	wrt-2	R74.2	1	Co-expression
F52E4.6	T02E9.2	wrt-2	grl-7	1	Co-expression
F52E4.6	T14B4.6	wrt-2	dpy-2	1	Co-expression
F52E4.6	T19A5.3	wrt-2	T19A5.3	1	Co-expression
F52E4.6	W01F3.3	wrt-2	mlt-11	1	Co-expression
F52E4.6	W04G3.8	wrt-2	W04G3.8	1	Co-expression
F52E4.6	Y71G12A_201.A	wrt-2	Y71G12A_201.A	1	Co-expression
F52E4.6	ZC123.1	wrt-2	ZC123.1	1	Co-expression
F52E4.6	ZC449.1	wrt-2	ZC449.1	1	Co-expression
F52E4.6	ZK1290.12	wrt-2	wrt-1	1	Co-expression
F52E4.7	F53E4.1	F52E4.7	F53E4.1	1	Co-expression
F52E4.7	F57B10.4	F52E4.7	F57B10.4	1	Interolog
F52E4.7	F59F4.1	F52E4.7	F59F4.1	1	Interolog
F52E4.7	R160.1	F52E4.7	dpy-23	1	Co-expression
F52E4.7	W08G11.4	F52E4.7	W08G11.4	1	Co-expression
F52E4.7	Y37A1B.1	F52E4.7	lst-3	1	Interolog
F52F12.1	H37A05.2	2007-10-01	H37A05.2	1	Co-expression
F52F12.1	R03A10.3	2007-10-01	R03A10.3	1	Co-expression
F52F12.1	R119.2	2007-10-01	R119.2	1	Co-expression
F52F12.3	F53G12.10	mom-4	rpl-7	1	Interolog
F52F12.3	K04G2.8	mom-4	2007-04-01	1	Fine Genetic
F52F12.3	K11G9.5	mom-4	K11G9.5	1	Interolog
F52F12.3	T23D8.1	mom-4	mom-5	1	Fine Genetic
F52F12.3	VW06B3R.1	mom-4	VW06B3R.1	1	Interolog
F52F12.3	W06F12.1	mom-4	lit-1	1	Interolog
F52F12.3	Y92H12A.1	mom-4	src-1	1	Fine Genetic
F52F12.4	T21B10.4	lsl-1	T21B10.4	1	Co-expression
F52F12.5	T22B3.3	F52F12.5	T22B3.3	1	Co-expression
F52G2.1	W06B4.3	dcap-2	W06B4.3	1	Co-expression
F52G2.1	Y48G8AL.6	dcap-2	smg-2	1	Interolog
F52G3.1	F52G3.2	F52G3.1	F52G3.2	1	Co-expression
F52G3.1	F58A3.1	F52G3.1	ldb-1	1	Co-expression
F52G3.1	T04C10.1	F52G3.1	mbk-1	1	Co-expression
F52G3.1	T04D1.4	F52G3.1	T04D1.4	1	Co-expression
F52G3.1	T07D1.4	F52G3.1	fox-1	1	Co-expression
F52G3.1	T07D3.7	F52G3.1	alg-2	1	Co-expression
F52G3.1	T13H2.4	F52G3.1	pqn-65	1	Co-expression
F52G3.1	Y38C1AB.B	F52G3.1	Y38C1AB.B	1	Co-expression
F52G3.1	Y71G12A_195.B	F52G3.1	Y71G12A_195.B	1	Co-expression
F52H2.6	M153.1	F52H2.6	M153.1	1	Co-expression
F52H2.7	F59D12.4	F52H2.7	gpn-1	1	Co-expression
F52H3.1	F56D1.4	let-268	clr-1	1	Co-phenotype
F52H3.1	H06O01.1	let-268	pdi-3	1	Co-expression
F52H3.1	H28G03.6	let-268	mtm-5	1	Co-expression
F52H3.1	K08C7.3	let-268	epi-1	1	Co-expression
F52H3.1	K09A9.3	let-268	ent-2	1	Co-expression
F52H3.1	M03F4.7	let-268	M03F4.7	1	Co-expression
F52H3.1	R160.1	let-268	dpy-23	1	Co-expression
F52H3.1	T20B5.1	let-268	apa-2	1	Co-expression
F52H3.1	T22A3.8	let-268	lam-3	1	Co-expression
F52H3.1	W03F8.5	let-268	lam-1	1	Co-expression
F52H3.1	Y39A1A.5	let-268	rabx-5	1	Co-expression
F52H3.1	Y71G12B.11	let-268	Y71G12B.11	1	Co-phenotype
F52H3.1	ZK1151.1	let-268	vab-10	1	Co-phenotype
F52H3.2	T09B4.9	F52H3.2	T09B4.9	1	Co-expression
F52H3.2	W03F8.3	F52H3.2	W03F8.3	1	Co-expression
F52H3.2	ZK856.9	F52H3.2	ZK856.9	1	Co-expression
F52H3.2	ZK973.11	F52H3.2	ZK973.11	1	Interolog
F52H3.3	W07B3.2	F52H3.3	gei-4	1	Interolog
F52H3.4	F54C9.8	F52H3.4	puf-5	1	Co-expression
F52H3.4	F56C9.3	F52H3.4	F56C9.3	1	Co-expression
F52H3.4	K01C8.5	F52H3.4	gei-14	1	Co-expression
F52H3.4	K02B12.8	F52H3.4	zhp-3	1	Co-expression
F52H3.4	K10D3.3	F52H3.4	taf-11.2	1	Co-expression
F52H3.4	R06C7.9	F52H3.4	R06C7.9	1	Co-expression
F52H3.4	R119.7	F52H3.4	R119.7	1	Co-expression
F52H3.4	T01C3.3	F52H3.4	T01C3.3	1	Co-expression
F52H3.4	T04H1.2	F52H3.4	T04H1.2	1	Interolog
F52H3.4	T05F1.2	F52H3.4	T05F1.2	1	Co-expression
F52H3.4	W02D9.4	F52H3.4	W02D9.4	1	Co-expression
F52H3.4	W02F12.3	F52H3.4	W02F12.3	1	Co-expression
F52H3.4	Y102A5C.1	F52H3.4	Y102A5C.1	1	Co-expression
F52H3.4	Y11D7A.7	F52H3.4	Y11D7A.7	1	Co-expression
F52H3.4	Y43E12A.1	F52H3.4	cyb-2.1	1	Co-expression
F52H3.4	Y45F10A.2	F52H3.4	puf-3	1	Co-expression
F52H3.4	ZK938.7	F52H3.4	ZK938.7	1	Co-expression
F52H3.6	F53B6.4	F52H3.6	F53B6.4	1	Co-expression
F52H3.6	F58A6.9	F52H3.6	F58A6.9	1	Co-expression
F52H3.6	K03H1.1	F52H3.6	gln-2	1	Co-expression
F52H3.6	K06A5.2	F52H3.6	K06A5.2	1	Co-expression
F52H3.6	K07F5.1	F52H3.6	msp-81	1	Co-expression
F52H3.6	K07F5.3	F52H3.6	msp-56	1	Co-expression
F52H3.6	K07F5.9	F52H3.6	ssp-10	1	Co-expression
F52H3.6	R07E5.15	F52H3.6	R07E5.15	1	Co-expression
F52H3.6	R09E10.6	F52H3.6	R09E10.6	1	Co-expression
F52H3.6	R10E9.2	F52H3.6	R10E9.2	1	Co-expression
F52H3.6	R13H9.1	F52H3.6	R13H9.1	1	Co-expression
F52H3.6	R13H9.2	F52H3.6	msp-57	1	Co-expression
F52H3.6	T03F1.5	F52H3.6	gsp-4	1	Co-expression
F52H3.6	T04A6.3	F52H3.6	T04A6.3	1	Co-expression
F52H3.6	T08B2.12	F52H3.6	T08B2.12	1	Co-expression
F52H3.6	T10E9.4	F52H3.6	T10E9.4	1	Co-expression
F52H3.6	T13F2.9	F52H3.6	T13F2.9	1	Co-expression
F52H3.6	T16A9.5	F52H3.6	T16A9.5	1	Co-expression
F52H3.6	T21G5.4	F52H3.6	T21G5.4	1	Co-expression
F52H3.6	T23F11.2	F52H3.6	T23F11.2	1	Co-expression
F52H3.6	T27A3.4	F52H3.6	T27A3.4	1	Co-expression
F52H3.6	T27A3.5	F52H3.6	T27A3.5	1	Co-expression
F52H3.6	T27E7.1	F52H3.6	T27E7.1	1	Co-expression
F52H3.6	T28H11.1	F52H3.6	ssq-4	1	Co-expression
F52H3.6	T28H11.7	F52H3.6	T28H11.7	1	Co-expression
F52H3.6	W03D8.10	F52H3.6	W03D8.10	1	Co-expression
F52H3.6	W03D8.9	F52H3.6	W03D8.9	1	Co-expression
F52H3.6	W09C3.6	F52H3.6	gsp-3	1	Co-expression
F52H3.6	Y106G6A.4	F52H3.6	Y106G6A.4	1	Co-expression
F52H3.6	Y18H1A.6	F52H3.6	pif-1	1	Transposed SGA
F52H3.6	Y38H8A.3	F52H3.6	Y38H8A.3	1	Co-expression
F52H3.6	Y46C8_100.D	F52H3.6	Y46C8_100.D	1	Co-expression
F52H3.6	Y57G11A.2	F52H3.6	Y57G11A.2	1	Co-expression
F52H3.6	Y59E9_118.A	F52H3.6	Y59E9_118.A	1	Co-expression
F52H3.6	Y69E1A.2	F52H3.6	Y69E1A.2	1	Co-expression
F52H3.6	ZC477.7	F52H3.6	ZC477.7	1	Co-expression
F52H3.6	ZC477.8	F52H3.6	ZC477.8	1	Co-expression
F52H3.6	ZK1248.5	F52H3.6	ZK1248.5	1	Co-expression
F52H3.6	ZK1248.6	F52H3.6	msp-64	1	Co-expression
F52H3.6	ZK265.3	F52H3.6	ZK265.3	1	Co-expression
F52H3.6	ZK354.1	F52H3.6	msp-65	1	Co-expression
F52H3.6	ZK354.4	F52H3.6	msp-113	1	Co-expression
F52H3.6	ZK484.5	F52H3.6	ZK484.5	1	Co-expression
F52H3.6	ZK546.7	F52H3.6	ZK546.7	1	Co-expression
F52H3.6	ZK637.12	F52H3.6	ZK637.12	1	Co-expression
F52H3.6	ZK637.15	F52H3.6	ZK637.15	1	Co-expression
F52H3.6	ZK858.2	F52H3.6	ZK858.2	1	Co-expression
F52H3.6	ZK938.1	F52H3.6	ZK938.1	1	Co-expression
F52H3.7	F54C8.3	lec-2	emb-30	1	Interolog
F52H3.7	Y39G10AR.13	lec-2	icp-1	1	Interolog
F53A10.2	W03F11.6	F53A10.2	W03F11.6	1	Interolog
F53A10.2	W07B3.2	F53A10.2	gei-4	1	Interolog
F53A2.4	K04G7.11	nud-1	K04G7.11	1	Co-phenotype
F53A2.4	R05D3.4	nud-1	rfp-1	1	Co-phenotype
F53A2.4	T01G9.6	nud-1	kin-10	1	Co-phenotype
F53A2.4	T05G5.10	nud-1	iff-1	1	Co-expression
F53A2.4	T08B2.9	nud-1	frs-1	1	Co-expression
F53A2.4	T10F2.4	nud-1	T10F2.4	1	Co-phenotype
F53A2.4	W08F4.8	nud-1	W08F4.8	1	Co-phenotype
F53A2.4	Y113G7B.17	nud-1	Y113G7B.17	1	Co-phenotype
F53A2.4	Y40B1A.4	nud-1	Y40B1A.4	1	Co-phenotype
F53A2.4	Y41E3.11	nud-1	Y41E3.11	1	Co-phenotype
F53A2.4	Y53F4B.22	nud-1	Y53F4B.22	1	Co-phenotype
F53A2.4	ZK1128.3	nud-1	ZK1128.3	1	Co-phenotype
F53A2.4	ZK637.7	nud-1	lin-9	1	Co-phenotype
F53A2.5	F55A3.3	dro-1	F55A3.3	1	Co-expression
F53A2.5	T08B2.9	dro-1	frs-1	1	Co-expression
F53A2.6	Y18D10A.8	ife-1	Y18D10A.8	1	Interolog
F53A2.6	ZK381.4	ife-1	pgl-1	1	Interolog
F53A2.7	F55D10.1	F53A2.7	F55D10.1	1	Co-expression
F53A2.7	H14A12.2	F53A2.7	fum-1	1	Co-expression
F53A2.7	H27A22.1	F53A2.7	H27A22.1	1	Co-expression
F53A2.7	M03A8.1	F53A2.7	dhs-28	1	Co-expression
F53A2.7	R05D7.4	F53A2.7	R05D7.4	1	Co-expression
F53A2.7	R06F6.9	F53A2.7	ech-4	1	Co-expression
F53A2.7	R07H5.2	F53A2.7	cpt-2	1	Co-expression
F53A2.7	R57.1	F53A2.7	R57.1	1	Co-expression
F53A2.7	T05C12.3	F53A2.7	dylt-3	1	Co-expression
F53A2.7	T25B9.9	F53A2.7	T25B9.9	1	Co-expression
F53A2.7	Y57A10C.6	F53A2.7	Y57A10C.6	1	Interolog
F53A2.7	Y66H1B.4	F53A2.7	spl-1	1	Co-expression
F53A2.8	Y39H10A.3	mtm-6	mtm-9	1	Interolog
F53A3.2	F58A4.4	polh-1	pri-1	1	Co-expression
F53A3.2	F58F6.4	polh-1	rfc-2	1	Co-expression
F53A3.2	K04G2.2	polh-1	K04G2.2	1	Co-expression
F53A3.2	K06H7.6	polh-1	apc-2	1	Co-expression
F53A3.2	R02D3.3	polh-1	R02D3.3	1	Co-expression
F53A3.2	T04H1.4	polh-1	rad-50	1	Co-expression
F53A3.2	T17E9.1	polh-1	kin-18	1	Co-expression
F53A3.2	T23G7.1	polh-1	dpl-1	1	Co-expression
F53A3.2	T28A8.7	polh-1	mlh-1	1	Co-expression
F53A3.2	W03D2.4	polh-1	pcn-1	1	Interolog
F53A3.2	W10D5.3	polh-1	gei-17	1	Co-expression
F53A3.2	Y17G7B.5	polh-1	mcm-2	1	Co-expression
F53A3.2	Y18D10A.17	polh-1	car-1	1	Co-expression
F53A3.2	Y42H9AR.3	polh-1	ztf-5	1	Co-expression
F53A3.2	ZC302.1	polh-1	mre-11	1	Co-expression
F53A3.2	ZK507.6	polh-1	ZK507.6	1	Co-expression
F53A3.2	ZK637.11	polh-1	cdc-25.3	1	Co-expression
F53A3.3	F54E7.2	rps-22	rps-12	1	Co-expression
F53A3.3	F54H12.6	rps-22	F54H12.6	1	Co-expression
F53A3.3	F55A12.8	rps-22	F55A12.8	1	Interolog
F53A3.3	F55F8.2	rps-22	F55F8.2	1	Interolog
F53A3.3	F56C9.1	rps-22	gsp-2	1	Interolog
F53A3.3	F56D2.6	rps-22	F56D2.6	1	Interolog
F53A3.3	F56E10.4	rps-22	rps-27	1	Co-expression
F53A3.3	F56F3.5	rps-22	rps-1	1	Co-expression
F53A3.3	F57B9.5	rps-22	byn-1	1	Interolog
F53A3.3	F57B9.6	rps-22	inf-1	1	Co-expression
F53A3.3	H06I04.A	rps-22	H06I04.A	1	Co-expression
F53A3.3	H06I04.F	rps-22	H06I04.F	1	Co-expression
F53A3.3	JC8.2	rps-22	JC8.2	1	Interolog
F53A3.3	JC8.3	rps-22	rpl-12	1	Co-expression
F53A3.3	K01C8.10	rps-22	cct-4	1	Co-phenotype
F53A3.3	K02B2.5	rps-22	rps-25	1	Co-expression
F53A3.3	K04D7.1	rps-22	K04D7.1	1	Co-expression
F53A3.3	K11H12.2	rps-22	rpl-15	1	Co-expression
F53A3.3	M01F1.2	rps-22	rpl-16	1	Co-expression
F53A3.3	M110.4	rps-22	ifg-1	1	Co-phenotype
F53A3.3	R13A5.8	rps-22	rpl-9	1	Co-expression
F53A3.3	R151.3	rps-22	rpl-6	1	Co-expression
F53A3.3	T01C3.6	rps-22	rps-16	1	Co-expression
F53A3.3	T05C12.7	rps-22	cct-1	1	Co-phenotype
F53A3.3	T05F1.3	rps-22	rps-19	1	Co-expression
F53A3.3	T07C4.1	rps-22	T07C4.1	1	Interolog
F53A3.3	T09B4.8	rps-22	T09B4.8	1	Interolog
F53A3.3	T20H4.3	rps-22	prs-1	1	Co-phenotype
F53A3.3	T22D1.3	rps-22	T22D1.3	1	Interolog
F53A3.3	T22F3.4	rps-22	rpl-11.1	1	Co-expression
F53A3.3	T23D8.4	rps-22	eif-3.C	1	Interolog
F53A3.3	T26G10.1	rps-22	T26G10.1	1	Interolog
F53A3.3	T27F7.3	rps-22	T27F7.3	1	Co-phenotype
F53A3.3	VF13D12L.1	rps-22	VF13D12L.1	1	Interolog
F53A3.3	W01B11.3	rps-22	W01B11.3	1	Interolog
F53A3.3	W07E6.2	rps-22	W07E6.2	1	Co-phenotype
F53A3.3	W08E3.3	rps-22	tag-210	1	Co-expression
F53A3.3	W09C5.6	rps-22	rpl-31	1	Co-expression
F53A3.3	Y105E8A.16	rps-22	rps-20	1	Interolog
F53A3.3	Y105E8B.3	rps-22	Y105E8B.3	1	Interolog
F53A3.3	Y106G6H.3	rps-22	rpl-30	1	Co-expression
F53A3.3	Y116A8C.42	rps-22	snr-1	1	Co-phenotype
F53A3.3	Y38F2AL.3	rps-22	vha-11	1	Co-phenotype
F53A3.3	Y39E4B.1	rps-22	tag-351	1	Interolog
F53A3.3	Y39G10AR.8	rps-22	Y39G10AR.8	1	Interolog
F53A3.3	Y43B11AR.4	rps-22	rps-4	1	Interolog
F53A3.3	Y45F10D.12	rps-22	rpl-18	1	Co-expression
F53A3.3	Y47D3B.7	rps-22	sbp-1	1	Co-phenotype
F53A3.3	Y48G8A_3945.C	rps-22	Y48G8A_3945.C	1	Co-expression
F53A3.3	Y49F6B.1	rps-22	cyh-1	1	Co-phenotype
F53A3.3	Y53F4B.22	rps-22	Y53F4B.22	1	Co-phenotype
F53A3.3	Y53G8B_1025.A	rps-22	Y53G8B_1025.A	1	Co-expression
F53A3.3	Y54E2A.11	rps-22	eif-3.B	1	Interolog
F53A3.3	Y54F10BM.2	rps-22	Y54F10BM.2	1	Interolog
F53A3.3	Y54H5A.1	rps-22	Y54H5A.1	1	Interolog
F53A3.3	Y55F3AR.3	rps-22	Y55F3AR.3	1	Co-phenotype
F53A3.3	Y57A10A.27	rps-22	Y57A10A.27	1	Co-phenotype
F53A3.3	Y57G11C.16	rps-22	rps-18	1	Co-expression
F53A3.3	Y62E10A.1	rps-22	rpa-2	1	Co-expression
F53A3.3	Y71A12B.1	rps-22	rps-6	1	Co-expression
F53A3.3	Y71F9AL.13	rps-22	rpl-1	1	Co-expression
F53A3.3	Y71H10A.1	rps-22	Y71H10A.1	1	Interolog
F53A3.3	ZC434.2	rps-22	rps-7	1	Co-expression
F53A3.3	ZK1127.5	rps-22	ZK1127.5	1	Co-phenotype
F53A3.3	ZK652.4	rps-22	rpl-35	1	Co-expression
F53A9.10	F57B1.3	tnt-2	col-159	1	Co-expression
F53A9.10	W05B2.1	tnt-2	col-94	1	Co-expression
F53A9.10	W05B2.5	tnt-2	col-93	1	Co-expression
F53A9.10	W05B2.6	tnt-2	col-92	1	Co-expression
F53A9.10	ZK1321.4	tnt-2	ZK1321.4	1	Co-expression
F53A9.10	ZK721.2	tnt-2	unc-27	1	Co-expression
F53A9.1	F53A9.6	F53A9.1	F53A9.6	1	Co-expression
F53A9.1	F53A9.7	F53A9.1	F53A9.7	1	Co-expression
F53A9.1	T04A6.1	F53A9.1	T04A6.1	1	Co-expression
F53A9.6	F53A9.7	F53A9.6	F53A9.7	1	Co-expression
F53A9.6	F53A9.8	F53A9.6	F53A9.8	1	Co-expression
F53A9.6	T04A6.1	F53A9.6	T04A6.1	1	Co-expression
F53A9.7	F53A9.8	F53A9.7	F53A9.8	1	Co-expression
F53A9.7	F54D5.3	F53A9.7	F54D5.3	1	Co-expression
F53A9.7	T04A6.1	F53A9.7	T04A6.1	1	Co-expression
F53A9.7	Y105C5A.	F53A9.7	Y105C5A.	1	Co-expression
F53A9.7	Y105C5A.K	F53A9.7	Y105C5A.K	1	Co-expression
F53A9.8	F54D5.3	F53A9.8	F54D5.3	1	Co-expression
F53A9.8	F58B3.2	F53A9.8	lys-5	1	Co-expression
F53A9.8	K08B4.6	F53A9.8	cli-2	1	Co-expression
F53A9.8	T04A6.1	F53A9.8	T04A6.1	1	Co-expression
F53A9.8	T06G6.11	F53A9.8	T06G6.11	1	Co-expression
F53A9.8	T07H3.3	F53A9.8	T07H3.3	1	Co-expression
F53A9.8	T08A9.7	F53A9.8	spp-3	1	Co-expression
F53A9.8	T28F4.5	F53A9.8	T28F4.5	1	Co-expression
F53A9.8	W01F3.2	F53A9.8	W01F3.2	1	Co-expression
F53A9.8	W02D9.6	F53A9.8	W02D9.6	1	Co-expression
F53A9.8	Y51A2D.9	F53A9.8	Y51A2D.9	1	Co-expression
F53A9.8	ZC395.5	F53A9.8	ZC395.5	1	Co-expression
F53A9.8	ZK1320.2	F53A9.8	ZK1320.2	1	Co-expression
F53B1.2	T09B9.4	F53B1.2	T09B9.4	1	Co-expression
F53B1.2	ZC518.3	F53B1.2	ccr-4	1	Co-expression
F53B1.3	T17H7.4	F53B1.3	gei-16	1	Interolog
F53B1.4	F56D3.1	F53B1.4	F56D3.1	1	Co-expression
F53B1.4	F57B9.9	F53B1.4	pqn-46	1	Co-expression
F53B1.4	H03E18.1	F53B1.4	H03E18.1	1	Co-expression
F53B1.4	H42K12.3	F53B1.4	H42K12.3	1	Co-expression
F53B1.4	K01A2.5	F53B1.4	K01A2.5	1	Co-expression
F53B1.4	K08B12.1	F53B1.4	K08B12.1	1	Co-expression
F53B1.4	M153.1	F53B1.4	M153.1	1	Co-expression
F53B1.4	R02F11.1	F53B1.4	R02F11.1	1	Co-expression
F53B1.4	R07E3.6	F53B1.4	R07E3.6	1	Co-expression
F53B1.4	R11A5.7	F53B1.4	R11A5.7	1	Co-expression
F53B1.4	R74.2	F53B1.4	R74.2	1	Co-expression
F53B1.4	T02E9.2	F53B1.4	grl-7	1	Co-expression
F53B1.4	T14B4.6	F53B1.4	dpy-2	1	Co-expression
F53B1.4	T19A5.3	F53B1.4	T19A5.3	1	Co-expression
F53B1.4	T21G5.5	F53B1.4	star-2	1	Co-expression
F53B1.4	T22A3.4	F53B1.4	T22A3.4	1	Co-expression
F53B1.4	W04G3.2	F53B1.4	W04G3.2	1	Co-expression
F53B1.4	W04G3.3	F53B1.4	W04G3.3	1	Co-expression
F53B1.4	W04G3.8	F53B1.4	W04G3.8	1	Co-expression
F53B1.4	W08A12.3	F53B1.4	W08A12.3	1	Co-expression
F53B1.4	Y47D7A_143.B	F53B1.4	Y47D7A_143.B	1	Co-expression
F53B1.4	Y71G12A_201.A	F53B1.4	Y71G12A_201.A	1	Co-expression
F53B1.4	Y75B8A.20	F53B1.4	grl-15	1	Co-expression
F53B1.4	ZC434.3	F53B1.4	ZC434.3	1	Co-expression
F53B1.4	ZK1290.12	F53B1.4	wrt-1	1	Co-expression
F53B1.7	ZK792.6	gpa-5	let-60	1	Fine Genetic
F53B2.5	F53B6.7	F53B2.5	F53B6.7	1	Co-expression
F53B3.1	T04H1.2	F53B3.1	T04H1.2	1	Interolog
F53B3.1	T26E3.3	F53B3.1	par-6	1	Interolog
F53B3.1	W06F12.1	F53B3.1	lit-1	1	Interolog
F53B3.3	R09B5.5	F53B3.3	pqn-54	1	Interolog
F53B3.3	T05C12.6	F53B3.3	mig-5	1	Interolog
F53B3.3	T11B7.4	F53B3.3	eat-1	1	Interolog
F53B3.3	W07B3.2	F53B3.3	gei-4	1	Interolog
F53B3.3	ZK849.1	F53B3.3	ZK849.1	1	Interolog
F53B3.3	ZK849.2	F53B3.3	ZK849.2	1	Interolog
F53B3.4	F53B3.5	F53B3.4	F53B3.5	1	Co-expression
F53B3.4	T05A7.4	F53B3.4	hmg-11	1	Co-expression
F53B3.4	T09B4.5	F53B3.4	T09B4.5	1	Co-expression
F53B3.4	Y7A9D.1	F53B3.4	Y7A9D.1	1	Co-expression
F53B3.5	T09B4.5	F53B3.5	T09B4.5	1	Co-expression
F53B3.5	ZK470.5	F53B3.5	tag-22	1	Co-expression
F53B3.6	T11B7.4	F53B3.6	eat-1	1	Interolog
F53B6.2	K07A9.2	F53B6.2	cmk-1	1	Co-expression
F53B6.2	T03D8.6	F53B6.2	T03D8.6	1	Co-expression
F53B6.2	T04D3.3	F53B6.2	pde-1	1	Co-expression
F53B6.2	T08G11.5	F53B6.2	unc-29	1	Co-expression
F53B6.2	T10A3.1	F53B6.2	unc-10	1	Co-expression
F53B6.2	T20G5.5	F53B6.2	pxf-2	1	Co-expression
F53B6.2	T23G5.5	F53B6.2	dat-1	1	Co-expression
F53B6.2	T26E3.2	F53B6.2	ndx-1	1	Co-expression
F53B6.4	F58A6.11	F53B6.4	srb-13	1	Co-expression
F53B6.4	F58A6.8	F53B6.4	msp-45	1	Co-expression
F53B6.4	F58A6.9	F53B6.4	F58A6.9	1	Co-expression
F53B6.4	K05F1.2	F53B6.4	msp-142	1	Co-expression
F53B6.4	K05F1.7	F53B6.4	msp-63	1	Co-expression
F53B6.4	K06A5.2	F53B6.4	K06A5.2	1	Co-expression
F53B6.4	K07F5.1	F53B6.4	msp-81	1	Co-expression
F53B6.4	K07F5.2	F53B6.4	msp-10	1	Co-expression
F53B6.4	K07F5.3	F53B6.4	msp-56	1	Co-expression
F53B6.4	K07F5.5	F53B6.4	K07F5.5	1	Co-expression
F53B6.4	K07F5.9	F53B6.4	ssp-10	1	Co-expression
F53B6.4	K08C9.2	F53B6.4	K08C9.2	1	Co-expression
F53B6.4	R05F9.13	F53B6.4	msp-31	1	Co-expression
F53B6.4	R05F9.5	F53B6.4	gst-9	1	Co-expression
F53B6.4	R05F9.8	F53B6.4	msp-33	1	Co-expression
F53B6.4	R09E10.6	F53B6.4	R09E10.6	1	Co-expression
F53B6.4	R10E9.2	F53B6.4	R10E9.2	1	Co-expression
F53B6.4	R13H9.1	F53B6.4	R13H9.1	1	Co-expression
F53B6.4	R13H9.2	F53B6.4	msp-57	1	Co-expression
F53B6.4	R13H9.4	F53B6.4	msp-53	1	Co-expression
F53B6.4	R13H9.5	F53B6.4	R13H9.5	1	Co-expression
F53B6.4	T03F1.5	F53B6.4	gsp-4	1	Co-expression
F53B6.4	T04A6.3	F53B6.4	T04A6.3	1	Co-expression
F53B6.4	T08B2.12	F53B6.4	T08B2.12	1	Co-expression
F53B6.4	T10E9.4	F53B6.4	T10E9.4	1	Co-expression
F53B6.4	T13F2.10	F53B6.4	msp-79	1	Co-expression
F53B6.4	T13F2.11	F53B6.4	msp-78	1	Co-expression
F53B6.4	T13F2.9	F53B6.4	T13F2.9	1	Co-expression
F53B6.4	T16A9.5	F53B6.4	T16A9.5	1	Co-expression
F53B6.4	T21G5.4	F53B6.4	T21G5.4	1	Co-expression
F53B6.4	T23B3.5	F53B6.4	T23B3.5	1	Co-expression
F53B6.4	T23F11.2	F53B6.4	T23F11.2	1	Co-expression
F53B6.4	T27A3.3	F53B6.4	ssp-16	1	Co-expression
F53B6.4	T27A3.4	F53B6.4	T27A3.4	1	Co-expression
F53B6.4	T27E7.1	F53B6.4	T27E7.1	1	Co-expression
F53B6.4	T28H11.6	F53B6.4	ssp-11	1	Co-expression
F53B6.4	T28H11.7	F53B6.4	T28H11.7	1	Co-expression
F53B6.4	W03D8.10	F53B6.4	W03D8.10	1	Co-expression
F53B6.4	W03D8.9	F53B6.4	W03D8.9	1	Co-expression
F53B6.4	W09C3.6	F53B6.4	gsp-3	1	Co-expression
F53B6.4	Y106G6A.4	F53B6.4	Y106G6A.4	1	Co-expression
F53B6.4	Y106G6A.D	F53B6.4	Y106G6A.D	1	Co-expression
F53B6.4	Y38H8A.3	F53B6.4	Y38H8A.3	1	Co-expression
F53B6.4	Y43C5A.1	F53B6.4	Y43C5A.1	1	Co-expression
F53B6.4	Y46C8_100.D	F53B6.4	Y46C8_100.D	1	Co-expression
F53B6.4	Y4C6A.C	F53B6.4	Y4C6A.C	1	Co-expression
F53B6.4	Y50E8.B	F53B6.4	Y50E8.B	1	Co-expression
F53B6.4	Y57G11A.2	F53B6.4	Y57G11A.2	1	Co-expression
F53B6.4	Y59E9_118.A	F53B6.4	Y59E9_118.A	1	Co-expression
F53B6.4	Y59E9_120.C	F53B6.4	Y59E9_120.C	1	Co-expression
F53B6.4	Y69E1A.1	F53B6.4	Y69E1A.1	1	Co-expression
F53B6.4	Y69E1A.2	F53B6.4	Y69E1A.2	1	Co-expression
F53B6.4	ZC116.2	F53B6.4	ZC116.2	1	Co-expression
F53B6.4	ZC317.6	F53B6.4	ZC317.6	1	Co-expression
F53B6.4	ZK1248.17	F53B6.4	ZK1248.17	1	Co-expression
F53B6.4	ZK1248.6	F53B6.4	msp-64	1	Co-expression
F53B6.4	ZK1251.1	F53B6.4	ZK1251.1	1	Co-expression
F53B6.4	ZK1251.6	F53B6.4	msp-76	1	Co-expression
F53B6.4	ZK1307.3	F53B6.4	ZK1307.3	1	Co-expression
F53B6.4	ZK265.3	F53B6.4	ZK265.3	1	Co-expression
F53B6.4	ZK354.11	F53B6.4	msp-59	1	Co-expression
F53B6.4	ZK354.1	F53B6.4	msp-65	1	Co-expression
F53B6.4	ZK354.4	F53B6.4	msp-113	1	Co-expression
F53B6.4	ZK354.5	F53B6.4	msp-51	1	Co-expression
F53B6.4	ZK484.5	F53B6.4	ZK484.5	1	Co-expression
F53B6.4	ZK484.8	F53B6.4	ZK484.8	1	Co-expression
F53B6.4	ZK546.3	F53B6.4	ZK546.3	1	Co-expression
F53B6.4	ZK546.6	F53B6.4	msp-152	1	Co-expression
F53B6.4	ZK858.2	F53B6.4	ZK858.2	1	Co-expression
F53B6.4	ZK938.1	F53B6.4	ZK938.1	1	Co-expression
F53B7.4	T10B9.10	F53B7.4	cyp-13A7	1	Interolog
F53C11.3	M03A8.1	F53C11.3	dhs-28	1	Co-expression
F53C11.3	Y54G11A.5	F53C11.3	ctl-2	1	Co-expression
F53C11.5	T17H7.4	F53C11.5	gei-16	1	Interolog
F53C11.5	W07B3.2	F53C11.5	gei-4	1	Interolog
F53C11.7	T28D6.4	swan-1	T28D6.4	1	Co-expression
F53C11.7	Y22D7AL.5	swan-1	hsp-60	1	Interolog
F53C11.8	F55A8.1	swan-1	egl-18	1	Co-expression
F53C11.8	T09B4.5	swan-1	T09B4.5	1	Co-expression
F53C11.8	W05E10.3	swan-1	ceh-32	1	Co-expression
F53C11.8	ZC455.3	swan-1	ugt-3	1	Interolog
F53C3.13	F56C9.1	F53C3.13	gsp-2	1	Co-expression
F53C3.13	R10E12.1	F53C3.13	alx-1	1	Co-expression
F53C3.13	R13A5.12	F53C3.13	lpd-7	1	Co-expression
F53C3.13	ZK673.2	F53C3.13	ZK673.2	1	Co-expression
F53C3.2	F55C9.10	F53C3.2	F55C9.10	1	Co-expression
F53C3.2	F56F4.1	F53C3.2	F56F4.1	1	Co-expression
F53C3.2	F58E1.11	F53C3.2	F58E1.11	1	Co-expression
F53C3.2	M01D1.3	F53C3.2	M01D1.3	1	Co-expression
F53C3.2	T05D4.2	F53C3.2	T05D4.2	1	Co-expression
F53C3.2	T17A3.4	F53C3.2	T17A3.4	1	Co-expression
F53C3.2	T26E3.8	F53C3.2	T26E3.8	1	Co-expression
F53C3.2	W04A8.5	F53C3.2	W04A8.5	1	Co-expression
F53C3.2	Y106G6D.2	F53C3.2	Y106G6D.2	1	Co-expression
F53C3.2	Y25C1A.6	F53C3.2	Y25C1A.6	1	Co-expression
F53C3.2	Y46G5.GG	F53C3.2	Y46G5.GG	1	Co-expression
F53C3.2	Y56A3A.10	F53C3.2	Y56A3A.10	1	Co-expression
F53C3.2	Y56A3A.14	F53C3.2	Y56A3A.14	1	Co-expression
F53C3.2	Y56A3A.15	F53C3.2	Y56A3A.15	1	Co-expression
F53C3.4	F53C3.5	F53C3.4	F53C3.5	1	Co-expression
F53E10.6	T25D3.2	F53E10.6	T25D3.2	1	Co-expression
F53E4.1	F53G2.7	F53E4.1	mnat-1	1	Co-expression
F53E4.1	F55B12.3	F53E4.1	sel-10	1	Co-expression
F53E4.1	F56C9.10	F53E4.1	F56C9.10	1	Co-expression
F53E4.1	K07C5.6	F53E4.1	K07C5.6	1	Co-expression
F53E4.1	K07G5.1	F53E4.1	K07G5.1	1	Interolog
F53E4.1	K08F9.2	F53E4.1	tag-216	1	Co-expression
F53E4.1	K09B11.1	F53E4.1	pik-1	1	Co-expression
F53E4.1	R13A5.1	F53E4.1	cup-5	1	Co-expression
F53E4.1	T20D3.7	F53E4.1	vps-26	1	Co-expression
F53E4.1	W04A8.7	F53E4.1	taf-1	1	Co-expression
F53E4.1	W10D5.3	F53E4.1	gei-17	1	Co-expression
F53E4.1	Y43F4B.7	F53E4.1	Y43F4B.7	1	Co-expression
F53E4.1	Y48B6A.11	F53E4.1	Y48B6A.11	1	Co-expression
F53E4.1	ZC123.4	F53E4.1	ZC123.4	1	Co-expression
F53F10.1	T05C12.6	F53F10.1	mig-5	1	Interolog
F53F10.2	T17H7.4	F53F10.2	gei-16	1	Interolog
F53F10.2	W07B3.2	F53F10.2	gei-4	1	Interolog
F53F10.3	R07E5.13	F53F10.3	R07E5.13	1	Co-expression
F53F10.3	T05C12.3	F53F10.3	dylt-3	1	Co-expression
F53F10.3	T07C4.7	F53F10.3	mev-1	1	Co-expression
F53F10.3	T10E9.7	F53F10.3	T10E9.7	1	Co-expression
F53F10.3	Y45F10D.4	F53F10.3	Y45F10D.4	1	Co-expression
F53F10.3	Y55F3AM.8	F53F10.3	Y55F3AM.8	1	Co-expression
F53F10.4	F54C9.10	unc-108	arl-1	1	Transposed SGA
F53F10.4	F57H12.1	unc-108	arf-3	1	Transposed SGA
F53F10.4	K08F4.1	unc-108	K08F4.1	1	Transposed SGA
F53F10.4	M04F3.4	unc-108	M04F3.4	1	Co-expression
F53F10.4	Y116A8C.12	unc-108	arf-6	1	Transposed SGA
F53F10.4	Y42H9AR.1	unc-108	Y42H9AR.1	1	Interolog
F53F10.4	Y54E5B.4	unc-108	ubc-16	1	Co-expression
F53F10.4	Y57G11C.10	unc-108	gdi-1	1	Interolog
F53F10.4	ZK430.7	unc-108	ZK430.7	1	Co-expression
F53F10.4	ZK632.8	unc-108	arl-5	1	Transposed SGA
F53F10.5	F54D11.2	npp-11	F54D11.2	1	Co-expression
F53F10.5	F57B9.2	npp-11	ntl-1	1	Co-expression
F53F10.5	F59A2.1	npp-11	npp-9	1	Co-expression
F53F10.5	K01G5.4	npp-11	ran-1	1	Co-expression
F53F10.5	K04G7.10	npp-11	rnp-7	1	Co-expression
F53F10.5	K05C4.5	npp-11	K05C4.5	1	Co-expression
F53F10.5	K07A1.12	npp-11	lin-53	1	Co-expression
F53F10.5	K08E4.1	npp-11	spt-5	1	Co-expression
F53F10.5	K12D12.2	npp-11	npp-3	1	Co-expression
F53F10.5	M110.4	npp-11	ifg-1	1	Co-expression
F53F10.5	R06C7.8	npp-11	bub-1	1	Co-expression
F53F10.5	T08B2.9	npp-11	frs-1	1	Co-expression
F53F10.5	T22D1.9	npp-11	rpn-1	1	Co-expression
F53F10.5	T24H10.1	npp-11	T24H10.1	1	Co-expression
F53F10.5	W03F9.10	npp-11	W03F9.10	1	Co-expression
F53F10.5	W06D4.6	npp-11	rad-54	1	Interolog
F53F10.5	W07B8.5	npp-11	cpr-5	1	Interolog
F53F10.5	Y106G6E.6	npp-11	Y106G6E.6	1	Co-expression
F53F10.5	Y113G7A.3	npp-11	sec-23	1	Co-expression
F53F10.5	Y17G7B.2	npp-11	Y17G7B.2	1	Co-expression
F53F10.5	Y53C12A.1	npp-11	wee-1.3	1	Co-expression
F53F10.5	Y56A3A.17	npp-11	npp-16	1	Co-expression
F53F10.5	Y56A3A.4	npp-11	taf-12	1	Co-expression
F53F10.5	ZK632.1	npp-11	mcm-6	1	Co-expression
F53F1.2	F54F2.1	F53F1.2	F54F2.1	1	Co-phenotype
F53F1.2	F56B3.2	F53F1.2	F56B3.2	1	Co-phenotype
F53F1.2	K08E5.3	F53F1.2	mua-3	1	Co-phenotype
F53F1.2	K12H4.1	F53F1.2	ceh-26	1	Co-phenotype
F53F1.2	T26A5.7	F53F1.2	set-1	1	Co-phenotype
F53F1.2	W04G3.8	F53F1.2	W04G3.8	1	Co-phenotype
F53F1.2	W08F4.6	F53F1.2	mlt-8	1	Co-phenotype
F53F1.2	W10G6.3	F53F1.2	mua-6	1	Co-phenotype
F53F1.2	Y110A2AL.8	F53F1.2	ptc-3	1	Co-phenotype
F53F1.2	Y76A2A.2	F53F1.2	cua-1	1	Co-phenotype
F53F1.2	Y79H2A.3	F53F1.2	Y79H2A.3	1	Co-phenotype
F53F1.2	ZC101.2	F53F1.2	unc-52	1	Co-phenotype
F53F1.2	ZC250.3	F53F1.2	ZC250.3	1	Co-phenotype
F53F1.2	ZC328.1	F53F1.2	ZC328.1	1	Co-phenotype
F53F1.4	F53F1.5	F53F1.4	F53F1.5	1	Co-expression
F53F1.4	R12E2.7	F53F1.4	R12E2.7	1	Co-expression
F53F1.4	Y47D7A_143.B	F53F1.4	Y47D7A_143.B	1	Co-expression
F53F1.5	M03B6.3	F53F1.5	M03B6.3	1	Co-expression
F53F1.5	R02F11.1	F53F1.5	R02F11.1	1	Co-expression
F53F1.5	T23G11.3	F53F1.5	gld-1	1	Interolog
F53F1.5	Y47D7A_143.B	F53F1.5	Y47D7A_143.B	1	Co-expression
F53F1.5	ZC123.1	F53F1.5	ZC123.1	1	Co-expression
F53F1.5	ZK180.5	F53F1.5	ZK180.5	1	Co-expression
F53F4.10	F57B10.5	F53F4.10	F57B10.5	1	Co-expression
F53F4.10	H14A12.2	F53F4.10	fum-1	1	Co-expression
F53F4.10	H14E04.2	F53F4.10	H14E04.2	1	Interolog
F53F4.10	K02F3.10	F53F4.10	K02F3.10	1	Co-expression
F53F4.10	K06A5.6	F53F4.10	K06A5.6	1	Co-expression
F53F4.10	LLC1.3	F53F4.10	LLC1.3	1	Co-expression
F53F4.10	R07E4.3	F53F4.10	R07E4.3	1	Co-expression
F53F4.10	R07E5.13	F53F4.10	R07E5.13	1	Co-expression
F53F4.10	R07E5.2	F53F4.10	prdx-3	1	Co-expression
F53F4.10	R12C12.1	F53F4.10	R12C12.1	1	Co-expression
F53F4.10	R53.4	F53F4.10	R53.4	1	Co-expression
F53F4.10	T02H6.11	F53F4.10	T02H6.11	1	Co-expression
F53F4.10	T05G5.6	F53F4.10	ech-6	1	Co-expression
F53F4.10	T05H4.5	F53F4.10	T05H4.5	1	Co-expression
F53F4.10	T10E9.7	F53F4.10	T10E9.7	1	Co-expression
F53F4.10	T26A5.3	F53F4.10	tag-99	1	Co-expression
F53F4.10	W02D7.7	F53F4.10	sel-9	1	Co-expression
F53F4.10	ZK180.4	F53F4.10	ZK180.4	1	Co-expression
F53F4.11	K01C8.9	F53F4.11	nst-1	1	Co-phenotype
F53F4.11	K01G5.5	F53F4.11	K01G5.5	1	Co-expression
F53F4.11	K05C4.5	F53F4.11	K05C4.5	1	Co-expression
F53F4.11	M01B12.5	F53F4.11	M01B12.5	1	Co-expression
F53F4.11	R05H10.2	F53F4.11	R05H10.2	1	Co-expression
F53F4.11	T04A8.6	F53F4.11	T04A8.6	1	Co-expression
F53F4.11	T06E6.1	F53F4.11	T06E6.1	1	Co-expression
F53F4.11	T13H5.4	F53F4.11	T13H5.4	1	Co-expression
F53F4.11	T19A6.2	F53F4.11	ngp-1	1	Co-expression
F53F4.11	W07E6.2	F53F4.11	W07E6.2	1	Co-expression
F53F4.11	Y44F5A.1	F53F4.11	Y44F5A.1	1	Co-expression
F53F4.11	Y46E12BL.2	F53F4.11	Y46E12BL.2	1	Co-expression
F53F4.11	Y47G6A.20	F53F4.11	rnp-6	1	Co-expression
F53F4.11	Y53C12B.2	F53F4.11	Y53C12B.2	1	Co-expression
F53F4.11	Y63D3A.4	F53F4.11	Y63D3A.4	1	Interolog
F53F4.11	Y75B8A.7	F53F4.11	Y75B8A.7	1	Co-phenotype
F53F4.11	ZC190.4	F53F4.11	ZC190.4	1	Co-expression
F53F4.11	ZC373.1	F53F4.11	ZC373.1	1	Co-expression
F53F4.11	ZK430.7	F53F4.11	ZK430.7	1	Co-expression
F53F4.11	ZK829.6	F53F4.11	tgt-1	1	Co-expression
F53F4.11	ZK945.3	F53F4.11	ZK945.3	1	Co-expression
F53F4.12	K01G5.1	F53F4.12	tag-331	1	Interolog
F53F4.13	K02E11.5	F53F4.13	K02E11.5	1	Co-expression
F53F4.13	ZK822.4	F53F4.13	ZK822.4	1	Co-expression
F53F4.3	K01G5.4	F53F4.3	ran-1	1	Co-expression
F53F4.3	K04G2.6	F53F4.3	K04G2.6	1	Co-expression
F53F4.3	M03C11.8	F53F4.3	M03C11.8	1	Co-expression
F53F4.3	T01E8.3	F53F4.3	plc-3	1	Co-expression
F53F4.3	T08G5.5	F53F4.3	T08G5.5	1	Co-expression
F53F4.3	ZK686.4	F53F4.3	ZK686.4	1	Co-expression
F53F4.4	K09E2.1	F53F4.4	K09E2.1	1	Co-expression
F53F4.8	F59A6.1	F53F4.8	nsy-1	1	Transposed SGA
F53F4.8	H01G02.2	F53F4.8	H01G02.2	1	Transposed SGA
F53F4.8	K03E5.3	F53F4.8	K03E5.3	1	Transposed SGA
F53F4.8	M04C9.5	F53F4.8	M04C9.5	1	Transposed SGA
F53F4.8	T05G5.3	F53F4.8	cdk-1	1	Transposed SGA
F53F4.8	T07A9.3	F53F4.8	kgb-1	1	Transposed SGA
F53F4.8	T19A5.2	F53F4.8	gck-1	1	Transposed SGA
F53F4.8	T27E9.3	F53F4.8	cdk-5	1	Transposed SGA
F53F4.8	W06B3.2	F53F4.8	sma-5	1	Transposed SGA
F53F4.8	W06F12.1	F53F4.8	lit-1	1	Transposed SGA
F53F4.8	Y105E8A.23	F53F4.8	Y105E8A.23	1	Transposed SGA
F53F4.8	Y18D10A.5	F53F4.8	gsk-3	1	Transposed SGA
F53F4.8	Y39G10AL.3	F53F4.8	cdk-7	1	Transposed SGA
F53F4.8	Y42A5A.4	F53F4.8	Y42A5A.4	1	Transposed SGA
F53F4.8	ZC404.9	F53F4.8	gck-2	1	Transposed SGA
F53F4.8	ZC416.4	F53F4.8	kgb-2	1	Transposed SGA
F53F4.8	ZC504.3	F53F4.8	ZC504.3	1	Transposed SGA
F53F8.3	R04D3.4	F53F8.3	R04D3.4	1	Co-expression
F53F8.3	Y11D7A.13	F53F8.3	Y11D7A.13	1	Co-expression
F53F8.5	W02A11.4	F53F8.5	uba-2	1	Co-expression
F53G12.10	F54H12.6	rpl-7	F54H12.6	1	Co-expression
F53G12.10	F55A12.8	rpl-7	F55A12.8	1	Interolog
F53G12.10	F55F8.2	rpl-7	F55F8.2	1	Interolog
F53G12.10	F56F3.5	rpl-7	rps-1	1	Co-expression
F53G12.10	F57B9.6	rpl-7	inf-1	1	Co-expression
F53G12.10	F57C12.5	rpl-7	mrp-1	1	Interolog
F53G12.10	H06I04.F	rpl-7	H06I04.F	1	Co-expression
F53G12.10	JC8.3	rpl-7	rpl-12	1	Co-expression
F53G12.10	K01C8.9	rpl-7	nst-1	1	Interolog
F53G12.10	K02B2.5	rpl-7	rps-25	1	Co-expression
F53G12.10	K04D7.1	rpl-7	K04D7.1	1	Co-expression
F53G12.10	K07C5.4	rpl-7	K07C5.4	1	Co-expression
F53G12.10	K09B11.9	rpl-7	K09B11.9	1	Interolog
F53G12.10	K11H12.2	rpl-7	rpl-15	1	Co-expression
F53G12.10	K12H4.3	rpl-7	K12H4.3	1	Interolog
F53G12.10	M01F1.2	rpl-7	rpl-16	1	Co-expression
F53G12.10	M02A10.3	rpl-7	sli-1	1	Interolog
F53G12.10	R07H5.8	rpl-7	R07H5.8	1	Co-expression
F53G12.10	R09B5.5	rpl-7	pqn-54	1	Interolog
F53G12.10	R10E11.2	rpl-7	vha-2	1	Interolog
F53G12.10	R11D1.8	rpl-7	rpl-28	1	Co-expression
F53G12.10	R13A5.8	rpl-7	rpl-9	1	Co-expression
F53G12.10	R151.3	rpl-7	rpl-6	1	Co-expression
F53G12.10	T05C12.6	rpl-7	mig-5	1	Interolog
F53G12.10	T05E11.1	rpl-7	rps-5	1	Co-expression
F53G12.10	T05F1.3	rpl-7	rps-19	1	Co-expression
F53G12.10	T07A9.11	rpl-7	rps-24	1	Co-expression
F53G12.10	T07A9.9	rpl-7	T07A9.9	1	Interolog
F53G12.10	T08B2.10	rpl-7	rps-17	1	Co-expression
F53G12.10	T22B11.5	rpl-7	T22B11.5	1	Interolog
F53G12.10	T22D1.3	rpl-7	T22D1.3	1	Interolog
F53G12.10	T22F3.4	rpl-7	rpl-11.1	1	Co-expression
F53G12.10	T24B8.1	rpl-7	rpl-32	1	Interolog
F53G12.10	W01B11.3	rpl-7	W01B11.3	1	Co-expression
F53G12.10	W01D2.1	rpl-7	W01D2.1	1	Co-expression
F53G12.10	W02F12.5	rpl-7	W02F12.5	1	Interolog
F53G12.10	W04D2.1	rpl-7	atn-1	1	Interolog
F53G12.10	W07E6.1	rpl-7	W07E6.1	1	Interolog
F53G12.10	W08E3.3	rpl-7	tag-210	1	Co-expression
F53G12.10	W09C5.6	rpl-7	rpl-31	1	Co-expression
F53G12.10	Y106G6H.2	rpl-7	pab-1	1	Co-expression
F53G12.10	Y106G6H.3	rpl-7	rpl-30	1	Co-expression
F53G12.10	Y113G7A.3	rpl-7	sec-23	1	Interolog
F53G12.10	Y24D9A.4	rpl-7	rpl-7A	1	Co-expression
F53G12.10	Y24D9A.D	rpl-7	Y24D9A.D	1	Co-expression
F53G12.10	Y37E3.8	rpl-7	Y37E3.8	1	Co-expression
F53G12.10	Y38F2A_9208.A	rpl-7	Y38F2A_9208.A	1	Co-expression
F53G12.10	Y39B6A.14	rpl-7	Y39B6A.14	1	Interolog
F53G12.10	Y39E4B.1	rpl-7	tag-351	1	Interolog
F53G12.10	Y46E12BL.2	rpl-7	Y46E12BL.2	1	Interolog
F53G12.10	Y48B6A.2	rpl-7	rpl-43	1	Co-expression
F53G12.10	Y48C3A.7	rpl-7	mac-1	1	Interolog
F53G12.10	Y48G8A_3945.C	rpl-7	Y48G8A_3945.C	1	Co-expression
F53G12.10	Y50D7A.4	rpl-7	Y50D7A.4	1	Interolog
F53G12.10	Y51H4A.17	rpl-7	Y51H4A.17	1	Interolog
F53G12.10	Y53C12B.2	rpl-7	Y53C12B.2	1	Co-expression
F53G12.10	Y54E10A.10	rpl-7	Y54E10A.10	1	Interolog
F53G12.10	Y54E2A.11	rpl-7	eif-3.B	1	Co-expression
F53G12.10	Y54F10BM.2	rpl-7	Y54F10BM.2	1	Interolog
F53G12.10	Y55F3AM.14	rpl-7	Y55F3AM.14	1	Interolog
F53G12.10	Y62E10A.1	rpl-7	rpa-2	1	Co-expression
F53G12.10	Y71A12B.1	rpl-7	rps-6	1	Co-expression
F53G12.10	Y71F9AL.13	rpl-7	rpl-1	1	Co-expression
F53G12.10	ZC434.2	rpl-7	rps-7	1	Co-expression
F53G12.10	ZC518.2	rpl-7	sec-24.2	1	Interolog
F53G12.10	ZK180.4	rpl-7	ZK180.4	1	Co-expression
F53G12.10	ZK512.2	rpl-7	ZK512.2	1	Interolog
F53G12.10	ZK652.4	rpl-7	rpl-35	1	Co-expression
F53G12.10	ZK945.3	rpl-7	ZK945.3	1	Interolog
F53G12.11	Y41C4A.14	F53G12.11	mrt-2	1	Interolog
F53G12.1	F54C9.10	rab-11.1	arl-1	1	Transposed SGA
F53G12.1	F56A8.7	rab-11.1	unc-64	1	Interolog
F53G12.1	F56C9.1	rab-11.1	gsp-2	1	Interolog
F53G12.1	F57H12.1	rab-11.1	arf-3	1	Transposed SGA
F53G12.1	K08F4.1	rab-11.1	K08F4.1	1	Transposed SGA
F53G12.1	R03E1.1	rab-11.1	sym-4	1	Interolog
F53G12.1	R07G3.1	rab-11.1	cdc-42	1	Co-expression
F53G12.1	T05C3.5	rab-11.1	dnj-19	1	Co-expression
F53G12.1	T10B5.5	rab-11.1	T10B5.5	1	Co-expression
F53G12.1	T14F9.1	rab-11.1	vha-15	1	Co-expression
F53G12.1	Y116A8C.12	rab-11.1	arf-6	1	Transposed SGA
F53G12.1	Y57G11C.10	rab-11.1	gdi-1	1	Interolog
F53G12.1	ZK632.8	rab-11.1	arl-5	1	Transposed SGA
F53G12.3	F53G12.4	F53G12.3	F53G12.4	1	Co-phenotype
F53G12.3	F56C11.1	F53G12.3	bli-3	1	Co-phenotype
F53G12.3	F56D1.4	F53G12.3	clr-1	1	Co-phenotype
F53G12.3	K02B12.1	F53G12.3	ceh-6	1	Co-phenotype
F53G12.3	K08B4.1	F53G12.3	lag-1	1	Co-phenotype
F53G12.3	K12H4.1	F53G12.3	ceh-26	1	Co-phenotype
F53G12.3	R06F6.2	F53G12.3	R06F6.2	1	Co-phenotype
F53G12.3	T22D2.1	F53G12.3	vab-19	1	Co-phenotype
F53G12.3	T23F2.1	F53G12.3	tag-249	1	Co-phenotype
F53G12.3	T27F7.1	F53G12.3	T27F7.1	1	Co-phenotype
F53G12.3	W10G6.3	F53G12.3	mua-6	1	Co-phenotype
F53G12.3	ZK430.8	F53G12.3	ZK430.8	1	Co-phenotype
F53G12.3	ZK783.1	F53G12.3	fbn-1	1	Co-phenotype
F53G12.3	ZK973.6	F53G12.3	anc-1	1	Co-phenotype
F53G12.4	F56C11.1	F53G12.4	bli-3	1	Co-phenotype
F53G12.4	F56D1.4	F53G12.4	clr-1	1	Co-phenotype
F53G12.4	K02B12.1	F53G12.4	ceh-6	1	Co-phenotype
F53G12.4	K08B4.1	F53G12.4	lag-1	1	Co-phenotype
F53G12.4	K12H4.1	F53G12.4	ceh-26	1	Co-phenotype
F53G12.4	R06F6.2	F53G12.4	R06F6.2	1	Co-phenotype
F53G12.4	T04H1.2	F53G12.4	T04H1.2	1	Interolog
F53G12.4	T23F2.1	F53G12.4	tag-249	1	Co-phenotype
F53G12.4	T27F7.1	F53G12.4	T27F7.1	1	Co-phenotype
F53G12.4	W10G6.3	F53G12.4	mua-6	1	Co-phenotype
F53G12.4	ZK430.8	F53G12.4	ZK430.8	1	Co-phenotype
F53G12.4	ZK783.1	F53G12.4	fbn-1	1	Co-phenotype
F53G12.4	ZK973.6	F53G12.4	anc-1	1	Co-phenotype
F53G12.5	F54E7.3	mex-3	par-3	1	Fine Genetic
F53G12.5	F58A3.2	mex-3	egl-15	1	SGI
F53G12.5	T20H4.5	mex-3	T20H4.5	1	Interolog
F53G12.5	T23G11.3	mex-3	gld-1	1	Fine Genetic
F53G12.5	T28F12.3	mex-3	sos-1	1	SGI
F53G12.5	W07B3.2	mex-3	gei-4	1	Interolog
F53G12.5	Y55D5A.5	mex-3	daf-2	1	SGI
F53G12.5	ZC404.8	mex-3	spn-4	1	Fine Genetic
F53G12.5	ZK792.6	mex-3	let-60	1	SGI
F53G12.6	Y66D12A.20	spe-8	spe-6	1	Fine Genetic
F53G12.7	K12D12.3	col-45	col-84	1	Co-expression
F53G12.7	T21D9.1	col-45	col-164	1	Co-expression
F53G12.7	W01B6.7	col-45	col-2	1	Co-expression
F53G12.7	W08D2.6	col-45	col-123	1	Co-expression
F53G12.7	ZC513.8	col-45	col-43	1	Co-expression
F53G12.8	R13A5.1	F53G12.8	cup-5	1	Interolog
F53G2.1	K05F6.5	F53G2.1	K05F6.5	1	Co-expression
F53G2.1	R07C3.6	F53G2.1	R07C3.6	1	Co-expression
F53G2.6	F57B9.2	tsr-1	ntl-1	1	Co-expression
F53G2.6	K01G5.4	tsr-1	ran-1	1	Interolog
F53G2.6	R05H10.2	tsr-1	R05H10.2	1	Co-expression
F53G2.6	Y39A1B.3	tsr-1	dpy-28	1	Co-expression
F53G2.7	W08G11.4	mnat-1	W08G11.4	1	Co-expression
F53G2.7	Y113G7A.9	mnat-1	dcs-1	1	Co-expression
F53G2.7	Y39A1B.3	mnat-1	dpy-28	1	Co-expression
F53G2.7	Y50D7A.2	mnat-1	Y50D7A.2	1	Interolog
F53H1.1	F54C9.9	F53H1.1	F54C9.9	1	Co-phenotype
F53H1.1	F54G8.3	F53H1.1	ina-1	1	Co-phenotype
F53H1.1	F56B3.12	F53H1.1	F56B3.12	1	Co-phenotype
F53H1.1	F57F5.5	F53H1.1	pkc-1	1	Co-expression
F53H1.1	K04G7.11	F53H1.1	K04G7.11	1	Co-phenotype
F53H1.1	M04F3.1	F53H1.1	M04F3.1	1	Co-phenotype
F53H1.1	R06A10.2	F53H1.1	gsa-1	1	Co-phenotype
F53H1.1	R06C7.8	F53H1.1	bub-1	1	Co-phenotype
F53H1.1	R08D7.2	F53H1.1	R08D7.2	1	Co-phenotype
F53H1.1	R53.3	F53H1.1	egl-43	1	Co-phenotype
F53H1.1	T02C12.2	F53H1.1	T02C12.2	1	Co-phenotype
F53H1.1	T05G5.8	F53H1.1	T05G5.8	1	Co-expression
F53H1.1	T06G6.9	F53H1.1	vbp-1	1	Co-phenotype
F53H1.1	T08A11.2	F53H1.1	T08A11.2	1	Interolog
F53H1.1	T16G12.5	F53H1.1	T16G12.5	1	Co-phenotype
F53H1.1	T20B5.1	F53H1.1	apa-2	1	Co-expression
F53H1.1	W02B12.3	F53H1.1	rsp-1	1	Co-expression
F53H1.1	W09C5.2	F53H1.1	unc-59	1	Co-phenotype
F53H1.1	Y37E11B.4	F53H1.1	taf-2	1	Co-expression
F53H1.1	Y47D3A.26	F53H1.1	smc-3	1	Co-phenotype
F53H1.1	Y47D3A.6	F53H1.1	tra-1	1	Co-phenotype
F53H1.1	Y47G6A.9	F53H1.1	Y47G6A.9	1	Co-phenotype
F53H1.1	Y48B6A.11	F53H1.1	Y48B6A.11	1	Co-expression
F53H1.1	Y54E5B.3	F53H1.1	let-49	1	Co-phenotype
F53H1.1	Y55F3AM.3	F53H1.1	Y55F3AM.3	1	Co-phenotype
F53H1.1	Y71G12B.11	F53H1.1	Y71G12B.11	1	Co-phenotype
F53H1.1	Y87G2A.1	F53H1.1	Y87G2A.1	1	Co-phenotype
F53H1.1	ZC123.3	F53H1.1	ZC123.3	1	Co-phenotype
F53H1.1	ZC477.9	F53H1.1	deb-1	1	Interolog
F53H1.1	ZK1151.1	F53H1.1	vab-10	1	Co-phenotype
F53H1.1	ZK1251.9	F53H1.1	ZK1251.9	1	Co-phenotype
F53H1.1	ZK262.8	F53H1.1	ZK262.8	1	Co-phenotype
F53H1.3	JC8.10	F53H1.3	unc-26	1	Interolog
F53H1.3	T23G7.1	F53H1.3	dpl-1	1	Co-expression
F53H4.1	F54H12.1	csb-1	aco-2	1	Interolog
F53H4.1	F57B9.6	csb-1	inf-1	1	Interolog
F53H4.1	K08F4.1	csb-1	K08F4.1	1	Transposed SGA
F53H4.1	R06C1.2	csb-1	R06C1.2	1	Interolog
F53H4.1	T17E9.1	csb-1	kin-18	1	Transposed SGA
F53H4.1	T19A5.2	csb-1	gck-1	1	Transposed SGA
F53H4.1	Y38F1A.10	csb-1	Y38F1A.10	1	Transposed SGA
F53H4.1	Y43F4B.7	csb-1	Y43F4B.7	1	Co-expression
F53H4.1	Y47G6A.8	csb-1	crn-1	1	Transposed SGA
F53H4.1	Y49A3A.2	csb-1	vha-13	1	Interolog
F53H4.1	Y4C6B.5	csb-1	Y4C6B.5	1	Co-expression
F53H4.1	Y50D7A.2	csb-1	Y50D7A.2	1	Interolog
F53H4.1	Y57G11C.10	csb-1	gdi-1	1	Interolog
F53H4.1	Y59A8B.23	csb-1	Y59A8B.23	1	Transposed SGA
F53H4.1	ZC404.9	csb-1	gck-2	1	Transposed SGA
F53H4.1	ZC504.4	csb-1	mig-15	1	Transposed SGA
F53H4.2	F54F7.3	F53H4.2	F54F7.3	1	Co-expression
F53H4.2	F55B11.2	F53H4.2	F55B11.2	1	Co-expression
F53H4.2	F55G1.8	F53H4.2	plk-3	1	Co-expression
F53H4.2	F56B6.1	F53H4.2	F56B6.1	1	Co-expression
F53H4.2	F57C2.4	F53H4.2	F57C2.4	1	Co-expression
F53H4.2	F59D8.A	F53H4.2	F59D8.A	1	Co-expression
F53H4.2	F59D8.C	F53H4.2	F59D8.C	1	Co-expression
F53H4.2	F59D8.D	F53H4.2	F59D8.D	1	Co-expression
F53H4.2	F59D8.E	F53H4.2	F59D8.E	1	Co-expression
F53H4.2	F59D8.F	F53H4.2	F59D8.F	1	Co-expression
F53H4.2	H13N06.6	F53H4.2	tbh-1	1	Co-expression
F53H4.2	JC8.8	F53H4.2	JC8.8	1	Co-expression
F53H4.2	K03H1.4	F53H4.2	K03H1.4	1	Co-expression
F53H4.2	K04C1.5	F53H4.2	K04C1.5	1	Co-expression
F53H4.2	K07A1.13	F53H4.2	K07A1.13	1	Co-expression
F53H4.2	K07A1.6	F53H4.2	K07A1.6	1	Co-expression
F53H4.2	K07H8.6	F53H4.2	vit-6	1	Co-expression
F53H4.2	K08B4.6	F53H4.2	cli-2	1	Co-expression
F53H4.2	K09F5.2	F53H4.2	vit-1	1	Co-expression
F53H4.2	R01H2.3	F53H4.2	egg-2	1	Co-expression
F53H4.2	R06C7.4	F53H4.2	R06C7.4	1	Co-expression
F53H4.2	T01C3.3	F53H4.2	T01C3.3	1	Co-expression
F53H4.2	T05A1.2	F53H4.2	col-122	1	Co-expression
F53H4.2	T11F8.3	F53H4.2	rme-2	1	Co-expression
F53H4.2	T11F9.3	F53H4.2	nas-20	1	Co-expression
F53H4.2	T24D1.3	F53H4.2	T24D1.3	1	Co-expression
F53H4.2	T27A10.4	F53H4.2	T27A10.4	1	Co-expression
F53H4.2	W02D9.5	F53H4.2	W02D9.5	1	Co-expression
F53H4.2	W02D9.6	F53H4.2	W02D9.6	1	Co-expression
F53H4.2	W02D9.7	F53H4.2	W02D9.7	1	Co-expression
F53H4.2	W03G11.1	F53H4.2	col-181	1	Co-expression
F53H4.2	W09C3.7	F53H4.2	W09C3.7	1	Co-expression
[truncated: 23,281 more rows]
