# Supplementary material for: A global analysis of genetic interactions in Caenorhabditis elegans
Source: J Biol. 2007 Sep 26;6(3):8. doi: 10.1186/jbiol58 (PMC2373897; doi:10.1186/jbiol58)
Supplement: Additional data file 4 — Average interaction strengths for each query-target pair tested are listed. [file jbiol58-S4.xls]

## Sheet: SGI Network Strengths
Notes:
A. These interactions correspond to pairs that were selected for the final SGI network because they passed internal consistency criteria.
B. There are 1291 rows in this spread sheet, which does not correspond to the 1246 interactions reported in the paper because there are 45 experiments done within both the Signaling batch and the LGIII batch of experiments or are reciprocal experiments where the query-target identity is switched).
C. The interaction strengths are computed from averages across the usable rounds. The criteria used for the best variant does not guarantee that the average across all of the days will be greater than two for interacting calls. This happens because some days in the same round may not have differences of at least 2.
Query	Target	Strength	Screen	Target_Description
bar-1	ZC395.10	6	L	ZC395.10:
egl-15	T27D1.3	6	L	T27D1.3:
sem-5	F27E5.2	6	S	pax-3: pax-3 encodes a divergent paired-like homeodomain protein that does not belong to the Q50, K50, or S50 classes; PAX-3 is required for locomotion and vulval development; pax-3(RNAi) animals have consistent Pvl and Unc phenotypes (as well as less consistent Bmd, Rup, and Stp phenotypes).
bar-1	K05C4.6	6	S	hmp-2: hmp-2 encodes a beta-catenin; HMP-2 activity is required during embryonic development for cell adhesion at adherens junctions, cell migration, and body morphogenesis; as a beta-catenin, HMP-2 likely functions solely as part of a cadherin-catenin complex, as in yeast two-hybrid assays, HMP-2 is the only C. elegans beta-catenin that binds HMP-1/alpha-catenin and HMR-1/cadherin; additionally,…
daf-2	F54D5.5	6	S	F54D5.5:
let-756	T21G5.3	5.91667	S	glh-1: glh-1 encodes a putative DEAD-box RNA helicase that contains four CCHC zinc fingers and is homologous to Drosophila VASA, a germ-line-specific, ATP-dependent RNA helicase; at permissive temperature, GLH-1 is required redundantly with GLH-4 for proper germ-line development and fertility, specifically for regulating the normal extent of germ-line proliferation, oogenesis, and the production …
bar-1	Y54E10BL.2	5.9	S	col-48:
bar-1	T26E3.3	5.85714	S	par-6: par-6 encodes a PDZ-domain-containing protein that is conserved in Drosophila and mammals; during development, maternally provided PAR-6 is required for establishing anterior-posterior polarity in the early C. elegans embryo; par-6 activity is also essential for determining proper apicobasal asymmetries associated with cell adhesion and gastrulation; PAR-6 localizes to the periphery of the…
sem-5	T27B1.1	5.83333	S	osm-1: osm-1 encodes a predicted intraflagellar transport (IFT) raft protein and is a presumptive cargo molecule for kinesin-II, and OSM-1 is required along with OSM-6 for the proper assembly of the middle segments of sensory cilia; osm-1 may act in a pathway with avr-14 to affect resistance to ivermectin-induced cessation of pumping, and mutants are defective in avoidance of solutions of high os…
sem-5	D1014.8	5.83333	S	spr-1:
let-756	T27C4.4	5.8	S	egr-1: egr-1 encodes a homolog of human MTA1, part of an ATP-dependent complex with nucleosome remodelling and histone deacetylation activities that may promote tumor metastasis; in conjunction with its paralog egl-27, egr-1 is required for proper organization in all parts of the embryo, and for the embryonic expression of hlh-8.
bar-1	K07D8.1	5.8	S	mup-4: The mup-4 gene encodes a novel transmembrane protein required for junctional attachments between hypodermis and muscle, and between the apical epithelial surface and the cuticular matrix.
glp-1	C05D2.1	5.8	S	daf-4: daf-4 encodes a transmembrane serine/threonine kinase that is the sole C. elegans ortholog of the type II transforming growth factor-beta (TGF-b) receptors; DAF-4 activity is required for several biological processes, including entry into and exit from the dauer larval stage, body size determination, male tail patterning, egg laying, chemosensory neuron specification, and increased thermot…
let-756	F34D10.4	5.75	L	F34D10.4:
let-756	C38D4.6	5.66667	S	pal-1: pal-1 encodes a homeodomain protein that is the C. elegans Caudal ortholog; PAL-1 is required maternally and embryonically for cell fate specification and posterior patterning during embryogenesis; PAL-1 is also required postembryonically for fate specification of the posterior V6 neuroectoblast during male tail development; PAL-1 is expressed in posterior blastomeres beginning at the four…
egl-15	F53G12.5	5.66667	S	mex-3: mex-3 encodes two KH domain-containing RNA binding proteins; in the early embryo, maternally provided MEX-3 is required for specifying the identities of the anterior AB blastomere and its descendants, as well as for the identity of the P3 blastomere and proper segregation of the germline P granules; mex-3 mRNA is distributed uniformly in the syncytial core of the adult distal gonad, mature…
sma-6	M117.2	5.64286	S	par-5: PAR-5 is a 14-3-3 protein.
let-756	F33C8.1	5.625	S	tag-53: tag-53 encodes a protein with high similarity to human Attractin, and affects fertility and locomotion.
sma-6	Y18D10A.5	5.625	S	gsk-3:
sma-6	F38A6.1	5.625	S	pha-4:
sem-5	F43D9.4	5.61111	S	sip-1:
let-756	F57B10.12	5.6	S	mei-2: mei-2 encodes a novel protein that contains a region similar to the p80-targeting subunit of katanin that is required for embryonic viability, alignment of chromosomes at the metaphase plate, and establishment of the oocyte meiotic spindle together with MEI-1; can interact with MEI-1 in HeLa cells and this complex can function to disassemble microtubules, expressed in the germ line, throug…
sos-1	F27E5.2	5.6	S	pax-3: pax-3 encodes a divergent paired-like homeodomain protein that does not belong to the Q50, K50, or S50 classes; PAX-3 is required for locomotion and vulval development; pax-3(RNAi) animals have consistent Pvl and Unc phenotypes (as well as less consistent Bmd, Rup, and Stp phenotypes).
let-23	F15B9.7	5.58333	S	cdh-6: cdh-6 encodes a cadherin homolog, with a domain resembling seven transmembrane-sequence receptors, that may be orthologous to the Drosophila cadherin STAN; both CDH-6 and STAN are homologous to secretin-type receptors, have extracellular domains of similar lengths and domain compositions (with similar numbers of cadherin, EGF, laminin G, GFS, and HormR domains); however, the cytoplasmic do…
let-756	F53G12.5	5.57143	S	mex-3: mex-3 encodes two KH domain-containing RNA binding proteins; in the early embryo, maternally provided MEX-3 is required for specifying the identities of the anterior AB blastomere and its descendants, as well as for the identity of the P3 blastomere and proper segregation of the germline P granules; mex-3 mRNA is distributed uniformly in the syncytial core of the adult distal gonad, mature…
let-756	ZK1058.2	5.5	L	pat-3:
let-756	W10C8.2	5.5	S	pop-1: pop-1 encodes an HMG box-containing protein that is the sole C. elegans member of the TCF/LEF family of transcription factors; in C. elegans, POP-1 functions as a component of the canonical and noncanonical Wnt signaling pathways that are required for cell migrations and binary cell fate decisions associated with asymmetric cell division, respectively; in yeast two-hybrid assays, the POP-1…
sma-6	W02A2.7	5.5	S	mex-5: mex-5 encodes a novel protein that contains two CCCH zinc finger motifs; maternally provided MEX-5, which functions partly redundantly with the highly similar CCCH finger protein MEX-6, is essential for transducing polarity cues and establishing soma/germline asymmetry in the early embryo; in regulating soma/germline asymmetry, MEX-5 interacts with, and activates, the SOCS-box protein ZIF-…
bar-1	Y55F3AL.1	5.5	S	plx-1: plx-1 encodes a C. elegans plexin ortholog; by homology, PLX-1 is predicted to function as a semaphorin receptor whose activity is required for proper positioning of the ray 1 cells in the male tail; genetic analyses indicate that while plx-1 functions in the same genetic pathway as the smp-1 and smp-2 semaphorin-encoding genes to position ray 1 cells, it functions in parallel to unc-73/GE…
bar-1	F26E4.1	5.5	S	sur-6:
egl-15	W02A2.7	5.5	S	mex-5: mex-5 encodes a novel protein that contains two CCCH zinc finger motifs; maternally provided MEX-5, which functions partly redundantly with the highly similar CCCH finger protein MEX-6, is essential for transducing polarity cues and establishing soma/germline asymmetry in the early embryo; in regulating soma/germline asymmetry, MEX-5 interacts with, and activates, the SOCS-box protein ZIF-…
let-23	T04H1.4	5.5	S	rad-50:
let-60	C12D8.11	5.5	S	rop-1: rop-1 encodes an RNAi-binding protein that is orthologous to the vertebrate 60-kDa Ro autoantigen that is the protein component of the Ro ribonucleoprotein (RNP) complex; ROP-1 binds the single C. elegans Ro RNP RNA component, YRN-1 (Y RNA) in vivo and although loss of rop-1 activity via mutation results in no obvious visible phenotypes, it does result in a dramatic decrease in YRN-1 level…
let-756	EEED8.5	5.4375	S	mog-5: The mog-5 gene encodes a DEAH helicase orthologous to the Drosophila CG8241, the human HRH1, and the S. cerevisiae PRP22 proteins.
let-756	K12C11.2	5.42857	S	smo-1:
bar-1	F58B6.3	5.42857	S	par-2: par-2 encodes a protein containing a C3HC4-type RING-finger, a specialized type of zinc-finger found in E3 ubiquitin ligase subunits; PAR-2 is required maternally for polarization of the C. elegans zygote along the anterior-posterior (A-P) axis and is asymmetrically localized to the posterior cortex of the one- and two-cell embryo via interdependent interactions with PAR-3, PAR-6, and PKC-…
sma-6	T23G11.3	5.41667	S	gld-1: gld-1 encodes a protein containing a K homology RNA binding domain that is required for meiotic cell cycle progression during oogenesis in parallel with gld-2, and also affects spermatogenesis; it physically interacts with its putative mRNA targets in vitro and with FOG-2, and is expressed in the cytoplasm at high levels during meiotic prophase.
let-756	AH6.5	5.375	S	mex-6: mex-6 encodes a CCCH zinc-finger protein highly similar to MEX-5 that functions with MEX-5 to affect embryonic viability, establish soma germline asymmetry in embryos and establish PIE-1, MEX-1, and POS-1 asymmetry in embryos, and also affects formation of intestinal cells; MEX-6 and MEX-5 may act downstream of the PAR proteins.
egl-15	R13G10.4	5.33333	L	R13G10.4: R13G10.4 encodes a predicted transmembrane protein orthologous to human ACDP1-ACDP4 and S. cerevisiae MAM3, and paralogous to C01H6.6, C33D12.2, C52D10.12, M02F4.3, and R04E5.2; by orthology with MAM3, R13G10.4 may participate in metal homoeostasis; R13G10.4, MAM3, and ACDP1-ACDP4 belong to a family of proteins (sharing an ACD domain) from bacteria, yeast, plants, and metazoa; murine Ac…
daf-2	T20B12.6	5.33333	L	mml-1:
egl-15	EEED8.5	5.33333	S	mog-5: The mog-5 gene encodes a DEAH helicase orthologous to the Drosophila CG8241, the human HRH1, and the S. cerevisiae PRP22 proteins.
egl-15	C44H4.7	5.33333	S	eor-2: eor-2 encodes an unfamiliar protein, similar to CG17233 in Drosophila and KIAA1205 in H. sapiens, required for signal transduction by both RAS and Wnt pathways in both excretory system development and P12 fate specification.
sos-1	C54D1.6	5.33333	S	bar-1: bar-1 encodes a beta-catenin; during C. elegans development, BAR-1 likely functions as a transcriptional coactivator whose activity is required for Q neuroblast migration, P12 cell fate specification, and P3.p through P8.p vulval cell fate specification at two different stages of development; in specifying vulval cell fates, bar-1 interacts with Wnt and MAPK signaling pathways to regulate …
let-23	C38D4.6	5.33333	S	pal-1: pal-1 encodes a homeodomain protein that is the C. elegans Caudal ortholog; PAL-1 is required maternally and embryonically for cell fate specification and posterior patterning during embryogenesis; PAL-1 is also required postembryonically for fate specification of the posterior V6 neuroectoblast during male tail development; PAL-1 is expressed in posterior blastomeres beginning at the four…
sem-5	F33D4.2	5.3125	S	itr-1: itr-1 encodes a putative inositol (1,4,5) trisphosphate receptor that affects the defecation cycle and pharyngeal pumping, and also affects ovulation in a pathway downstream of LET-23; interacts with UNC-54 in vivo, and is expressed in the adult intestine, pharynx, excretory cell, germ line, and spermatheca, with limited neuronal expression.
let-60	K08E5.3	5.3125	S	mua-3:
sma-6	K08B4.1	5.3	S	lag-1: lag-1 encodes a transcription factor orthologous to members of the CSL (CBF1, Suppressor of Hairless, LAG-1) family that is highly conserved amongst metazoans; during development, LAG-1 functions as a downstream effector in both the lin-12- and glp-1-mediated Notch-like signaling pathways and accordingly, is required for such processes as germline induction, AC/VU lateral signaling, and em…
bar-1	T21G5.3	5.3	S	glh-1: glh-1 encodes a putative DEAD-box RNA helicase that contains four CCHC zinc fingers and is homologous to Drosophila VASA, a germ-line-specific, ATP-dependent RNA helicase; at permissive temperature, GLH-1 is required redundantly with GLH-4 for proper germ-line development and fertility, specifically for regulating the normal extent of germ-line proliferation, oogenesis, and the production …
let-60	F57B10.12	5.3	S	mei-2: mei-2 encodes a novel protein that contains a region similar to the p80-targeting subunit of katanin that is required for embryonic viability, alignment of chromosomes at the metaphase plate, and establishment of the oocyte meiotic spindle together with MEI-1; can interact with MEI-1 in HeLa cells and this complex can function to disassemble microtubules, expressed in the germ line, throug…
sma-6	F59E12.12	5.28571	S	bli-2: A cuticle collagen involved in strut assembly in the adult cuticle.
let-756	F59A2.3	5.25	L	F59A2.3:
daf-2	C26E6.4	5.25	L	rpb-2:
sem-5	F53G12.5	5.25	S	mex-3: mex-3 encodes two KH domain-containing RNA binding proteins; in the early embryo, maternally provided MEX-3 is required for specifying the identities of the anterior AB blastomere and its descendants, as well as for the identity of the P3 blastomere and proper segregation of the germline P granules; mex-3 mRNA is distributed uniformly in the syncytial core of the adult distal gonad, mature…
bar-1	M117.2	5.25	S	par-5: PAR-5 is a 14-3-3 protein.
egl-15	T21G5.3	5.25	S	glh-1: glh-1 encodes a putative DEAD-box RNA helicase that contains four CCHC zinc fingers and is homologous to Drosophila VASA, a germ-line-specific, ATP-dependent RNA helicase; at permissive temperature, GLH-1 is required redundantly with GLH-4 for proper germ-line development and fertility, specifically for regulating the normal extent of germ-line proliferation, oogenesis, and the production …
daf-2	F47A4.2	5.25	S	dpy-22: dpy-22 encodes a broadly expressed protein, homologous to the human transcriptional mediator protein TRAP230, which is involved in WNT and RAS signaling, as well as in dosage compensation; DPY-22 has a C-terminal glutamine-rich domain that is dispensable for inhibition of RAS-dependent cell differentiation, but is required for inhibition of BAR-1-dependent gene expression.
let-60	F11D5.3	5.25	S	F11D5.3: F11D5.3 encodes a putative tyrosine kinase homologous to human RS1 (OMIM:312700, mutated in juvenile X-linked retinoschisis).
let-60	C54D1.6	5.25	S	bar-1: bar-1 encodes a beta-catenin; during C. elegans development, BAR-1 likely functions as a transcriptional coactivator whose activity is required for Q neuroblast migration, P12 cell fate specification, and P3.p through P8.p vulval cell fate specification at two different stages of development; in specifying vulval cell fates, bar-1 interacts with Wnt and MAPK signaling pathways to regulate …
let-60	K06A5.7	5.1875	S	cdc-25.1: cdc-25.1 encodes a CDC25 phosphatase homolog that affects embryonic viability, meiosis, mitosis, proliferation of the intestine (E cell lineage), and germ line proliferation; it is expressed in the developing germline, in the nuclei of oocytes, embryonic nuclei, nuclei of embryonic cortical membranes, and sperm pronuclei, and in the germline precursors Z2 and Z3.
let-60	F22B5.7	5.1875	S	zyg-9: zyg-9 encodes a predicted microtubule-association protein (MAP) of the XMAP215 family; during early embryonic development, maternal zyg-9 activity is required for microtubule-dependent processes such as meiotic and mitotic spindle organization and pronuclear migration; further, zyg-9 is essential for formation of long astral microtubules; ZYG-9 is required for centrosomal localization of T…
bar-1	R07E5.3	5.16667	L	R07E5.3: The R07E5.3 gene encodes a homolog of SNF5/Ini1, a component of the SWI/SNF complex that is conserved from yeast to mammals and that is involved in chromatin remodeling; R07E5.3 may be involved in asymmetric cell division of the T cells.
daf-2	H14A12.7	5.16667	L	H14A12.7:
sem-5	ZK792.6	5.16667	S	let-60: let-60 encodes a member of the GTP-binding RAS protooncogene family; let-60 activity is required for viability, vulval development, spicule development, germ line meiotic progression, posterior development of the hypodermis, chemotaxis, sex myoblast migration, and muscle membrane extension; let-60 acts genetically downstream of let-23 with respect to vulval development and upstream of the…
sem-5	ZC404.8	5.16667	S	spn-4: spn-4 encodes a protein containing an RNP-type RNA-binding domain; SPN-4 is required for rotation, but not polarization, of the mitotic spindle in the P1 blastomere of the two-cell stage embryo; SPN-4 is also required for mesectoderm and mesendoderm formation in conjunction with proper localization of maternal cell-fate determinants such as SKN-1; in addition, SPN-4 binds the glp-1 3' UTR …
sem-5	K06A5.7	5.16667	S	cdc-25.1: cdc-25.1 encodes a CDC25 phosphatase homolog that affects embryonic viability, meiosis, mitosis, proliferation of the intestine (E cell lineage), and germ line proliferation; it is expressed in the developing germline, in the nuclei of oocytes, embryonic nuclei, nuclei of embryonic cortical membranes, and sperm pronuclei, and in the germline precursors Z2 and Z3.
sem-5	C08H9.5	5.16667	S	old-1: old-1 encodes a receptor protein tyrosine kinase; old-1 activity is required for stress resistance and regulation of adult lifespan: old-1 mRNA expression is upregulated in response to stress and in daf-2 and age-1 mutant backgrounds; likewise, overexpression of old-1 in wild-type animals extends lifespan and increases resistance to heat and UV irradiation; an OLD-1::GFP fusion protein is …
egl-15	ZK792.6	5.16667	S	let-60: let-60 encodes a member of the GTP-binding RAS protooncogene family; let-60 activity is required for viability, vulval development, spicule development, germ line meiotic progression, posterior development of the hypodermis, chemotaxis, sex myoblast migration, and muscle membrane extension; let-60 acts genetically downstream of let-23 with respect to vulval development and upstream of the…
let-756	F33D4.2	5.14286	S	itr-1: itr-1 encodes a putative inositol (1,4,5) trisphosphate receptor that affects the defecation cycle and pharyngeal pumping, and also affects ovulation in a pathway downstream of LET-23; interacts with UNC-54 in vivo, and is expressed in the adult intestine, pharynx, excretory cell, germ line, and spermatheca, with limited neuronal expression.
bar-1	F32H2.3	5.14286	S	spd-2: spd-2 encodes a protein with three predicted coiled-coil domains; SPD-2 activity is essential for centrosome maturation and duplication, and hence for proper mitotic spindle assembly; in regulating the early steps of centrosome maturation, SPD-2 acts together with the coiled-coil protein SPD-5, the Aurora-A kinase AIR-1, and the cytoplasmic dynein DHC-1; in regulating centrosome duplicatio…
sos-1	W03F8.10	5.14286	S	W03F8.10:
daf-2	W03F8.10	5.14286	S	W03F8.10:
let-756	T10F2.1	5.125	L	grs-1: grs-1 encodes a member of the glycyl-tRNA synthetase family that affects embryonic viability and spindle maintenance during anaphase.
bar-1	F54E7.2	5.125	L	rps-12: rps-12 encodes a small ribosomal subunit S12 protein; by homology, RPS-12 is predicted to function in protein biosynthesis; in C. elegans, RPS-12 activity is required for embryonic and germline development, normal movement, and the overall health of the animal.
let-756	F58A3.2	5.125	S	egl-15: egl-15 encodes an FGF-like receptor tyrosine kinase orthologous to human FGFR1 (OMIM:136350, which when mutated leads to Pfeiffer syndrome); EGL-15 is required for several processes including fluid balance and sex myoblast migration, which is essential for proper development of the egg-laying system, and is required to phosphorylate SAX-7, which inhibits the colocalization of SAX-7 with t…
sem-5	W10C8.2	5.125	S	pop-1: pop-1 encodes an HMG box-containing protein that is the sole C. elegans member of the TCF/LEF family of transcription factors; in C. elegans, POP-1 functions as a component of the canonical and noncanonical Wnt signaling pathways that are required for cell migrations and binary cell fate decisions associated with asymmetric cell division, respectively; in yeast two-hybrid assays, the POP-1…
let-60	K08C7.3	5.125	S	epi-1: epi-1 encodes a laminin alpha chain that affects oogenesis due to its affect on gonad development, and also affects cell migrations, axon extension and GABAergic defasciculation, morphology of the VD and DD motor neurons, body morphology, locomotion, gonad sheath epithelialization, body muscle structure, and germ cell proliferation.
let-60	F33D4.2	5.125	S	itr-1: itr-1 encodes a putative inositol (1,4,5) trisphosphate receptor that affects the defecation cycle and pharyngeal pumping, and also affects ovulation in a pathway downstream of LET-23; interacts with UNC-54 in vivo, and is expressed in the adult intestine, pharynx, excretory cell, germ line, and spermatheca, with limited neuronal expression.
sma-6	F54D5.5	5.1	S	F54D5.5:
let-756	C53A5.3	5.08333	S	hda-1: The hda-1 gene encodes a histone deacetylase 1, similar to histone deacetylases RPD3 from yeast and fly; maternal and zygotic expression of hda-1 is required for embryonic viability, and zygotic expression of hda-1 is also required for gonadogenesis and vulval development.
bar-1	W02A2.7	5.08333	S	mex-5: mex-5 encodes a novel protein that contains two CCCH zinc finger motifs; maternally provided MEX-5, which functions partly redundantly with the highly similar CCCH finger protein MEX-6, is essential for transducing polarity cues and establishing soma/germline asymmetry in the early embryo; in regulating soma/germline asymmetry, MEX-5 interacts with, and activates, the SOCS-box protein ZIF-…
bar-1	F33D4.2	5.08333	S	itr-1: itr-1 encodes a putative inositol (1,4,5) trisphosphate receptor that affects the defecation cycle and pharyngeal pumping, and also affects ovulation in a pathway downstream of LET-23; interacts with UNC-54 in vivo, and is expressed in the adult intestine, pharynx, excretory cell, germ line, and spermatheca, with limited neuronal expression.
glp-1	VF36H2L.1	5.07143	S	aph-1: aph-1 encodes an unfamiliar protein predicted to have seven transmembrane domains; APH-1 is a component of the GLP-1/LIN-12 (Notch) pathway, is required maternally for embryonic viability, and also affects morphogenesis, egg laying, germ line proliferation, and translocation of APH-2 to the cell surface; with PEN-2, APH-1 is required for Notch pathway signaling, gamma-secretase cleavage of…
bar-1	C37A2.4	5.05	S	cye-1: cye-1 encodes a homolog of the G1 cell cycle regulator cyclin E; CYE-1 is required for progression through the G1 phase of the cell cycle and for endoreduplication in intestinal cells, and is required maternally both for embryonic development and for the proper execution of several post-embryonic lineages (e.g. vulval development); CYE-1 is provided maternally and expressed ubiquitously in…
let-756	K10D2.2	5	L	K10D2.2:
let-756	F54E7.2	5	L	rps-12: rps-12 encodes a small ribosomal subunit S12 protein; by homology, RPS-12 is predicted to function in protein biosynthesis; in C. elegans, RPS-12 activity is required for embryonic and germline development, normal movement, and the overall health of the animal.
let-756	C48D5.1	5	L	nhr-6: nhr-6 encodes a nuclear receptor of the NR4A4 subfamily that is orthologous to the mammalian NGFI-B receptors and the Drosophila HR38 nuclear receptor (DHR38) that has been implicated in molting and metamorphosis; by homology, NHR-6 likely functions as a transcription factor that, based upon RNAi experiments, is required for normal ovulation and/or spermathecal development or function; an …
let-756	C36A4.8	5	L	brc-1: The brc-1 gene encodes a homolog of human BRCA1 (mutated in early onset breast and ovarian cancer; OMIM:113705); BRC-1 forms a heterodimer with BRD-1, which constitutes an E3 ubiquitin ligase; after irradiation, the DNA checkpoint proteins ATL-1 and MRE-11 are required for BRC-1/BRD-1 heterodimers to associate with the E2 ubiqutin-conjugating enzyme LET-70/Ubc5 and with RAD-51, and to ubiq…
bar-1	ZK1058.2	5	L	pat-3:
bar-1	ZC395.6	5	L	gro-1:
bar-1	H38K22.2	5	L	dcn-1:
egl-15	F13B10.2	5	L	rpl-3: rpl-3 encodes a large ribosomal subunit L3 protein required in mass RNAi assays for embryonic and larval viability, fertility, and general health; the rpl-3 transcription unit has a nonsense transcript that is up-regulated in vivo by smg[-] mutations, indicating that rpl-3 is a natural substrate for SMG-mediated nonsense suppresssion; several other natural mRNA substrates of SMG suppressio…
egl-15	C34C12.8	5	L	C34C12.8:
daf-2	C36E8.5	5	L	tbb-2: tbb-2 encodes a homolog of mammalian beta-tubulin (TUBB) that is expressed at high levels in the germline; TBB-2 is redundant for embryonic viability, due to its paralog TBB-1; however, unlike its paralog TBB-1 it is preferred for normal microtubule severing by the katanin complex MEI-1/MEI-2; TBB-2 is required together with TBB-1, TBA-1, and tba-2 to make spindle structures in embryos and…
let-23	K10D2.1	5	L	K10D2.1:
let-756	K06A5.7	5	S	cdc-25.1: cdc-25.1 encodes a CDC25 phosphatase homolog that affects embryonic viability, meiosis, mitosis, proliferation of the intestine (E cell lineage), and germ line proliferation; it is expressed in the developing germline, in the nuclei of oocytes, embryonic nuclei, nuclei of embryonic cortical membranes, and sperm pronuclei, and in the germline precursors Z2 and Z3.
let-756	F26E4.1	5	S	sur-6:
sma-6	T26E3.3	5	S	par-6: par-6 encodes a PDZ-domain-containing protein that is conserved in Drosophila and mammals; during development, maternally provided PAR-6 is required for establishing anterior-posterior polarity in the early C. elegans embryo; par-6 activity is also essential for determining proper apicobasal asymmetries associated with cell adhesion and gastrulation; PAR-6 localizes to the periphery of the…
sma-6	T19E7.2	5	S	skn-1: skn-1 encodes a transcription factor with similarity to the basic region of bZip transcription factors; during early embryogenesis, maternally provided SKN-1 is required for specification of the EMS blastomere, a mesendodermal precursor that gives rise to pharyngeal, muscle, and intestinal cells; later, during postembryonic development, SKN-1 functions in the p38 MAPK-mediated oxidative st…
sma-6	K05C4.6	5	S	hmp-2: hmp-2 encodes a beta-catenin; HMP-2 activity is required during embryonic development for cell adhesion at adherens junctions, cell migration, and body morphogenesis; as a beta-catenin, HMP-2 likely functions solely as part of a cadherin-catenin complex, as in yeast two-hybrid assays, HMP-2 is the only C. elegans beta-catenin that binds HMP-1/alpha-catenin and HMR-1/cadherin; additionally,…
sma-6	F47D12.4	5	S	hmg-1.2:
sma-6	C27A2.6	5	S	dsh-2: dsh-2 encodes a protein containing a DIX domain, a DEP domain, and a PDZ domain that is required for embryonic viability and functions in Wnt pathway signaling between the embryonic blastomeres P2 and EMS with respect to endoderm specification and to orient the division axis of the EMS cell; expressed from the four-cell embryo stage, and is primarily associated with membranes.
bar-1	Y18D10A.5	5	S	gsk-3:
bar-1	K08E5.3	5	S	mua-3:
bar-1	C54D1.5	5	S	C54D1.5:
glp-1	C27F2.5	5	S	C27F2.5:
let-23	K08C7.3	5	S	epi-1: epi-1 encodes a laminin alpha chain that affects oogenesis due to its affect on gonad development, and also affects cell migrations, axon extension and GABAergic defasciculation, morphology of the VD and DD motor neurons, body morphology, locomotion, gonad sheath epithelialization, body muscle structure, and germ cell proliferation.
let-60	K07D8.1	5	S	mup-4: The mup-4 gene encodes a novel transmembrane protein required for junctional attachments between hypodermis and muscle, and between the apical epithelial surface and the cuticular matrix.
let-60	C56C10.3	5	S	tag-309:
let-60	C38D4.6	5	S	pal-1: pal-1 encodes a homeodomain protein that is the C. elegans Caudal ortholog; PAL-1 is required maternally and embryonically for cell fate specification and posterior patterning during embryogenesis; PAL-1 is also required postembryonically for fate specification of the posterior V6 neuroectoblast during male tail development; PAL-1 is expressed in posterior blastomeres beginning at the four…
let-60	C10G11.5	5	S	pnk-1:
sma-6	K08E5.3	4.92857	S	mua-3:
let-756	F59A2.1	4.91667	L	npp-9:
let-60	F26E4.1	4.91667	S	sur-6:
glp-1	T04A8.14	4.9	S	emb-5: emb-5 encodes the C. elegans ortholog of the Spt6 family of RNA polymerase II transcription elongation factors; first identified in screens for temperature-sensitive embryonic lethal mutations, emb-5 is required for the correct timing of the second E (endoderm)-cell division in the early embryo and thus, for normal embryonic gastrulation; in addition, emb-5 activity is required postembryon…
glp-1	F52E1.1	4.9	S	pos-1: pos-1 encodes a CCCH-type zinc-finger protein; during embryogenesis, maternally provided POS-1 is essential for proper fate specification of germ cells, intestine, pharynx, and hypodermis; POS-1's role in cell fate specification is likely as a translational regulator, as POS-1 is required, in posterior blastomeres, for positive regulation of apx-1 mRNA translation and negative regulation o…
bar-1	C36E8.5	4.875	L	tbb-2: tbb-2 encodes a homolog of mammalian beta-tubulin (TUBB) that is expressed at high levels in the germline; TBB-2 is redundant for embryonic viability, due to its paralog TBB-1; however, unlike its paralog TBB-1 it is preferred for normal microtubule severing by the katanin complex MEI-1/MEI-2; TBB-2 is required together with TBB-1, TBA-1, and tba-2 to make spindle structures in embryos and…
bar-1	W10C8.2	4.875	S	pop-1: pop-1 encodes an HMG box-containing protein that is the sole C. elegans member of the TCF/LEF family of transcription factors; in C. elegans, POP-1 functions as a component of the canonical and noncanonical Wnt signaling pathways that are required for cell migrations and binary cell fate decisions associated with asymmetric cell division, respectively; in yeast two-hybrid assays, the POP-1…
bar-1	K08C7.3	4.875	S	epi-1: epi-1 encodes a laminin alpha chain that affects oogenesis due to its affect on gonad development, and also affects cell migrations, axon extension and GABAergic defasciculation, morphology of the VD and DD motor neurons, body morphology, locomotion, gonad sheath epithelialization, body muscle structure, and germ cell proliferation.
bar-1	K08B4.1	4.875	S	lag-1: lag-1 encodes a transcription factor orthologous to members of the CSL (CBF1, Suppressor of Hairless, LAG-1) family that is highly conserved amongst metazoans; during development, LAG-1 functions as a downstream effector in both the lin-12- and glp-1-mediated Notch-like signaling pathways and accordingly, is required for such processes as germline induction, AC/VU lateral signaling, and em…
egl-15	K05C4.6	4.875	S	hmp-2: hmp-2 encodes a beta-catenin; HMP-2 activity is required during embryonic development for cell adhesion at adherens junctions, cell migration, and body morphogenesis; as a beta-catenin, HMP-2 likely functions solely as part of a cadherin-catenin complex, as in yeast two-hybrid assays, HMP-2 is the only C. elegans beta-catenin that binds HMP-1/alpha-catenin and HMR-1/cadherin; additionally,…
egl-15	F57B10.12	4.875	S	mei-2: mei-2 encodes a novel protein that contains a region similar to the p80-targeting subunit of katanin that is required for embryonic viability, alignment of chromosomes at the metaphase plate, and establishment of the oocyte meiotic spindle together with MEI-1; can interact with MEI-1 in HeLa cells and this complex can function to disassemble microtubules, expressed in the germ line, throug…
let-23	F15C11.1	4.875	S	sem-4:
let-756	F38A6.1	4.85714	S	pha-4:
sma-6	K08C7.3	4.85714	S	epi-1: epi-1 encodes a laminin alpha chain that affects oogenesis due to its affect on gonad development, and also affects cell migrations, axon extension and GABAergic defasciculation, morphology of the VD and DD motor neurons, body morphology, locomotion, gonad sheath epithelialization, body muscle structure, and germ cell proliferation.
sos-1	F54D5.5	4.85714	S	F54D5.5:
bar-1	C32A3.1	4.85714	S,L	sel-8: sel-8 encodes a nuclear protein required for LIN-12 and GLP-1 signalling; SEL-8 contains a novel motif shared with W09C5.1 and orthologs of W09C5.1 in S. cerevisiae (YER126c), Drosophila (DMIP259), and also has two prominent glutamine-rich domains.
let-756	K10D2.6	4.83333	L	K10D2.6:
sem-5	F54D5.5	4.83333	S	F54D5.5:
sma-6	F58B6.3	4.83333	S	par-2: par-2 encodes a protein containing a C3HC4-type RING-finger, a specialized type of zinc-finger found in E3 ubiquitin ligase subunits; PAR-2 is required maternally for polarization of the C. elegans zygote along the anterior-posterior (A-P) axis and is asymmetrically localized to the posterior cortex of the one- and two-cell embryo via interdependent interactions with PAR-3, PAR-6, and PKC-…
sma-6	F32H2.3	4.83333	S	spd-2: spd-2 encodes a protein with three predicted coiled-coil domains; SPD-2 activity is essential for centrosome maturation and duplication, and hence for proper mitotic spindle assembly; in regulating the early steps of centrosome maturation, SPD-2 acts together with the coiled-coil protein SPD-5, the Aurora-A kinase AIR-1, and the cytoplasmic dynein DHC-1; in regulating centrosome duplicatio…
sma-6	F26E4.1	4.83333	S	sur-6:
bar-1	F55A8.1	4.83333	S	egl-18: egl-18 encodes a member of the GATA-family of transcription factors that affects cell migration, cell fate specification; expressed in the head, in hypodermal seam cells, VC neurons, and vulval precursor cells.
egl-15	F29D11.1	4.83333	S	lrp-1:
egl-15	M01F1.7	4.8	L	M01F1.7: M01F1.7 encodes a phosphatidylinositol transfer protein, with a C-terminal DDHD domain, that is orthologous to RETINAL DEGENERATION B (RDGB) in D. melanogaster, as well as other orthologs in mammals (NIR1-3); M01F1.7 is expressed in the egg membrane, the germline, the spermatheca and three pairs of head neurons; while M01F1.7 would be expected to mediate PIP(2) signalling in either neuro…
let-60	W03C9.4	4.8	S	lin-29: lin-29 encodes a zinc finger transcription factor of the C2H2 type that affects the heterochronic development of the vulva, egg laying system, cuticle, and the molting cycle; expressed in uterine and vulval muscle cells, seam cells, pharynx, head neurons, ventral cord neurons, preanal ganglion, distal tip cells, anchor cell, vulval cells, and cells in the tail.
let-756	C34C6.6	4.78571	S	prx-5: prx-5 encodes an ortholog of the human receptor for type I peroxisomal targeting signal protein, PXR1 (or PEX5; OMIM:600414), which when mutated leads to neonatal adrenoleukodystrophy or Zellweger syndrome; PXR1 protein is a component of the peroxisomal import machinery known to exist in organisms like yeast, plants and mammals.
bar-1	C06C3.1	4.78571	S	mel-11: mel-11 encodes the C. elegans ortholog of the vertebrate smooth muscle myosin-associated phosphatase regulatory subunit (PP-1M); during development, mel-11 activity negatively regulates embryonic morphogenesis, and genetic analysis suggests that mel-11 acts with let-502, and in parallel to fem-2, in one of two redundant pathways that ensures proper embryonic elongation; prior to elongatio…
glp-1	DY3.7	4.78571	S	sup-17: sup-17 encodes an ADAM protein, an integral membrane disintegrin and zinc-activated metalloproteinase, orthologous to Drosophila and mouse KUZBANIAN and the vertebrate ADAM10 proteins; SUP-17 is required maternally for embryonic development and plays a role in LIN-12/Notch-mediated cell signaling required for several cell fate decisions during vulval development; SUP-17 is also required f…
sem-5	W02A2.7	4.77778	S	mex-5: mex-5 encodes a novel protein that contains two CCCH zinc finger motifs; maternally provided MEX-5, which functions partly redundantly with the highly similar CCCH finger protein MEX-6, is essential for transducing polarity cues and establishing soma/germline asymmetry in the early embryo; in regulating soma/germline asymmetry, MEX-5 interacts with, and activates, the SOCS-box protein ZIF-…
let-60	T11F8.3	4.77273	S	rme-2:
let-756	R144.2	4.75	L	R144.2:
clk-2	C26E6.4	4.75	L	rpb-2:
bar-1	ZK418.1	4.75	L	nhr-9:
daf-2	R07E5.3	4.75	L	R07E5.3: The R07E5.3 gene encodes a homolog of SNF5/Ini1, a component of the SWI/SNF complex that is conserved from yeast to mammals and that is involved in chromatin remodeling; R07E5.3 may be involved in asymmetric cell division of the T cells.
daf-2	R07E5.10	4.75	L	pdcd-2: This gene encodes a homolog of mammalian PROGRAMMED CELL DEATH 2 (PDCD2).
daf-2	C16C10.6	4.75	L	C16C10.6:
let-756	C14F5.5	4.75	S	sem-5: sem-5 encodes a Src homology (SH) domain 2 and 3-containing protein, orthologous to human GRB2 (OMIM:108355), that functions in multiple signaling pathways during development; these pathways include those regulating sex myoblast migration, muscle membrane extension, vulval induction, fluid balance, viability, and formation of the male tail; SEM-5 acts downstream of the LET-23 epidermal gro…
sem-5	C02B8.4	4.75	S	hlh-8: The hlh-8 gene encodes a helix-loop-helix protein required for normal muscle development, and hence for normal defecation and egg-laying.
sma-6	C56C10.3	4.75	S	tag-309:
sma-6	C06C3.1	4.75	S	mel-11: mel-11 encodes the C. elegans ortholog of the vertebrate smooth muscle myosin-associated phosphatase regulatory subunit (PP-1M); during development, mel-11 activity negatively regulates embryonic morphogenesis, and genetic analysis suggests that mel-11 acts with let-502, and in parallel to fem-2, in one of two redundant pathways that ensures proper embryonic elongation; prior to elongatio…
egl-15	K08E5.3	4.75	S	mua-3:
egl-15	F33D4.2	4.75	S	itr-1: itr-1 encodes a putative inositol (1,4,5) trisphosphate receptor that affects the defecation cycle and pharyngeal pumping, and also affects ovulation in a pathway downstream of LET-23; interacts with UNC-54 in vivo, and is expressed in the adult intestine, pharynx, excretory cell, germ line, and spermatheca, with limited neuronal expression.
let-60	C14F5.5	4.75	S	sem-5: sem-5 encodes a Src homology (SH) domain 2 and 3-containing protein, orthologous to human GRB2 (OMIM:108355), that functions in multiple signaling pathways during development; these pathways include those regulating sex myoblast migration, muscle membrane extension, vulval induction, fluid balance, viability, and formation of the male tail; SEM-5 acts downstream of the LET-23 epidermal gro…
sem-5	K08E5.3	4.72222	S	mua-3:
let-756	K07D8.1	4.71429	S	mup-4: The mup-4 gene encodes a novel transmembrane protein required for junctional attachments between hypodermis and muscle, and between the apical epithelial surface and the cuticular matrix.
sma-6	F36H1.4	4.71429	S	lin-3: lin-3 encodes a member of the EGF family of peptide growth factors that affects induction of vulval development, viability, ovulation, and male spicule deveopment; it acts genetically upstream of let-23, and is expressed in the anchor cell of the developing gonad.
let-756	C12D8.11	4.7	S	rop-1: rop-1 encodes an RNAi-binding protein that is orthologous to the vertebrate 60-kDa Ro autoantigen that is the protein component of the Ro ribonucleoprotein (RNP) complex; ROP-1 binds the single C. elegans Ro RNP RNA component, YRN-1 (Y RNA) in vivo and although loss of rop-1 activity via mutation results in no obvious visible phenotypes, it does result in a dramatic decrease in YRN-1 level…
sma-6	C37A2.4	4.7	S	cye-1: cye-1 encodes a homolog of the G1 cell cycle regulator cyclin E; CYE-1 is required for progression through the G1 phase of the cell cycle and for endoreduplication in intestinal cells, and is required maternally both for embryonic development and for the proper execution of several post-embryonic lineages (e.g. vulval development); CYE-1 is provided maternally and expressed ubiquitously in…
bar-1	C56C10.8	4.7	S	icd-1:
glp-1	C12D8.11	4.7	S	rop-1: rop-1 encodes an RNAi-binding protein that is orthologous to the vertebrate 60-kDa Ro autoantigen that is the protein component of the Ro ribonucleoprotein (RNP) complex; ROP-1 binds the single C. elegans Ro RNP RNA component, YRN-1 (Y RNA) in vivo and although loss of rop-1 activity via mutation results in no obvious visible phenotypes, it does result in a dramatic decrease in YRN-1 level…
let-60	T26E3.3	4.7	S	par-6: par-6 encodes a PDZ-domain-containing protein that is conserved in Drosophila and mammals; during development, maternally provided PAR-6 is required for establishing anterior-posterior polarity in the early C. elegans embryo; par-6 activity is also essential for determining proper apicobasal asymmetries associated with cell adhesion and gastrulation; PAR-6 localizes to the periphery of the…
let-756	C54D1.5	4.6875	S	C54D1.5:
sem-5	C53A5.3	4.6875	S	hda-1: The hda-1 gene encodes a histone deacetylase 1, similar to histone deacetylases RPD3 from yeast and fly; maternal and zygotic expression of hda-1 is required for embryonic viability, and zygotic expression of hda-1 is also required for gonadogenesis and vulval development.
let-60	F53G12.5	4.6875	S	mex-3: mex-3 encodes two KH domain-containing RNA binding proteins; in the early embryo, maternally provided MEX-3 is required for specifying the identities of the anterior AB blastomere and its descendants, as well as for the identity of the P3 blastomere and proper segregation of the germline P granules; mex-3 mRNA is distributed uniformly in the syncytial core of the adult distal gonad, mature…
let-60	C04H5.6	4.6875	S	mog-4: The mog-4 gene encodes a DEAH helicase orthologous to the Drosophila CG10689 and the S. cerevisiae PRP2 proteins.
bar-1	E03A3.3	4.66667	L	his-69: his-69 encodes a truncated H3 histone.
egl-15	R07E5.3	4.66667	L	R07E5.3: The R07E5.3 gene encodes a homolog of SNF5/Ini1, a component of the SWI/SNF complex that is conserved from yeast to mammals and that is involved in chromatin remodeling; R07E5.3 may be involved in asymmetric cell division of the T cells.
daf-2	T10F2.1	4.66667	L	grs-1: grs-1 encodes a member of the glycyl-tRNA synthetase family that affects embryonic viability and spindle maintenance during anaphase.
sem-5	T28F12.2	4.66667	S	unc-62: unc-62 encodes a Meis-class homeodomain protein required for posterior embryonic morphogenesis, male tail morphogenesis, commissure formation by VD and DD motor neurons, vulval morphogenesis, and normal locomotion; UNC-62 is orthologous to Drosophila HOMOTHORAX; both maternal-effect unc-62 alleles and the zygotic lethal unc-62(s472) allele phenotypically resemble mutations of the caudal o…
sma-6	F43C1.2	4.66667	S	mpk-1: mpk-1 encodes a mitogen-activated protein (MAP) kinase that acts in the vulval precursor cells to affect LET-60(Ras)-mediated induction of vulval cell fates, and also affects larval viability, morphology of the male spicules, and acts in combination with mek-2 to permit germ cell exit from the pachytene stage of first meiotic prophase; both LIN-1 and LIN-31 act genetically downstream of mp…
sma-6	C32A3.1	4.66667	S	sel-8: sel-8 encodes a nuclear protein required for LIN-12 and GLP-1 signalling; SEL-8 contains a novel motif shared with W09C5.1 and orthologs of W09C5.1 in S. cerevisiae (YER126c), Drosophila (DMIP259), and also has two prominent glutamine-rich domains.
egl-15	K08B4.1	4.66667	S	lag-1: lag-1 encodes a transcription factor orthologous to members of the CSL (CBF1, Suppressor of Hairless, LAG-1) family that is highly conserved amongst metazoans; during development, LAG-1 functions as a downstream effector in both the lin-12- and glp-1-mediated Notch-like signaling pathways and accordingly, is required for such processes as germline induction, AC/VU lateral signaling, and em…
let-23	M110.5	4.66667	S	dab-1: dab-1 encodes an ortholog of the cytoplasmic adaptor protein DISABLED, required for normal molting and meiotic arrest; DAB-1 is also required for EGL-17 secretion from vulval cells, and thus indirectly for normal sex myoblast (SM) migration and egg-laying; DAB-1 contains a conserved PTB domain and signals that confer localization to Golgi-proximal vesicles, and DAB-1 localizes to vesicular…
sma-6	F33D4.2	4.64286	S	itr-1: itr-1 encodes a putative inositol (1,4,5) trisphosphate receptor that affects the defecation cycle and pharyngeal pumping, and also affects ovulation in a pathway downstream of LET-23; interacts with UNC-54 in vivo, and is expressed in the adult intestine, pharynx, excretory cell, germ line, and spermatheca, with limited neuronal expression.
bar-1	F52E1.1	4.64286	S	pos-1: pos-1 encodes a CCCH-type zinc-finger protein; during embryogenesis, maternally provided POS-1 is essential for proper fate specification of germ cells, intestine, pharynx, and hypodermis; POS-1's role in cell fate specification is likely as a translational regulator, as POS-1 is required, in posterior blastomeres, for positive regulation of apx-1 mRNA translation and negative regulation o…
let-60	T27C4.4	4.64286	S	egr-1: egr-1 encodes a homolog of human MTA1, part of an ATP-dependent complex with nucleosome remodelling and histone deacetylation activities that may promote tumor metastasis; in conjunction with its paralog egl-27, egr-1 is required for proper organization in all parts of the embryo, and for the embryonic expression of hlh-8.
let-756	ZK792.6	4.63636	S	let-60: let-60 encodes a member of the GTP-binding RAS protooncogene family; let-60 activity is required for viability, vulval development, spicule development, germ line meiotic progression, posterior development of the hypodermis, chemotaxis, sex myoblast migration, and muscle membrane extension; let-60 acts genetically downstream of let-23 with respect to vulval development and upstream of the…
let-756	W02A2.7	4.63636	S	mex-5: mex-5 encodes a novel protein that contains two CCCH zinc finger motifs; maternally provided MEX-5, which functions partly redundantly with the highly similar CCCH finger protein MEX-6, is essential for transducing polarity cues and establishing soma/germline asymmetry in the early embryo; in regulating soma/germline asymmetry, MEX-5 interacts with, and activates, the SOCS-box protein ZIF-…
let-756	K08E5.3	4.63636	S	mua-3:
bar-1	R144.2	4.625	L	R144.2:
bar-1	C27F2.10	4.625	L	C27F2.10:
egl-15	R07E5.14	4.625	L	rnp-4: rnp-4 encodes a putative member of the exon-exon junction complex, orthologous to Y14 in S. cerevisiae and TSUNAGI in D. melanogaster; RNP-4 is required for embryonic viability, fertility, vulval development, and cuticular integrity; however, rnp-4(RNAi) animals show no accumulation of poly(A)+ mRNA in their nuclei, indicating that RNP-4 is dispensable for mRNA export.
let-756	F54F3.1	4.625	S	nid-1:
sma-6	Y34D9A.10	4.625	S	Y34D9A.10:
bar-1	T28F12.2	4.625	S	unc-62: unc-62 encodes a Meis-class homeodomain protein required for posterior embryonic morphogenesis, male tail morphogenesis, commissure formation by VD and DD motor neurons, vulval morphogenesis, and normal locomotion; UNC-62 is orthologous to Drosophila HOMOTHORAX; both maternal-effect unc-62 alleles and the zygotic lethal unc-62(s472) allele phenotypically resemble mutations of the caudal o…
bar-1	F57B10.12	4.625	S	mei-2: mei-2 encodes a novel protein that contains a region similar to the p80-targeting subunit of katanin that is required for embryonic viability, alignment of chromosomes at the metaphase plate, and establishment of the oocyte meiotic spindle together with MEI-1; can interact with MEI-1 in HeLa cells and this complex can function to disassemble microtubules, expressed in the germ line, throug…
bar-1	C53A5.3	4.625	S	hda-1: The hda-1 gene encodes a histone deacetylase 1, similar to histone deacetylases RPD3 from yeast and fly; maternal and zygotic expression of hda-1 is required for embryonic viability, and zygotic expression of hda-1 is also required for gonadogenesis and vulval development.
sos-1	W02A2.7	4.625	S	mex-5: mex-5 encodes a novel protein that contains two CCCH zinc finger motifs; maternally provided MEX-5, which functions partly redundantly with the highly similar CCCH finger protein MEX-6, is essential for transducing polarity cues and establishing soma/germline asymmetry in the early embryo; in regulating soma/germline asymmetry, MEX-5 interacts with, and activates, the SOCS-box protein ZIF-…
let-60	Y49E10.14	4.625	S	pie-1: pie-1 encodes a C-x8-C-x5-C-x3-H-type zinc-finger protein; maternally provided PIE-1 is essential for germline cell fate determination, as it functions as a repressor of RNA polymerase II-dependent gene expression in the developing germ line; PIE-1 localization, initially uniform and then concentrated in the posterior germ cell lineages, is regulated by other maternally supplied gene produ…
let-60	K12C11.2	4.625	S	smo-1:
sma-6	F22B5.7	4.6	S	zyg-9: zyg-9 encodes a predicted microtubule-association protein (MAP) of the XMAP215 family; during early embryonic development, maternal zyg-9 activity is required for microtubule-dependent processes such as meiotic and mitotic spindle organization and pronuclear migration; further, zyg-9 is essential for formation of long astral microtubules; ZYG-9 is required for centrosomal localization of T…
bar-1	T04A8.14	4.6	S	emb-5: emb-5 encodes the C. elegans ortholog of the Spt6 family of RNA polymerase II transcription elongation factors; first identified in screens for temperature-sensitive embryonic lethal mutations, emb-5 is required for the correct timing of the second E (endoderm)-cell division in the early embryo and thus, for normal embryonic gastrulation; in addition, emb-5 activity is required postembryon…
glp-1	F36H1.4	4.6	S	lin-3: lin-3 encodes a member of the EGF family of peptide growth factors that affects induction of vulval development, viability, ovulation, and male spicule deveopment; it acts genetically upstream of let-23, and is expressed in the anchor cell of the developing gonad.
glp-1	C56C10.3	4.6	S	tag-309:
let-756	ZK1058.2	4.57143	S	pat-3:
sma-6	C53A5.3	4.57143	S	hda-1: The hda-1 gene encodes a histone deacetylase 1, similar to histone deacetylases RPD3 from yeast and fly; maternal and zygotic expression of hda-1 is required for embryonic viability, and zygotic expression of hda-1 is also required for gonadogenesis and vulval development.
bar-1	ZK1058.2	4.57143	S	pat-3:
let-60	T04A8.14	4.57143	S	emb-5: emb-5 encodes the C. elegans ortholog of the Spt6 family of RNA polymerase II transcription elongation factors; first identified in screens for temperature-sensitive embryonic lethal mutations, emb-5 is required for the correct timing of the second E (endoderm)-cell division in the early embryo and thus, for normal embryonic gastrulation; in addition, emb-5 activity is required postembryon…
let-756	C54D1.6	4.5625	S	bar-1: bar-1 encodes a beta-catenin; during C. elegans development, BAR-1 likely functions as a transcriptional coactivator whose activity is required for Q neuroblast migration, P12 cell fate specification, and P3.p through P8.p vulval cell fate specification at two different stages of development; in specifying vulval cell fates, bar-1 interacts with Wnt and MAPK signaling pathways to regulate …
egl-15	W10C8.2	4.5625	S	pop-1: pop-1 encodes an HMG box-containing protein that is the sole C. elegans member of the TCF/LEF family of transcription factors; in C. elegans, POP-1 functions as a component of the canonical and noncanonical Wnt signaling pathways that are required for cell migrations and binary cell fate decisions associated with asymmetric cell division, respectively; in yeast two-hybrid assays, the POP-1…
egl-15	C37A2.4	4.5625	S	cye-1: cye-1 encodes a homolog of the G1 cell cycle regulator cyclin E; CYE-1 is required for progression through the G1 phase of the cell cycle and for endoreduplication in intestinal cells, and is required maternally both for embryonic development and for the proper execution of several post-embryonic lineages (e.g. vulval development); CYE-1 is provided maternally and expressed ubiquitously in…
sem-5	C04H5.6	4.55556	S	mog-4: The mog-4 gene encodes a DEAH helicase orthologous to the Drosophila CG10689 and the S. cerevisiae PRP2 proteins.
clk-2	F08F8.10	4.5	L	F08F8.10:
bar-1	R07E5.14	4.5	L	rnp-4: rnp-4 encodes a putative member of the exon-exon junction complex, orthologous to Y14 in S. cerevisiae and TSUNAGI in D. melanogaster; RNP-4 is required for embryonic viability, fertility, vulval development, and cuticular integrity; however, rnp-4(RNAi) animals show no accumulation of poly(A)+ mRNA in their nuclei, indicating that RNP-4 is dispensable for mRNA export.
egl-15	M88.6	4.5	L	pan-1:
daf-2	R144.2	4.5	L	R144.2:
let-756	F58B6.3	4.5	S	par-2: par-2 encodes a protein containing a C3HC4-type RING-finger, a specialized type of zinc-finger found in E3 ubiquitin ligase subunits; PAR-2 is required maternally for polarization of the C. elegans zygote along the anterior-posterior (A-P) axis and is asymmetrically localized to the posterior cortex of the one- and two-cell embryo via interdependent interactions with PAR-3, PAR-6, and PKC-…
let-756	F54D5.5	4.5	S	F54D5.5:
let-756	C56C10.3	4.5	S	tag-309:
sem-5	K08B4.1	4.5	S	lag-1: lag-1 encodes a transcription factor orthologous to members of the CSL (CBF1, Suppressor of Hairless, LAG-1) family that is highly conserved amongst metazoans; during development, LAG-1 functions as a downstream effector in both the lin-12- and glp-1-mediated Notch-like signaling pathways and accordingly, is required for such processes as germline induction, AC/VU lateral signaling, and em…
sma-6	Y54E10BL.2	4.5	S	col-48:
sma-6	F52E1.1	4.5	S	pos-1: pos-1 encodes a CCCH-type zinc-finger protein; during embryogenesis, maternally provided POS-1 is essential for proper fate specification of germ cells, intestine, pharynx, and hypodermis; POS-1's role in cell fate specification is likely as a translational regulator, as POS-1 is required, in posterior blastomeres, for positive regulation of apx-1 mRNA translation and negative regulation o…
sma-6	C56C10.8	4.5	S	icd-1:
egl-15	ZK377.2	4.5	S	sax-3: The protein product of sax-3 is homologous to Drosophila ROUNDABOUT; in larval hermaphrodites, SAX-3 is required to confine migrating sex myoblasts to the ventral muscle quadrants during their migration through the body.
egl-15	W03C9.4	4.5	S	lin-29: lin-29 encodes a zinc finger transcription factor of the C2H2 type that affects the heterochronic development of the vulva, egg laying system, cuticle, and the molting cycle; expressed in uterine and vulval muscle cells, seam cells, pharynx, head neurons, ventral cord neurons, preanal ganglion, distal tip cells, anchor cell, vulval cells, and cells in the tail.
sos-1	C54D1.5	4.5	S	C54D1.5:
let-23	Y49E10.14	4.5	S	pie-1: pie-1 encodes a C-x8-C-x5-C-x3-H-type zinc-finger protein; maternally provided PIE-1 is essential for germline cell fate determination, as it functions as a repressor of RNA polymerase II-dependent gene expression in the developing germ line; PIE-1 localization, initially uniform and then concentrated in the posterior germ cell lineages, is regulated by other maternally supplied gene produ…
let-23	K07D8.1	4.5	S	mup-4: The mup-4 gene encodes a novel transmembrane protein required for junctional attachments between hypodermis and muscle, and between the apical epithelial surface and the cuticular matrix.
let-23	F39G3.8	4.5	S	tig-2: The tig-2 gene, like dbl-1, daf-7, and unc-129, encodes a TGF-beta-like protein.
let-60	C53A5.3	4.5	S	hda-1: The hda-1 gene encodes a histone deacetylase 1, similar to histone deacetylases RPD3 from yeast and fly; maternal and zygotic expression of hda-1 is required for embryonic viability, and zygotic expression of hda-1 is also required for gonadogenesis and vulval development.
sem-5	K12C11.2	4.4375	S	smo-1:
egl-15	C56C10.3	4.4375	S	tag-309:
let-60	ZK1058.2	4.4375	S	pat-3:
bar-1	F47D12.4	4.42857	S	hmg-1.2:
glp-1	T26E3.3	4.42857	S	par-6: par-6 encodes a PDZ-domain-containing protein that is conserved in Drosophila and mammals; during development, maternally provided PAR-6 is required for establishing anterior-posterior polarity in the early C. elegans embryo; par-6 activity is also essential for determining proper apicobasal asymmetries associated with cell adhesion and gastrulation; PAR-6 localizes to the periphery of the…
let-60	F54D5.5	4.42857	S	F54D5.5:
sem-5	F52E1.1	4.41667	S	pos-1: pos-1 encodes a CCCH-type zinc-finger protein; during embryogenesis, maternally provided POS-1 is essential for proper fate specification of germ cells, intestine, pharynx, and hypodermis; POS-1's role in cell fate specification is likely as a translational regulator, as POS-1 is required, in posterior blastomeres, for positive regulation of apx-1 mRNA translation and negative regulation o…
egl-15	K12C11.2	4.41667	S	smo-1:
bar-1	B0393.1	4.4	L	rps-0: rps-0 encodes a small ribosomal subunit SA protein that appears to function as both a ribosomal component and a laminin receptor; by homology, RPS-0 is predicted to play roles in protein biosynthesis and cell adhesion; in C. elegans, RPS-0 activity is required for embryonic and germline development, vulval morphogenesis, and the overall health of the animal.
daf-2	F56D2.1	4.4	L	ucr-1:
let-756	Y116F11B.9	4.4	S	Y116F11B.9:
clk-2	F38A6.1	4.4	S	pha-4:
sem-5	C38D4.6	4.4	S	pal-1: pal-1 encodes a homeodomain protein that is the C. elegans Caudal ortholog; PAL-1 is required maternally and embryonically for cell fate specification and posterior patterning during embryogenesis; PAL-1 is also required postembryonically for fate specification of the posterior V6 neuroectoblast during male tail development; PAL-1 is expressed in posterior blastomeres beginning at the four…
sem-5	R151.4	4.38889	S	R151.4:
sem-5	C07H6.8	4.38889	S	cux-7: cux-7 encodes an conserved but unfamiliar protein orthologous to the human gene XE7 and the Drosophila gene CG2179-PA; since cux-7 is in an operon with clk-2, CUX-7 might have some role in telomere maintenance, development or rhythmic behavior; however, cux-7 currently has no known function, and is dispensable for viability and gross morphology in mass RNAi screens.
clk-2	T08A11.2	4.375	L	T08A11.2:
bar-1	C03C10.3	4.375	L	rnr-2:
egl-15	T04A8.11	4.375	L	T04A8.11:
daf-2	T20H4.5	4.375	L	T20H4.5: T20H4.5 gene encodes a 23 kDa subunit of mitochondrial complex I that is required for oxidative phosphorylation and for resistance to volatile anesthetics; T20H4.5 is orthologous to human NDUFS8 (OMIM:602141, mutated in Leigh syndrome).
daf-2	T08A11.2	4.375	L	T08A11.2:
daf-2	F13B10.2	4.375	L	rpl-3: rpl-3 encodes a large ribosomal subunit L3 protein required in mass RNAi assays for embryonic and larval viability, fertility, and general health; the rpl-3 transcription unit has a nonsense transcript that is up-regulated in vivo by smg[-] mutations, indicating that rpl-3 is a natural substrate for SMG-mediated nonsense suppresssion; several other natural mRNA substrates of SMG suppressio…
let-23	T08A11.2	4.375	L	T08A11.2:
let-756	C44H4.7	4.375	S	eor-2: eor-2 encodes an unfamiliar protein, similar to CG17233 in Drosophila and KIAA1205 in H. sapiens, required for signal transduction by both RAS and Wnt pathways in both excretory system development and P12 fate specification.
let-756	B0198.3	4.375	S	B0198.3:
glp-1	Y73C8B.4	4.375	S	lag-2: lag-2 encodes a transmembrane protein of the Delta/Serrate/Lag-2 (DSL) family that functions as a signaling ligand for the GLP-1 and LIN-12 Notch-like receptors; LAG-2 is required for larval viability and for cell fate decisions involving the germline (meiosis vs mitosis), the somatic gonad, and the early embryo; in addition, LAG-2 functions redundantly with the transmembrane APX-1 and sec…
egl-15	Y87G2A.10	4.375	S	Y87G2A.10:
let-23	C56C10.8	4.375	S	icd-1:
let-23	C54D1.5	4.375	S	C54D1.5:
let-23	C07H6.8	4.375	S	cux-7: cux-7 encodes an conserved but unfamiliar protein orthologous to the human gene XE7 and the Drosophila gene CG2179-PA; since cux-7 is in an operon with clk-2, CUX-7 might have some role in telomere maintenance, development or rhythmic behavior; however, cux-7 currently has no known function, and is dispensable for viability and gross morphology in mass RNAi screens.
let-60	F41C6.1	4.375	S	unc-6: unc-6 encodes a netrin orthologous to the human and mouse netrin-1 precursor proteins; UNC-6 functions as a guidance molecule that regulates the migrations of pioneer axons and mesodermal cells, such as the gonadal distal tip cell, along the dorsoventral axis; a secreted molecule, UNC-6 is expressed during embryogenesis by epidermoblasts and neurons; UNC-6 is involved in both attractive an…
egl-15	C32A3.1	4.375	S,L	sel-8: sel-8 encodes a nuclear protein required for LIN-12 and GLP-1 signalling; SEL-8 contains a novel motif shared with W09C5.1 and orthologs of W09C5.1 in S. cerevisiae (YER126c), Drosophila (DMIP259), and also has two prominent glutamine-rich domains.
let-60	W03F8.10	4.35714	S	W03F8.10:
bar-1	F56C9.7	4.33333	L	F56C9.7:
bar-1	F37C12.11	4.33333	L	rps-21: rps-21 encodes a small ribosomal subunit S21 protein; by homology, RPS-21 is predicted to function in protein biosynthesis; in C. elegans, RPS-21 activity is required for embryonic and germline development, as well as the overall health of the animal.
bar-1	C34E10.1	4.33333	L	gop-3: gop-3 encodes an ortholog of the mammalian CGI-51 (comparative gene identification-51) proteins that display a high degree of similarity to the Haemophilus influenza D15 protective surface antigen; loss of gop-3 activity via large-scale RNAi screens indicates that GOP-3 is required for embryonic and larval development, as well as for normal postembryonic growth rates.
egl-15	R144.2	4.33333	L	R144.2:
egl-15	R144.1	4.33333	L	klp-6: klp-6 encodes a predicted monomeric kinesin and member of the UNC-104 family.
daf-2	T10F2.4	4.33333	L	T10F2.4:
daf-2	R151.3	4.33333	L	rpl-6: rpl-6 encodes a large ribosomal subunit L6 protein.
daf-2	C45G9.9	4.33333	L	C45G9.9:
sma-6	C10H11.9	4.33333	S	let-502: let-502 encodes a Rho-binding Ser/Thr kinase orthologous to human myotonic dystrophy kinase (DM-kinase); let-502 is required for early embryonic cleavages, embryonic elongation, migration of hypodermal P cells to a ventral position, normal spermathecal contraction, and fertility; LET-502 is required for hypodermal cells to properly change their shape, and is expressed in those cells, dur…
bar-1	T11F8.3	4.33333	S	rme-2:
bar-1	F36H1.4	4.33333	S	lin-3: lin-3 encodes a member of the EGF family of peptide growth factors that affects induction of vulval development, viability, ovulation, and male spicule deveopment; it acts genetically upstream of let-23, and is expressed in the anchor cell of the developing gonad.
egl-15	F54D5.5	4.33333	S	F54D5.5:
bar-1	C38D4.6	4.33333	S,L	pal-1: pal-1 encodes a homeodomain protein that is the C. elegans Caudal ortholog; PAL-1 is required maternally and embryonically for cell fate specification and posterior patterning during embryogenesis; PAL-1 is also required postembryonically for fate specification of the posterior V6 neuroectoblast during male tail development; PAL-1 is expressed in posterior blastomeres beginning at the four…
let-756	Y49E10.14	4.3	S	pie-1: pie-1 encodes a C-x8-C-x5-C-x3-H-type zinc-finger protein; maternally provided PIE-1 is essential for germline cell fate determination, as it functions as a repressor of RNA polymerase II-dependent gene expression in the developing germ line; PIE-1 localization, initially uniform and then concentrated in the posterior germ cell lineages, is regulated by other maternally supplied gene produ…
let-756	T19B4.7	4.3	S	unc-40: The unc-40 gene encodes a netrin receptor that is required to guide dorsal-ventral cell and axon migrations, and is required for correct polarization and migration of the neuroblasts QL and QR.
let-756	T04A8.14	4.3	S	emb-5: emb-5 encodes the C. elegans ortholog of the Spt6 family of RNA polymerase II transcription elongation factors; first identified in screens for temperature-sensitive embryonic lethal mutations, emb-5 is required for the correct timing of the second E (endoderm)-cell division in the early embryo and thus, for normal embryonic gastrulation; in addition, emb-5 activity is required postembryon…
bar-1	Y39H10A.7	4.3	S	chk-1: chk-1 encodes a CHK1-like serine threonin protein kinase that affects fertility.
bar-1	K12C11.2	4.3	S	smo-1:
bar-1	F22B5.7	4.3	S	zyg-9: zyg-9 encodes a predicted microtubule-association protein (MAP) of the XMAP215 family; during early embryonic development, maternal zyg-9 activity is required for microtubule-dependent processes such as meiotic and mitotic spindle organization and pronuclear migration; further, zyg-9 is essential for formation of long astral microtubules; ZYG-9 is required for centrosomal localization of T…
let-756	F27C1.7	4.28571	S	F27C1.7: This gene encodes a protein predicted by Eisenberg and coworkers, with 68% accuracy, to be mitochondrial.
bar-1	C32F10.2	4.28571	S	lin-35: lin-35 encodes the C. elegans retinoblastoma protein (Rb) ortholog; lin-35 was first identified in screens for synthetic multivulva (synMuv) genes and as a class B synMuv gene, functions redundantly with class A genes to antagonize Ras signaling and negatively regulate vulval development; in addition, lin-35 activity is required redundantly with: 1) pha-1 and ubc-18 for early steps in pha…
let-756	C46F11.4	4.25	L	C46F11.4:
let-756	C14B1.8	4.25	L	C14B1.8:
clk-2	F09F7.5	4.25	L	F09F7.5:
clk-2	C16C10.6	4.25	L	C16C10.6:
bar-1	T20B12.3	4.25	L	T20B12.3:
bar-1	F56D2.1	4.25	L	ucr-1:
bar-1	F35G12.7	4.25	L	F35G12.7:
bar-1	B0361.6	4.25	L	B0361.6:
egl-15	K01A11.2	4.25	L	K01A11.2:
egl-15	C14B1.3	4.25	L	C14B1.3: This gene encodes a protein containing an F-box, a motif predicted to mediate protein-protein interactions either with homologs of yeast Skp-1p or with other proteins.
let-756	W04D2.1	4.25	S	atn-1: atn-1 encodes an alpha-actinin homolog.
let-756	T26E3.3	4.25	S	par-6: par-6 encodes a PDZ-domain-containing protein that is conserved in Drosophila and mammals; during development, maternally provided PAR-6 is required for establishing anterior-posterior polarity in the early C. elegans embryo; par-6 activity is also essential for determining proper apicobasal asymmetries associated with cell adhesion and gastrulation; PAR-6 localizes to the periphery of the…
sem-5	ZK1058.2	4.25	S	pat-3:
sem-5	T04A8.14	4.25	S	emb-5: emb-5 encodes the C. elegans ortholog of the Spt6 family of RNA polymerase II transcription elongation factors; first identified in screens for temperature-sensitive embryonic lethal mutations, emb-5 is required for the correct timing of the second E (endoderm)-cell division in the early embryo and thus, for normal embryonic gastrulation; in addition, emb-5 activity is required postembryon…
sma-6	ZK1058.2	4.25	S	pat-3:
bar-1	Y49E10.14	4.25	S	pie-1: pie-1 encodes a C-x8-C-x5-C-x3-H-type zinc-finger protein; maternally provided PIE-1 is essential for germline cell fate determination, as it functions as a repressor of RNA polymerase II-dependent gene expression in the developing germ line; PIE-1 localization, initially uniform and then concentrated in the posterior germ cell lineages, is regulated by other maternally supplied gene produ…
bar-1	F55G1.13	4.25	S	F55G1.13:
egl-15	T28F12.2	4.25	S	unc-62: unc-62 encodes a Meis-class homeodomain protein required for posterior embryonic morphogenesis, male tail morphogenesis, commissure formation by VD and DD motor neurons, vulval morphogenesis, and normal locomotion; UNC-62 is orthologous to Drosophila HOMOTHORAX; both maternal-effect unc-62 alleles and the zygotic lethal unc-62(s472) allele phenotypically resemble mutations of the caudal o…
egl-15	M117.2	4.25	S	par-5: PAR-5 is a 14-3-3 protein.
egl-15	F27C1.7	4.25	S	F27C1.7: This gene encodes a protein predicted by Eisenberg and coworkers, with 68% accuracy, to be mitochondrial.
egl-15	C04H5.6	4.25	S	mog-4: The mog-4 gene encodes a DEAH helicase orthologous to the Drosophila CG10689 and the S. cerevisiae PRP2 proteins.
let-23	C53A5.3	4.25	S	hda-1: The hda-1 gene encodes a histone deacetylase 1, similar to histone deacetylases RPD3 from yeast and fly; maternal and zygotic expression of hda-1 is required for embryonic viability, and zygotic expression of hda-1 is also required for gonadogenesis and vulval development.
bar-1	C32A3.1	4.25	S,L	sel-8: sel-8 encodes a nuclear protein required for LIN-12 and GLP-1 signalling; SEL-8 contains a novel motif shared with W09C5.1 and orthologs of W09C5.1 in S. cerevisiae (YER126c), Drosophila (DMIP259), and also has two prominent glutamine-rich domains.
let-756	C04H5.6	4.22222	S	mog-4: The mog-4 gene encodes a DEAH helicase orthologous to the Drosophila CG10689 and the S. cerevisiae PRP2 proteins.
bar-1	EEED8.5	4.21429	S	mog-5: The mog-5 gene encodes a DEAH helicase orthologous to the Drosophila CG8241, the human HRH1, and the S. cerevisiae PRP22 proteins.
egl-15	C54D1.5	4.21429	S	C54D1.5:
daf-2	F32H2.3	4.21429	S	spd-2: spd-2 encodes a protein with three predicted coiled-coil domains; SPD-2 activity is essential for centrosome maturation and duplication, and hence for proper mitotic spindle assembly; in regulating the early steps of centrosome maturation, SPD-2 acts together with the coiled-coil protein SPD-5, the Aurora-A kinase AIR-1, and the cytoplasmic dynein DHC-1; in regulating centrosome duplicatio…
daf-2	C07H6.5	4.21429	S	cgh-1: The ortholog of a RNA helicase ste13/ME31B/RCK/p54 that is required for oocyte and sperm function and the prevention of physiological germline-associated apoptosis; it is expressed in the early embryo and germline and localizes to P granules.
egl-15	T10F2.1	4.2	L	grs-1: grs-1 encodes a member of the glycyl-tRNA synthetase family that affects embryonic viability and spindle maintenance during anaphase.
egl-15	C16C10.6	4.2	L	C16C10.6:
clk-2	Y64G10A.7	4.2	S	Y64G10A.7: The Y64G10A.7 gene encodes a homolog of the human gene FIBRILLIN-1, which when mutated leads to Marfan syndrome (OMIM:154700).
sma-6	T28F12.2	4.2	S	unc-62: unc-62 encodes a Meis-class homeodomain protein required for posterior embryonic morphogenesis, male tail morphogenesis, commissure formation by VD and DD motor neurons, vulval morphogenesis, and normal locomotion; UNC-62 is orthologous to Drosophila HOMOTHORAX; both maternal-effect unc-62 alleles and the zygotic lethal unc-62(s472) allele phenotypically resemble mutations of the caudal o…
bar-1	C56C10.3	4.2	S	tag-309:
glp-1	K08C7.3	4.2	S	epi-1: epi-1 encodes a laminin alpha chain that affects oogenesis due to its affect on gonad development, and also affects cell migrations, axon extension and GABAergic defasciculation, morphology of the VD and DD motor neurons, body morphology, locomotion, gonad sheath epithelialization, body muscle structure, and germ cell proliferation.
let-23	W02A2.7	4.2	S	mex-5: mex-5 encodes a novel protein that contains two CCCH zinc finger motifs; maternally provided MEX-5, which functions partly redundantly with the highly similar CCCH finger protein MEX-6, is essential for transducing polarity cues and establishing soma/germline asymmetry in the early embryo; in regulating soma/germline asymmetry, MEX-5 interacts with, and activates, the SOCS-box protein ZIF-…
let-60	W10C8.2	4.1875	S	pop-1: pop-1 encodes an HMG box-containing protein that is the sole C. elegans member of the TCF/LEF family of transcription factors; in C. elegans, POP-1 functions as a component of the canonical and noncanonical Wnt signaling pathways that are required for cell migrations and binary cell fate decisions associated with asymmetric cell division, respectively; in yeast two-hybrid assays, the POP-1…
bar-1	F26F4.11	4.16667	L	F26F4.11:
bar-1	B0285.1	4.16667	L	B0285.1:
egl-15	C36E8.5	4.16667	L	tbb-2: tbb-2 encodes a homolog of mammalian beta-tubulin (TUBB) that is expressed at high levels in the germline; TBB-2 is redundant for embryonic viability, due to its paralog TBB-1; however, unlike its paralog TBB-1 it is preferred for normal microtubule severing by the katanin complex MEI-1/MEI-2; TBB-2 is required together with TBB-1, TBA-1, and tba-2 to make spindle structures in embryos and…
sem-5	F38E1.7	4.16667	S	mom-2: mom-2 encodes a member of the Wnt family of secreted signaling glycoproteins that is required for induction of endodermal (gut) tissue in the 4-cell stage embryo; MOM-2, required in the inducing blastomere (P2) at the 4-cell stage, may be the ligand for MOM-5, a Frizzled homolog, thought to act in the receiving blastomere (EMS); MOM-2 genetically interacts in the same pathway as KIN-19, bu…
sem-5	C15F1.3	4.16667	S	tra-2: The tra-2 gene encodes a transmembrane receptor that functions in the sex determination pathway to specify female fates in hermaphroditic XX animals; tra-2 encodes two proteins: TRA-2A, the major protein expressed at all developmental stages, and TRA-2B, a form specific to the hermaphrodite germ line; in hermaphrodites, direct interaction between the TRA-2A intracellular domain inhibits FE…
sem-5	C12D8.11	4.16667	S	rop-1: rop-1 encodes an RNAi-binding protein that is orthologous to the vertebrate 60-kDa Ro autoantigen that is the protein component of the Ro ribonucleoprotein (RNP) complex; ROP-1 binds the single C. elegans Ro RNP RNA component, YRN-1 (Y RNA) in vivo and although loss of rop-1 activity via mutation results in no obvious visible phenotypes, it does result in a dramatic decrease in YRN-1 level…
sma-6	EEED8.5	4.16667	S	mog-5: The mog-5 gene encodes a DEAH helicase orthologous to the Drosophila CG8241, the human HRH1, and the S. cerevisiae PRP22 proteins.
bar-1	F38A6.1	4.16667	S	pha-4:
glp-1	F26A3.3	4.16667	S	ego-1: The ego-1 gene encodes a homolog of RNA-directed RNA polymerase that is essential for germ-line development.
egl-15	F27E5.2	4.16667	S	pax-3: pax-3 encodes a divergent paired-like homeodomain protein that does not belong to the Q50, K50, or S50 classes; PAX-3 is required for locomotion and vulval development; pax-3(RNAi) animals have consistent Pvl and Unc phenotypes (as well as less consistent Bmd, Rup, and Stp phenotypes).
daf-2	W03C9.4	4.16667	S	lin-29: lin-29 encodes a zinc finger transcription factor of the C2H2 type that affects the heterochronic development of the vulva, egg laying system, cuticle, and the molting cycle; expressed in uterine and vulval muscle cells, seam cells, pharynx, head neurons, ventral cord neurons, preanal ganglion, distal tip cells, anchor cell, vulval cells, and cells in the tail.
let-23	K08E5.3	4.16667	S	mua-3:
let-756	F22B5.7	4.14286	S	zyg-9: zyg-9 encodes a predicted microtubule-association protein (MAP) of the XMAP215 family; during early embryonic development, maternal zyg-9 activity is required for microtubule-dependent processes such as meiotic and mitotic spindle organization and pronuclear migration; further, zyg-9 is essential for formation of long astral microtubules; ZYG-9 is required for centrosomal localization of T…
glp-1	B0252.1	4.14286	S	B0252.1:
sos-1	F38E1.7	4.14286	S	mom-2: mom-2 encodes a member of the Wnt family of secreted signaling glycoproteins that is required for induction of endodermal (gut) tissue in the 4-cell stage embryo; MOM-2, required in the inducing blastomere (P2) at the 4-cell stage, may be the ligand for MOM-5, a Frizzled homolog, thought to act in the receiving blastomere (EMS); MOM-2 genetically interacts in the same pathway as KIN-19, bu…
bar-1	F35G12.8	4.125	L	smc-4: The smc-4 gene encodes a homolog of the SMC4 subunit of mitotic condensin; SMC-4 acts with MIX-1 to enable chromosome segregation.
bar-1	F26A1.2	4.125	L	fkh-5: fkh-5 encodes a member of the forkhead domain transcription factor family.
bar-1	F09F7.3	4.125	L	F09F7.3:
egl-15	W02A11.2	4.125	S	W02A11.2:
let-60	K04G11.2	4.125	S	sel-7: sel-7 encodes a novel protein with two predicted PEST sequences that is conserved in the related nematode C. briggsae and several parasitic nematodes, but has no known homologs in other organisms; sel-7 was identified in screens for suppressors of dominant lin-12 mutations that result in vulvaless and egg-laying defective animals; although loss of SEL-7 function via mutation or RNAi result…
bar-1	C38D4.6	4.125	S,L	pal-1: pal-1 encodes a homeodomain protein that is the C. elegans Caudal ortholog; PAL-1 is required maternally and embryonically for cell fate specification and posterior patterning during embryogenesis; PAL-1 is also required postembryonically for fate specification of the posterior V6 neuroectoblast during male tail development; PAL-1 is expressed in posterior blastomeres beginning at the four…
daf-2	C56C10.8	4.11111	S	icd-1:
let-60	C56C10.8	4.11111	S	icd-1:
bar-1	F35G12.10	4.1	L	asb-1: asb-1 encodes a homolog of ATP synthase B, closely similar to its paralog ASB-2, that is required for embryonic viability and for the normal proliferation of germline cells; asb-1 is preferentially expressed in germline cells, while RNAi of asb-1 causes embryonic lethality and sterility with a defective progression to meiosis.
glp-1	C07H6.5	4.1	S	cgh-1: The ortholog of a RNA helicase ste13/ME31B/RCK/p54 that is required for oocyte and sperm function and the prevention of physiological germline-associated apoptosis; it is expressed in the early embryo and germline and localizes to P granules.
daf-2	F38A6.1	4.1	S	pha-4:
let-60	T28F12.2	4.1	S	unc-62: unc-62 encodes a Meis-class homeodomain protein required for posterior embryonic morphogenesis, male tail morphogenesis, commissure formation by VD and DD motor neurons, vulval morphogenesis, and normal locomotion; UNC-62 is orthologous to Drosophila HOMOTHORAX; both maternal-effect unc-62 alleles and the zygotic lethal unc-62(s472) allele phenotypically resemble mutations of the caudal o…
let-756	T27F7.1	4.08333	S	T27F7.1:
sem-5	Y55D5A.5	4.08333	S	daf-2: daf-2 encodes a predicted receptor tyrosine kinase that is the C. elegans insulin/IGF receptor ortholog; DAF-2 activity is required for a number of processes in C. elegans, including embryonic and larval development, formation of the developmentally arrested dauer larval stage, adult longevity, reproduction, fat storage, salt chemotaxis learning, and response to exogenous stressors such as…
egl-15	K06A5.7	4.08333	S	cdc-25.1: cdc-25.1 encodes a CDC25 phosphatase homolog that affects embryonic viability, meiosis, mitosis, proliferation of the intestine (E cell lineage), and germ line proliferation; it is expressed in the developing germline, in the nuclei of oocytes, embryonic nuclei, nuclei of embryonic cortical membranes, and sperm pronuclei, and in the germline precursors Z2 and Z3.
bar-1	ZC101.2	4.07143	S	unc-52: The unc-52 gene encodes perlecan, a protein orthologous to human basement membrane-specific heparan sulfate proteoglycan core protein (HSPG2; OMIM:142461, which when mutated leads to Schwartz-Jampel syndrome or dyssegmental dysplasia); UNC-52 plays essential roles in muscle structure development and regulation of growth factor-like signaling pathways; UNC-52 is synthesized by the hypoderm…
daf-2	EEED8.5	4.07143	S	mog-5: The mog-5 gene encodes a DEAH helicase orthologous to the Drosophila CG8241, the human HRH1, and the S. cerevisiae PRP22 proteins.
let-756	C32A3.1	4.07143	S,L	sel-8: sel-8 encodes a nuclear protein required for LIN-12 and GLP-1 signalling; SEL-8 contains a novel motif shared with W09C5.1 and orthologs of W09C5.1 in S. cerevisiae (YER126c), Drosophila (DMIP259), and also has two prominent glutamine-rich domains.
sem-5	M117.2	4.0625	S	par-5: PAR-5 is a 14-3-3 protein.
let-60	M110.5	4.0625	S	dab-1: dab-1 encodes an ortholog of the cytoplasmic adaptor protein DISABLED, required for normal molting and meiotic arrest; DAB-1 is also required for EGL-17 secretion from vulval cells, and thus indirectly for normal sex myoblast (SM) migration and egg-laying; DAB-1 contains a conserved PTB domain and signals that confer localization to Golgi-proximal vesicles, and DAB-1 localizes to vesicular…
egl-15	C32A3.1	4.0625	S,L	sel-8: sel-8 encodes a nuclear protein required for LIN-12 and GLP-1 signalling; SEL-8 contains a novel motif shared with W09C5.1 and orthologs of W09C5.1 in S. cerevisiae (YER126c), Drosophila (DMIP259), and also has two prominent glutamine-rich domains.
let-60	Y34D9A.10	4.05	S	Y34D9A.10:
sma-6	Y39H10A.7	4.03125	S	chk-1: chk-1 encodes a CHK1-like serine threonin protein kinase that affects fertility.
let-756	ZK418.5	4	L	ZK418.5:
let-756	ZK121.1	4	L	glrx-21:
let-756	T10F2.4	4	L	T10F2.4:
let-756	R151.9	4	L	pfd-5:
let-756	M01F1.7	4	L	M01F1.7: M01F1.7 encodes a phosphatidylinositol transfer protein, with a C-terminal DDHD domain, that is orthologous to RETINAL DEGENERATION B (RDGB) in D. melanogaster, as well as other orthologs in mammals (NIR1-3); M01F1.7 is expressed in the egg membrane, the germline, the spermatheca and three pairs of head neurons; while M01F1.7 would be expected to mediate PIP(2) signalling in either neuro…
let-756	K04G7.4	4	L	nuo-4:
clk-2	F26A1.2	4	L	fkh-5: fkh-5 encodes a member of the forkhead domain transcription factor family.
bar-1	Y32H12A.4	4	L	Y32H12A.4:
bar-1	R74.1	4	L	lrs-1: lrs-1 encodes a predicted cytoplasmic leucyl-tRNA synthetase (LeuRS), a class I aminoacyl-tRNA synthetase that catalyzes the attachment of leucine to its cognate tRNA and is thus required for protein biosynthesis; LRS-1 activity is required for embryonic, larval, and germline development, as well as normal body morphology and rates of postembryonic growth.
bar-1	B0361.10	4	L	B0361.10:
daf-2	F26A1.1	4	L	F26A1.1:
daf-2	C34E10.6	4	L	atp-2: atp-2 encodes the beta subunit (active site) of the F1 portion of the mitochondrial ATP synthase, also known as mitochondrial respiratory chain (MRC) complex V; ATP-2 activity is required for normal mobility, pharyngeal pumping, defecation, growth, and lifespan, and for development past the third larval stage; in males, ATP-2 activity is also required cell autonomously in male-specific sen…
let-23	ZC155.1	4	L	nex-1: nex-1 encodes an annexin, a member of a family of calcium-dependent phospholipid binding proteins; NEX-1 is required for efficient engulfment of apoptotic cell corpses in the pharynx, and may also function in other membrane fusion events, such as exocytosis; NEX-1 in vitro can bind phosphatidylserine, phosphatidylinositol, heparin, heparan sulfate, and chondroitin sulfate; NEX-1 is express…
let-23	F37C12.9	4	L	rps-14: rps-14 encodes a small ribosomal subunit S14 protein; by homology, RPS-14 is predicted to function in protein biosynthesis; in C. elegans, RPS-14 activity is required for embryonic and germline development, as well as the overall health of the animal.
let-756	ZC302.1	4	S	mre-11: mre-11 encodes a protein orthologous to S. cerevisiae MRE11 and to human MRE11A (OMIM:600814, mutated in ataxia-telangiectasia-like disorder); MRE-11 is required for meiotic recombination and DNA repair in C. elegans, for multigenerational persistence of the germline, and (in conjunction with CHK-2 and SPO-11) for the localization of RAD-51 to foci in late zygotene/early pachytene nuclei.
let-756	F38E1.7	4	S	mom-2: mom-2 encodes a member of the Wnt family of secreted signaling glycoproteins that is required for induction of endodermal (gut) tissue in the 4-cell stage embryo; MOM-2, required in the inducing blastomere (P2) at the 4-cell stage, may be the ligand for MOM-5, a Frizzled homolog, thought to act in the receiving blastomere (EMS); MOM-2 genetically interacts in the same pathway as KIN-19, bu…
let-756	C15F1.3	4	S	tra-2: The tra-2 gene encodes a transmembrane receptor that functions in the sex determination pathway to specify female fates in hermaphroditic XX animals; tra-2 encodes two proteins: TRA-2A, the major protein expressed at all developmental stages, and TRA-2B, a form specific to the hermaphrodite germ line; in hermaphrodites, direct interaction between the TRA-2A intracellular domain inhibits FE…
clk-2	T27F7.1	4	S	T27F7.1:
sem-5	K08C7.3	4	S	epi-1: epi-1 encodes a laminin alpha chain that affects oogenesis due to its affect on gonad development, and also affects cell migrations, axon extension and GABAergic defasciculation, morphology of the VD and DD motor neurons, body morphology, locomotion, gonad sheath epithelialization, body muscle structure, and germ cell proliferation.
sem-5	C44H4.7	4	S	eor-2: eor-2 encodes an unfamiliar protein, similar to CG17233 in Drosophila and KIAA1205 in H. sapiens, required for signal transduction by both RAS and Wnt pathways in both excretory system development and P12 fate specification.
sma-6	ZC513.6	4	S	oma-2: The oma-2 gene encodes a zinc finger protein of the TIS11 finger type that is paralogous to OMA-1; while either oma-1 or oma-2 individually have no obvious mutant phenotype, a normal copy of at least one of these genes is required for oocyte maturation.
sma-6	Y87G2A.10	4	S	Y87G2A.10:
sma-6	Y65B4A.3	4	S	Y65B4A.3:
sma-6	W03F8.10	4	S	W03F8.10:
sma-6	T04A8.14	4	S	emb-5: emb-5 encodes the C. elegans ortholog of the Spt6 family of RNA polymerase II transcription elongation factors; first identified in screens for temperature-sensitive embryonic lethal mutations, emb-5 is required for the correct timing of the second E (endoderm)-cell division in the early embryo and thus, for normal embryonic gastrulation; in addition, emb-5 activity is required postembryon…
sma-6	F56A11.3	4	S	efn-4: efn-4 encodes a member of the ephrin family of ligands that affects neuroblast migrations during closure of the ventral gastrulation cleft and subsequent epidermal morphogenesis, possibly functioning independently of EFN-1, EFN-2, EFN-3, and the VAB-1 receptor during morphogenesis; can interact with VAB-1 in vitro, and is expressed in neural and epidermal precursors at the 100-cell stage, …
sma-6	C38D4.6	4	S	pal-1: pal-1 encodes a homeodomain protein that is the C. elegans Caudal ortholog; PAL-1 is required maternally and embryonically for cell fate specification and posterior patterning during embryogenesis; PAL-1 is also required postembryonically for fate specification of the posterior V6 neuroectoblast during male tail development; PAL-1 is expressed in posterior blastomeres beginning at the four…
sma-6	C15F1.3	4	S	tra-2: The tra-2 gene encodes a transmembrane receptor that functions in the sex determination pathway to specify female fates in hermaphroditic XX animals; tra-2 encodes two proteins: TRA-2A, the major protein expressed at all developmental stages, and TRA-2B, a form specific to the hermaphrodite germ line; in hermaphrodites, direct interaction between the TRA-2A intracellular domain inhibits FE…
bar-1	T19B4.7	4	S	unc-40: The unc-40 gene encodes a netrin receptor that is required to guide dorsal-ventral cell and axon migrations, and is required for correct polarization and migration of the neuroblasts QL and QR.
bar-1	F47A4.2	4	S	dpy-22: dpy-22 encodes a broadly expressed protein, homologous to the human transcriptional mediator protein TRAP230, which is involved in WNT and RAS signaling, as well as in dosage compensation; DPY-22 has a C-terminal glutamine-rich domain that is dispensable for inhibition of RAS-dependent cell differentiation, but is required for inhibition of BAR-1-dependent gene expression.
glp-1	W10C8.2	4	S	pop-1: pop-1 encodes an HMG box-containing protein that is the sole C. elegans member of the TCF/LEF family of transcription factors; in C. elegans, POP-1 functions as a component of the canonical and noncanonical Wnt signaling pathways that are required for cell migrations and binary cell fate decisions associated with asymmetric cell division, respectively; in yeast two-hybrid assays, the POP-1…
glp-1	K08B4.1	4	S	lag-1: lag-1 encodes a transcription factor orthologous to members of the CSL (CBF1, Suppressor of Hairless, LAG-1) family that is highly conserved amongst metazoans; during development, LAG-1 functions as a downstream effector in both the lin-12- and glp-1-mediated Notch-like signaling pathways and accordingly, is required for such processes as germline induction, AC/VU lateral signaling, and em…
glp-1	F33D4.2	4	S	itr-1: itr-1 encodes a putative inositol (1,4,5) trisphosphate receptor that affects the defecation cycle and pharyngeal pumping, and also affects ovulation in a pathway downstream of LET-23; interacts with UNC-54 in vivo, and is expressed in the adult intestine, pharynx, excretory cell, germ line, and spermatheca, with limited neuronal expression.
glp-1	F27C1.7	4	S	F27C1.7: This gene encodes a protein predicted by Eisenberg and coworkers, with 68% accuracy, to be mitochondrial.
glp-1	F26E4.9	4	S	cco-1:
glp-1	C53A5.3	4	S	hda-1: The hda-1 gene encodes a histone deacetylase 1, similar to histone deacetylases RPD3 from yeast and fly; maternal and zygotic expression of hda-1 is required for embryonic viability, and zygotic expression of hda-1 is also required for gonadogenesis and vulval development.
egl-15	K08C7.3	4	S	epi-1: epi-1 encodes a laminin alpha chain that affects oogenesis due to its affect on gonad development, and also affects cell migrations, axon extension and GABAergic defasciculation, morphology of the VD and DD motor neurons, body morphology, locomotion, gonad sheath epithelialization, body muscle structure, and germ cell proliferation.
egl-15	F36H1.4	4	S	lin-3: lin-3 encodes a member of the EGF family of peptide growth factors that affects induction of vulval development, viability, ovulation, and male spicule deveopment; it acts genetically upstream of let-23, and is expressed in the anchor cell of the developing gonad.
egl-15	C14F5.5	4	S	sem-5: sem-5 encodes a Src homology (SH) domain 2 and 3-containing protein, orthologous to human GRB2 (OMIM:108355), that functions in multiple signaling pathways during development; these pathways include those regulating sex myoblast migration, muscle membrane extension, vulval induction, fluid balance, viability, and formation of the male tail; SEM-5 acts downstream of the LET-23 epidermal gro…
daf-2	K06A5.7	4	S	cdc-25.1: cdc-25.1 encodes a CDC25 phosphatase homolog that affects embryonic viability, meiosis, mitosis, proliferation of the intestine (E cell lineage), and germ line proliferation; it is expressed in the developing germline, in the nuclei of oocytes, embryonic nuclei, nuclei of embryonic cortical membranes, and sperm pronuclei, and in the germline precursors Z2 and Z3.
daf-2	C06C3.1	4	S	mel-11: mel-11 encodes the C. elegans ortholog of the vertebrate smooth muscle myosin-associated phosphatase regulatory subunit (PP-1M); during development, mel-11 activity negatively regulates embryonic morphogenesis, and genetic analysis suggests that mel-11 acts with let-502, and in parallel to fem-2, in one of two redundant pathways that ensures proper embryonic elongation; prior to elongatio…
let-60	W02A2.7	4	S	mex-5: mex-5 encodes a novel protein that contains two CCCH zinc finger motifs; maternally provided MEX-5, which functions partly redundantly with the highly similar CCCH finger protein MEX-6, is essential for transducing polarity cues and establishing soma/germline asymmetry in the early embryo; in regulating soma/germline asymmetry, MEX-5 interacts with, and activates, the SOCS-box protein ZIF-…
let-60	M117.2	4	S	par-5: PAR-5 is a 14-3-3 protein.
let-60	C07H6.5	4	S	cgh-1: The ortholog of a RNA helicase ste13/ME31B/RCK/p54 that is required for oocyte and sperm function and the prevention of physiological germline-associated apoptosis; it is expressed in the early embryo and germline and localizes to P granules.
let-60	F31B12.1	3.95833	S	plc-1: plc-1 encodes a predicted phospholipase C that affects fertility and possesses two functional domains not commonly seen in other phospholipases: a C-terminal Ras-associating domain with structural similarity to RalGDS and AF-6, and an N-terminal CDC25-like domain that possesses structural homology to guanine nucleotide exchange proteins for Ras.
let-60	C54D1.5	3.95833	S	C54D1.5:
sem-5	K07D8.1	3.9375	S	mup-4: The mup-4 gene encodes a novel transmembrane protein required for junctional attachments between hypodermis and muscle, and between the apical epithelial surface and the cuticular matrix.
let-756	C37A2.4	3.92857	S	cye-1: cye-1 encodes a homolog of the G1 cell cycle regulator cyclin E; CYE-1 is required for progression through the G1 phase of the cell cycle and for endoreduplication in intestinal cells, and is required maternally both for embryonic development and for the proper execution of several post-embryonic lineages (e.g. vulval development); CYE-1 is provided maternally and expressed ubiquitously in…
clk-2	R07E5.3	3.91667	L	R07E5.3: The R07E5.3 gene encodes a homolog of SNF5/Ini1, a component of the SWI/SNF complex that is conserved from yeast to mammals and that is involved in chromatin remodeling; R07E5.3 may be involved in asymmetric cell division of the T cells.
bar-1	F56F3.6	3.91667	L	ins-17: ins-17 encodes an insulin-like peptide.
sem-5	F38A6.1	3.91667	S	pha-4:
bar-1	C04H5.6	3.91667	S	mog-4: The mog-4 gene encodes a DEAH helicase orthologous to the Drosophila CG10689 and the S. cerevisiae PRP2 proteins.
egl-15	F26E4.1	3.91667	S	sur-6:
egl-15	F23C8.6	3.91667	S	F23C8.6:
let-60	M01B2.1	3.91667	S	kin-30: kin-30 encodes a predicted tyrosine kinase; kin-30 is expressed during larval stages, but has not been detected in adults; the expression of kin-30 was experimentally verified by RT-PCR.
sem-5	F27C1.7	3.9	S	F27C1.7: This gene encodes a protein predicted by Eisenberg and coworkers, with 68% accuracy, to be mitochondrial.
let-756	C38D4.6	3.875	L	pal-1: pal-1 encodes a homeodomain protein that is the C. elegans Caudal ortholog; PAL-1 is required maternally and embryonically for cell fate specification and posterior patterning during embryogenesis; PAL-1 is also required postembryonically for fate specification of the posterior V6 neuroectoblast during male tail development; PAL-1 is expressed in posterior blastomeres beginning at the four…
clk-2	T20B12.8	3.875	L	hmg-4: hmg-4 encodes a protein with strong similarity to the highly conserved high mobility group protein SSRP1 (structure-specific DNA recognition protein); by homology, HMG-4 is predicted to be a member of the FACT (facilitates chromatin transcription) complex that functions as a transcription elongation factor; RNAi experiments indicate that hmg-4 is required for locomotion and larval developm…
clk-2	F13B10.2	3.875	L	rpl-3: rpl-3 encodes a large ribosomal subunit L3 protein required in mass RNAi assays for embryonic and larval viability, fertility, and general health; the rpl-3 transcription unit has a nonsense transcript that is up-regulated in vivo by smg[-] mutations, indicating that rpl-3 is a natural substrate for SMG-mediated nonsense suppresssion; several other natural mRNA substrates of SMG suppressio…
egl-15	F59A2.1	3.875	L	npp-9:
egl-15	C45G9.5	3.875	L	C45G9.5:
daf-2	T04A8.6	3.875	L	T04A8.6:
clk-2	T01D3.1	3.875	S	T01D3.1:
egl-15	Y53C10A.12	3.875	S	hsf-1: hsf-1 encodes the C. elegans heat-shock transcription factor ortholog; HSF-1 functions as a transcriptional regulator of stress-induced gene expression whose activity is required for heat-shock and proteotoxicity response, larval development, innate immunity, and regulation of adult lifespan.
let-23	ZC404.8	3.875	S	spn-4: spn-4 encodes a protein containing an RNP-type RNA-binding domain; SPN-4 is required for rotation, but not polarization, of the mitotic spindle in the P1 blastomere of the two-cell stage embryo; SPN-4 is also required for mesectoderm and mesendoderm formation in conjunction with proper localization of maternal cell-fate determinants such as SKN-1; in addition, SPN-4 binds the glp-1 3' UTR …
let-23	K08B4.1	3.875	S	lag-1: lag-1 encodes a transcription factor orthologous to members of the CSL (CBF1, Suppressor of Hairless, LAG-1) family that is highly conserved amongst metazoans; during development, LAG-1 functions as a downstream effector in both the lin-12- and glp-1-mediated Notch-like signaling pathways and accordingly, is required for such processes as germline induction, AC/VU lateral signaling, and em…
let-23	F31B12.1	3.875	S	plc-1: plc-1 encodes a predicted phospholipase C that affects fertility and possesses two functional domains not commonly seen in other phospholipases: a C-terminal Ras-associating domain with structural similarity to RalGDS and AF-6, and an N-terminal CDC25-like domain that possesses structural homology to guanine nucleotide exchange proteins for Ras.
let-756	W03F8.10	3.85714	S	W03F8.10:
let-756	F36H1.4	3.85714	S	lin-3: lin-3 encodes a member of the EGF family of peptide growth factors that affects induction of vulval development, viability, ovulation, and male spicule deveopment; it acts genetically upstream of let-23, and is expressed in the anchor cell of the developing gonad.
sem-5	T26E3.3	3.85714	S	par-6: par-6 encodes a PDZ-domain-containing protein that is conserved in Drosophila and mammals; during development, maternally provided PAR-6 is required for establishing anterior-posterior polarity in the early C. elegans embryo; par-6 activity is also essential for determining proper apicobasal asymmetries associated with cell adhesion and gastrulation; PAR-6 localizes to the periphery of the…
sma-6	F38E1.7	3.85714	S	mom-2: mom-2 encodes a member of the Wnt family of secreted signaling glycoproteins that is required for induction of endodermal (gut) tissue in the 4-cell stage embryo; MOM-2, required in the inducing blastomere (P2) at the 4-cell stage, may be the ligand for MOM-5, a Frizzled homolog, thought to act in the receiving blastomere (EMS); MOM-2 genetically interacts in the same pathway as KIN-19, bu…
let-60	F38A6.1	3.85714	S	pha-4:
let-756	R02F2.7	3.83333	L	R02F2.7:
let-756	F37C12.13	3.83333	L	F37C12.13:
clk-2	C03C10.3	3.83333	L	rnr-2:
bar-1	K10D2.6	3.83333	L	K10D2.6:
bar-1	H14A12.2	3.83333	L	fum-1: fum-1 is orthologous to human FUMARASE (FH; OMIM:136850), which when mutated leads to fumarase deficiency; FUM-1A and FUM-1B are predicted to be mitochondrial.
bar-1	C34E10.6	3.83333	L	atp-2: atp-2 encodes the beta subunit (active site) of the F1 portion of the mitochondrial ATP synthase, also known as mitochondrial respiratory chain (MRC) complex V; ATP-2 activity is required for normal mobility, pharyngeal pumping, defecation, growth, and lifespan, and for development past the third larval stage; in males, ATP-2 activity is also required cell autonomously in male-specific sen…
daf-2	T20B12.1	3.83333	L	T20B12.1:
daf-2	F37C12.13	3.83333	L	F37C12.13:
let-756	T13C5.1	3.83333	S	daf-9: daf-9 encodes a cytochrome P450 of the CYP2 subfamily that by homology is predicted to function as a steroidogenic or fatty acid hydroxylase; DAF-9 likely functions cell nonautonomously in hypodermal and neuronal cells to produce, for the DAF-12 nuclear receptor, a lipophilic hormone whose presence is necessary for bypassing entry into the alternative L3/dauer larval stage and promoting re…
sem-5	F15B9.9	3.83333	S	dsl-7:
sma-6	F23C8.6	3.83333	S	F23C8.6:
sma-6	C07H6.8	3.83333	S	cux-7: cux-7 encodes an conserved but unfamiliar protein orthologous to the human gene XE7 and the Drosophila gene CG2179-PA; since cux-7 is in an operon with clk-2, CUX-7 might have some role in telomere maintenance, development or rhythmic behavior; however, cux-7 currently has no known function, and is dispensable for viability and gross morphology in mass RNAi screens.
egl-15	C07H6.5	3.83333	S	cgh-1: The ortholog of a RNA helicase ste13/ME31B/RCK/p54 that is required for oocyte and sperm function and the prevention of physiological germline-associated apoptosis; it is expressed in the early embryo and germline and localizes to P granules.
let-23	F33D4.2	3.83333	S	itr-1: itr-1 encodes a putative inositol (1,4,5) trisphosphate receptor that affects the defecation cycle and pharyngeal pumping, and also affects ovulation in a pathway downstream of LET-23; interacts with UNC-54 in vivo, and is expressed in the adult intestine, pharynx, excretory cell, germ line, and spermatheca, with limited neuronal expression.
let-23	F22B5.7	3.83333	S	zyg-9: zyg-9 encodes a predicted microtubule-association protein (MAP) of the XMAP215 family; during early embryonic development, maternal zyg-9 activity is required for microtubule-dependent processes such as meiotic and mitotic spindle organization and pronuclear migration; further, zyg-9 is essential for formation of long astral microtubules; ZYG-9 is required for centrosomal localization of T…
let-60	K08B4.1	3.81818	S	lag-1: lag-1 encodes a transcription factor orthologous to members of the CSL (CBF1, Suppressor of Hairless, LAG-1) family that is highly conserved amongst metazoans; during development, LAG-1 functions as a downstream effector in both the lin-12- and glp-1-mediated Notch-like signaling pathways and accordingly, is required for such processes as germline induction, AC/VU lateral signaling, and em…
sos-1	F38A6.1	3.8125	S	pha-4:
let-756	C54C6.1	3.8	L	rpl-37: rpl-37 encodes a large ribosomal subunit L37 protein.
let-756	C16C10.6	3.8	L	C16C10.6:
let-756	B0285.10	3.8	L	ckb-3: ckb-3 encodes a putative choline kinase; CKB-1 through CKB-4 comprise a related group ('B') of choline kinases.
egl-15	H38K22.2	3.8	L	dcn-1:
daf-2	ZK418.1	3.8	L	nhr-9:
clk-2	F56A11.3	3.8	S	efn-4: efn-4 encodes a member of the ephrin family of ligands that affects neuroblast migrations during closure of the ventral gastrulation cleft and subsequent epidermal morphogenesis, possibly functioning independently of EFN-1, EFN-2, EFN-3, and the VAB-1 receptor during morphogenesis; can interact with VAB-1 in vitro, and is expressed in neural and epidermal precursors at the 100-cell stage, …
bar-1	C10G11.5	3.8	S	pnk-1:
glp-1	T14B4.6	3.8	S	dpy-2: The dpy-2 gene encodes an unusual cuticular collagen that is required for maintaining the normal body length of the animal in later larval stages; dpy-2 interacts with other cuticular collagens such as dpy-10 and sqt-1, and suppresses mutations in glp-1, mup-1, and emb-5.
glp-1	F54D5.5	3.8	S	F54D5.5:
glp-1	F43C1.2	3.8	S	mpk-1: mpk-1 encodes a mitogen-activated protein (MAP) kinase that acts in the vulval precursor cells to affect LET-60(Ras)-mediated induction of vulval cell fates, and also affects larval viability, morphology of the male spicules, and acts in combination with mek-2 to permit germ cell exit from the pachytene stage of first meiotic prophase; both LIN-1 and LIN-31 act genetically downstream of mp…
sos-1	Y87G2A.10	3.8	S	Y87G2A.10:
sos-1	C07H6.5	3.8	S	cgh-1: The ortholog of a RNA helicase ste13/ME31B/RCK/p54 that is required for oocyte and sperm function and the prevention of physiological germline-associated apoptosis; it is expressed in the early embryo and germline and localizes to P granules.
daf-2	Y53C10A.12	3.8	S	hsf-1: hsf-1 encodes the C. elegans heat-shock transcription factor ortholog; HSF-1 functions as a transcriptional regulator of stress-induced gene expression whose activity is required for heat-shock and proteotoxicity response, larval development, innate immunity, and regulation of adult lifespan.
let-60	W02A11.2	3.8	S	W02A11.2:
let-756	T28F12.2	3.78571	S	unc-62: unc-62 encodes a Meis-class homeodomain protein required for posterior embryonic morphogenesis, male tail morphogenesis, commissure formation by VD and DD motor neurons, vulval morphogenesis, and normal locomotion; UNC-62 is orthologous to Drosophila HOMOTHORAX; both maternal-effect unc-62 alleles and the zygotic lethal unc-62(s472) allele phenotypically resemble mutations of the caudal o…
sem-5	F58B3.8	3.77778	S	dsl-5: dsl-5 encodes a putative secreted protein with single DSL and EGF domains in series, somewhat like Delta/LAG-2; DSL-5 belongs to a nematode-specific family of Delta/LAG-2-like proteins that includes DSL-1, -2, -3, -5, -6, and -7.
let-756	R13G10.1	3.75	L	dpy-27: dpy-27 encodes an ATP-binding protein that is a homolog of the SMC4 subunit of mitotic condensin; DPY-27, in combination with other proteins including MIX-1, act as a unit to repress X-linked gene expression during hermaphrodite dosage compensation; in XX oocytes and early embryos, DPY-27 exhibits diffuse nuclear localization, but by the 30-cell stage of embryogenesis, DPY-27 specifically…
clk-2	T08A11.1	3.75	L	T08A11.1:
clk-2	F56D2.2	3.75	L	F56D2.2:
clk-2	F26F4.10	3.75	L	rrt-1: rrt-1 encodes an arginyl-tRNA synthetase that affects embryonic viability and fertility
bar-1	ZC155.3	3.75	L	ZC155.3:
bar-1	T04A8.7	3.75	L	T04A8.7: T04A8.7 is orthologous to human GLUCOSIDASE, ACID BETA (GBA; OMIM:606463), which when mutated leads to Gaucher disease.
daf-2	K10D2.6	3.75	L	K10D2.6:
daf-2	F35G12.6	3.75	L	mab-21: mab-21 encodes a novel protein that is a member of a highly conserved family of proteins with Drosophila and vertebrate orthologs; MAB-21 is cell-autonomously required for specifying the identity of sensory ray 6 in the male tail, and also for backward locomotion, normal body morphology, fecundity, and embryonic morphogenesis; MAB-21 expression begins in embryonic hypodermal cells and con…
daf-2	C03C10.3	3.75	L	rnr-2:
daf-2	B0280.9	3.75	L	B0280.9:
let-23	T27D1.3	3.75	L	T27D1.3:
let-23	F10F2.5	3.75	L	F10F2.5:
clk-2	F19F10.10	3.75	S	F19F10.10:
sem-5	EEED8.5	3.75	S	mog-5: The mog-5 gene encodes a DEAH helicase orthologous to the Drosophila CG8241, the human HRH1, and the S. cerevisiae PRP22 proteins.
sem-5	C54G4.8	3.75	S	cyc-1: cyc-1 encodes a component of complex III ( cytochrome c reductase) required for normal ATP production; reduction of ATP production by cyc-1(RNAi) decreases growth rate and body size, slows behavior, and increases lifespan; cyc-1 encodes a protein predicted by Eisenberg and coworkers, with 52% accuracy, to be mitochondrial
sma-6	K06A5.7	3.75	S	cdc-25.1: cdc-25.1 encodes a CDC25 phosphatase homolog that affects embryonic viability, meiosis, mitosis, proliferation of the intestine (E cell lineage), and germ line proliferation; it is expressed in the developing germline, in the nuclei of oocytes, embryonic nuclei, nuclei of embryonic cortical membranes, and sperm pronuclei, and in the germline precursors Z2 and Z3.
sma-6	C03C11.2	3.75	S	fog-3: fog-3 encodes a protein that has similarity, in its N-terminus, to the vertebrate Tob, BTG1, and BTG2 proteins that function in growth control and/or differentiation; in C. elegans, FOG-3 activity is required in the germ line throughout development for initiation and maintenance of spermatogenesis; fog-3 mRNA is expressed at highest levels in the L3, L4, and young adult stages of developme…
sma-6	AH6.10	3.75	S	sra-6:
bar-1	T23D8.1	3.75	S	mom-5:
bar-1	F35D6.1	3.75	S	fem-1: The fem-1 gene encodes an ankyrin repeat-containing protein orthologous to human FEM1A and is required for masculinization of germline and somatic tissues; FEM-1 is widely expressed and functions as a second messenger in the sex determination pathway, connecting the membrane protein TRA-2A to the transcription factor TRA-1A which it negatively regulates; FEM-1 may also play a role in apopt…
bar-1	F31B12.1	3.75	S	plc-1: plc-1 encodes a predicted phospholipase C that affects fertility and possesses two functional domains not commonly seen in other phospholipases: a C-terminal Ras-associating domain with structural similarity to RalGDS and AF-6, and an N-terminal CDC25-like domain that possesses structural homology to guanine nucleotide exchange proteins for Ras.
glp-1	K06A5.7	3.75	S	cdc-25.1: cdc-25.1 encodes a CDC25 phosphatase homolog that affects embryonic viability, meiosis, mitosis, proliferation of the intestine (E cell lineage), and germ line proliferation; it is expressed in the developing germline, in the nuclei of oocytes, embryonic nuclei, nuclei of embryonic cortical membranes, and sperm pronuclei, and in the germline precursors Z2 and Z3.
glp-1	C06C3.1	3.75	S	mel-11: mel-11 encodes the C. elegans ortholog of the vertebrate smooth muscle myosin-associated phosphatase regulatory subunit (PP-1M); during development, mel-11 activity negatively regulates embryonic morphogenesis, and genetic analysis suggests that mel-11 acts with let-502, and in parallel to fem-2, in one of two redundant pathways that ensures proper embryonic elongation; prior to elongatio…
egl-15	ZK546.14	3.75	S	ZK546.14:
sos-1	F38G1.1	3.75	S	che-2: che-2 encodes a protein that contains G-protein beta-like WD-40 repeats that affects chemotaxis, dauer formation, and longevity; expressed in the cilia of most ciliated sensory neurons, some head neurons, and male tail rays.
sos-1	C38D4.6	3.75	S	pal-1: pal-1 encodes a homeodomain protein that is the C. elegans Caudal ortholog; PAL-1 is required maternally and embryonically for cell fate specification and posterior patterning during embryogenesis; PAL-1 is also required postembryonically for fate specification of the posterior V6 neuroectoblast during male tail development; PAL-1 is expressed in posterior blastomeres beginning at the four…
daf-2	K07E3.3	3.75	S	dao-3: dao-3 encodes a protein containing tetrahydrofolate dehydrogenase/cyclohydrolase catalytic and NAD(P)-binding domains; by similarity to mammalian enzymes, DAO-3 is predicted to function in one-carbon unit metabolism and thus, in amino acid and nucleotide biosynthesis; dao-3 expression appears to be regulated by daf-2-mediated insulin signaling: microarray experiments suggest that it is upr…
daf-2	F54D5.5	3.75	S	F54D5.5:
daf-2	C54D1.6	3.75	S	bar-1: bar-1 encodes a beta-catenin; during C. elegans development, BAR-1 likely functions as a transcriptional coactivator whose activity is required for Q neuroblast migration, P12 cell fate specification, and P3.p through P8.p vulval cell fate specification at two different stages of development; in specifying vulval cell fates, bar-1 interacts with Wnt and MAPK signaling pathways to regulate …
daf-2	ZK1058.2	3.75	S,L	pat-3:
sos-1	C04H5.6	3.71429	S	mog-4: The mog-4 gene encodes a DEAH helicase orthologous to the Drosophila CG10689 and the S. cerevisiae PRP2 proteins.
bar-1	R07E5.7	3.7	L	R07E5.7:
let-756	Y18D10A.5	3.7	S	gsk-3:
let-756	R151.4	3.7	S	R151.4:
let-756	C07A12.4	3.7	S	pdi-2:
let-756	T20H4.5	3.66667	L	T20H4.5: T20H4.5 gene encodes a 23 kDa subunit of mitochondrial complex I that is required for oxidative phosphorylation and for resistance to volatile anesthetics; T20H4.5 is orthologous to human NDUFS8 (OMIM:602141, mutated in Leigh syndrome).
let-756	H14A12.2	3.66667	L	fum-1: fum-1 is orthologous to human FUMARASE (FH; OMIM:136850), which when mutated leads to fumarase deficiency; FUM-1A and FUM-1B are predicted to be mitochondrial.
let-756	C35D10.10	3.66667	L	C35D10.10:
let-756	C34C12.3	3.66667	L	pph-6:
bar-1	F35G12.4	3.66667	L	F35G12.4:
egl-15	C14B1.9	3.66667	L	C14B1.9:
clk-2	C06C3.1	3.66667	S	mel-11: mel-11 encodes the C. elegans ortholog of the vertebrate smooth muscle myosin-associated phosphatase regulatory subunit (PP-1M); during development, mel-11 activity negatively regulates embryonic morphogenesis, and genetic analysis suggests that mel-11 acts with let-502, and in parallel to fem-2, in one of two redundant pathways that ensures proper embryonic elongation; prior to elongatio…
clk-2	AH6.5	3.66667	S	mex-6: mex-6 encodes a CCCH zinc-finger protein highly similar to MEX-5 that functions with MEX-5 to affect embryonic viability, establish soma germline asymmetry in embryos and establish PIE-1, MEX-1, and POS-1 asymmetry in embryos, and also affects formation of intestinal cells; MEX-6 and MEX-5 may act downstream of the PAR proteins.
sem-5	F57B10.12	3.66667	S	mei-2: mei-2 encodes a novel protein that contains a region similar to the p80-targeting subunit of katanin that is required for embryonic viability, alignment of chromosomes at the metaphase plate, and establishment of the oocyte meiotic spindle together with MEI-1; can interact with MEI-1 in HeLa cells and this complex can function to disassemble microtubules, expressed in the germ line, throug…
sem-5	F46C8.6	3.66667	S	dpy-7: dpy-7 encodes a cuticular collagen; DPY-7 functions as a structural constituent of the extracellular cuticle whose activity is required for normal cuticular morphology and hence, proper body form.
sem-5	C50F4.11	3.66667	S	mdf-1: mdf-1 encodes a coiled-coil domain-containing protein that is orthologous to the Saccharomyces cerevisiae mitotic spindle checkpoint protein Mad1p; consistent with a role as a checkpoint protein, MDF-1 is required in C. elegans for mitotic genome stability and hence, long-term survival and fertility; in vitro, MDF-1 interacts with MDF-2, the C. elegans Mad2p ortholog.
bar-1	W03F8.10	3.66667	S	W03F8.10:
glp-1	T23G11.3	3.66667	S	gld-1: gld-1 encodes a protein containing a K homology RNA binding domain that is required for meiotic cell cycle progression during oogenesis in parallel with gld-2, and also affects spermatogenesis; it physically interacts with its putative mRNA targets in vitro and with FOG-2, and is expressed in the cytoplasm at high levels during meiotic prophase.
daf-2	K05C4.6	3.66667	S	hmp-2: hmp-2 encodes a beta-catenin; HMP-2 activity is required during embryonic development for cell adhesion at adherens junctions, cell migration, and body morphogenesis; as a beta-catenin, HMP-2 likely functions solely as part of a cadherin-catenin complex, as in yeast two-hybrid assays, HMP-2 is the only C. elegans beta-catenin that binds HMP-1/alpha-catenin and HMR-1/cadherin; additionally,…
let-23	F38E1.7	3.66667	S	mom-2: mom-2 encodes a member of the Wnt family of secreted signaling glycoproteins that is required for induction of endodermal (gut) tissue in the 4-cell stage embryo; MOM-2, required in the inducing blastomere (P2) at the 4-cell stage, may be the ligand for MOM-5, a Frizzled homolog, thought to act in the receiving blastomere (EMS); MOM-2 genetically interacts in the same pathway as KIN-19, bu…
let-756	C32A3.1	3.66667	S,L	sel-8: sel-8 encodes a nuclear protein required for LIN-12 and GLP-1 signalling; SEL-8 contains a novel motif shared with W09C5.1 and orthologs of W09C5.1 in S. cerevisiae (YER126c), Drosophila (DMIP259), and also has two prominent glutamine-rich domains.
egl-15	C54C6.1	3.64286	L	rpl-37: rpl-37 encodes a large ribosomal subunit L37 protein.
clk-2	T10F2.4	3.625	L	T10F2.4:
bar-1	K04G7.1	3.625	L	K04G7.1:
egl-15	M88.2	3.625	L	M88.2:
daf-2	F26A1.13	3.625	L	F26A1.13:
bar-1	F38E1.7	3.625	S	mom-2: mom-2 encodes a member of the Wnt family of secreted signaling glycoproteins that is required for induction of endodermal (gut) tissue in the 4-cell stage embryo; MOM-2, required in the inducing blastomere (P2) at the 4-cell stage, may be the ligand for MOM-5, a Frizzled homolog, thought to act in the receiving blastomere (EMS); MOM-2 genetically interacts in the same pathway as KIN-19, bu…
egl-15	T27F7.1	3.625	S	T27F7.1:
daf-2	C04H5.6	3.625	S	mog-4: The mog-4 gene encodes a DEAH helicase orthologous to the Drosophila CG10689 and the S. cerevisiae PRP2 proteins.
let-60	F27C1.7	3.625	S	F27C1.7: This gene encodes a protein predicted by Eisenberg and coworkers, with 68% accuracy, to be mitochondrial.
egl-15	C38D4.6	3.625	S,L	pal-1: pal-1 encodes a homeodomain protein that is the C. elegans Caudal ortholog; PAL-1 is required maternally and embryonically for cell fate specification and posterior patterning during embryogenesis; PAL-1 is also required postembryonically for fate specification of the posterior V6 neuroectoblast during male tail development; PAL-1 is expressed in posterior blastomeres beginning at the four…
daf-2	K07D8.1	3.61111	S	mup-4: The mup-4 gene encodes a novel transmembrane protein required for junctional attachments between hypodermis and muscle, and between the apical epithelial surface and the cuticular matrix.
let-756	C34C12.8	3.6	L	C34C12.8:
egl-15	C26E6.4	3.6	L	rpb-2:
daf-2	F09F7.3	3.6	L	F09F7.3:
let-756	ZC513.6	3.6	S	oma-2: The oma-2 gene encodes a zinc finger protein of the TIS11 finger type that is paralogous to OMA-1; while either oma-1 or oma-2 individually have no obvious mutant phenotype, a normal copy of at least one of these genes is required for oocyte maturation.
glp-1	W02D7.7	3.6	S	sel-9: sel-9 encodes a member of the p24 family of proteins that affects growth and locomotion and likely functions to negatively regulate the transport of lin-12 and glp-1 to the cell surface; genetically interacts with mutations in lin-12 that affect the extracellular domain with respect to egg laying, AC/VU fate decision, and vulval formation and interacts with glp-1 mutations with respect to …
egl-15	C38D4.6	3.6	S,L	pal-1: pal-1 encodes a homeodomain protein that is the C. elegans Caudal ortholog; PAL-1 is required maternally and embryonically for cell fate specification and posterior patterning during embryogenesis; PAL-1 is also required postembryonically for fate specification of the posterior V6 neuroectoblast during male tail development; PAL-1 is expressed in posterior blastomeres beginning at the four…
bar-1	T20B12.2	3.58333	L	tbp-1: tbp-1 encodes the C. elegans ortholog of the human TATA-box-binding protein (TBP; OMIM:600075; mutated in spinocerebellar ataxia 17); consistent with its proposed role in transcriptional regulation, TBP-1 has been shown to provide TFIID-like basal transcription activity in human and C. elegans extracts, to bind specifically to a TATA box sequence, and to interact with TFIIA and TFIIB trans…
bar-1	C27F2.8	3.58333	L	C27F2.8:
daf-2	M88.6	3.58333	L	pan-1:
sem-5	C12D8.10	3.58333	S	akt-1: akt-1 encodes an ortholog of the serine/threonine kinase Akt/PKB; akt-1 genetically interacts with the insulin signaling pathway and functions to regulate such processes as dauer larval development and salt chemotaxis learning; an AKT-1::GFP fusion protein is widely expressed beginning in late stage embryos and continuing through adulthood; expression is seen in head, tail, and dorsal and …
glp-1	F38E1.7	3.57143	S	mom-2: mom-2 encodes a member of the Wnt family of secreted signaling glycoproteins that is required for induction of endodermal (gut) tissue in the 4-cell stage embryo; MOM-2, required in the inducing blastomere (P2) at the 4-cell stage, may be the ligand for MOM-5, a Frizzled homolog, thought to act in the receiving blastomere (EMS); MOM-2 genetically interacts in the same pathway as KIN-19, bu…
glp-1	F26E4.1	3.57143	S	sur-6:
sos-1	C44H4.7	3.57143	S	eor-2: eor-2 encodes an unfamiliar protein, similar to CG17233 in Drosophila and KIAA1205 in H. sapiens, required for signal transduction by both RAS and Wnt pathways in both excretory system development and P12 fate specification.
daf-2	W10C8.2	3.57143	S	pop-1: pop-1 encodes an HMG box-containing protein that is the sole C. elegans member of the TCF/LEF family of transcription factors; in C. elegans, POP-1 functions as a component of the canonical and noncanonical Wnt signaling pathways that are required for cell migrations and binary cell fate decisions associated with asymmetric cell division, respectively; in yeast two-hybrid assays, the POP-1…
sem-5	Y18D10A.5	3.5625	S	gsk-3:
daf-2	F26E4.9	3.55556	S	cco-1:
let-756	R10E9.1	3.5	L	msi-1:
let-756	C46F11.5	3.5	L	C46F11.5:
clk-2	T10F2.1	3.5	L	grs-1: grs-1 encodes a member of the glycyl-tRNA synthetase family that affects embryonic viability and spindle maintenance during anaphase.
clk-2	F35G12.10	3.5	L	asb-1: asb-1 encodes a homolog of ATP synthase B, closely similar to its paralog ASB-2, that is required for embryonic viability and for the normal proliferation of germline cells; asb-1 is preferentially expressed in germline cells, while RNAi of asb-1 causes embryonic lethality and sterility with a defective progression to meiosis.
bar-1	T20B12.6	3.5	L	mml-1:
bar-1	M88.6	3.5	L	pan-1:
bar-1	M01F1.3	3.5	L	M01F1.3:
bar-1	C35D10.16	3.5	L	arx-6: arx-6 encodes the C. elegans ortholog of the p20Arc subunit of the actin-related protein (Arp)2/3 complex.
bar-1	C16C10.6	3.5	L	C16C10.6:
bar-1	B0393.6	3.5	L	B0393.6:
egl-15	F08F8.2	3.5	L	F08F8.2:
egl-15	C16C10.2	3.5	L	C16C10.2:
daf-2	H38K22.2	3.5	L	dcn-1:
daf-2	F37C12.9	3.5	L	rps-14: rps-14 encodes a small ribosomal subunit S14 protein; by homology, RPS-14 is predicted to function in protein biosynthesis; in C. elegans, RPS-14 activity is required for embryonic and germline development, as well as the overall health of the animal.
daf-2	F37C12.11	3.5	L	rps-21: rps-21 encodes a small ribosomal subunit S21 protein; by homology, RPS-21 is predicted to function in protein biosynthesis; in C. elegans, RPS-21 activity is required for embryonic and germline development, as well as the overall health of the animal.
let-23	R10E4.3	3.5	L	R10E4.3:
let-756	F47D12.4	3.5	S	hmg-1.2:
let-756	F47A4.2	3.5	S	dpy-22: dpy-22 encodes a broadly expressed protein, homologous to the human transcriptional mediator protein TRAP230, which is involved in WNT and RAS signaling, as well as in dosage compensation; DPY-22 has a C-terminal glutamine-rich domain that is dispensable for inhibition of RAS-dependent cell differentiation, but is required for inhibition of BAR-1-dependent gene expression.
let-756	C06C3.1	3.5	S	mel-11: mel-11 encodes the C. elegans ortholog of the vertebrate smooth muscle myosin-associated phosphatase regulatory subunit (PP-1M); during development, mel-11 activity negatively regulates embryonic morphogenesis, and genetic analysis suggests that mel-11 acts with let-502, and in parallel to fem-2, in one of two redundant pathways that ensures proper embryonic elongation; prior to elongatio…
clk-2	W03C9.4	3.5	S	lin-29: lin-29 encodes a zinc finger transcription factor of the C2H2 type that affects the heterochronic development of the vulva, egg laying system, cuticle, and the molting cycle; expressed in uterine and vulval muscle cells, seam cells, pharynx, head neurons, ventral cord neurons, preanal ganglion, distal tip cells, anchor cell, vulval cells, and cells in the tail.
clk-2	K08B4.1	3.5	S	lag-1: lag-1 encodes a transcription factor orthologous to members of the CSL (CBF1, Suppressor of Hairless, LAG-1) family that is highly conserved amongst metazoans; during development, LAG-1 functions as a downstream effector in both the lin-12- and glp-1-mediated Notch-like signaling pathways and accordingly, is required for such processes as germline induction, AC/VU lateral signaling, and em…
sem-5	F58A3.2	3.5	S	egl-15: egl-15 encodes an FGF-like receptor tyrosine kinase orthologous to human FGFR1 (OMIM:136350, which when mutated leads to Pfeiffer syndrome); EGL-15 is required for several processes including fluid balance and sex myoblast migration, which is essential for proper development of the egg-laying system, and is required to phosphorylate SAX-7, which inhibits the colocalization of SAX-7 with t…
sem-5	F54C8.3	3.5	S	emb-30: emb-30 encodes an anaphase-promoting complex/cyclosome (APC/C) component orthologous to mammalian APC-4 and Schizosaccharomyces pombe Lid1; EMB-30 is required for the metaphase-to-anaphase transition during meiosis and mitosis, for establishing anterior-posterior polarity in the early embryo, and for proper localization of germline granules and the maternally provided PAR-2 and PAR-3 prot…
sem-5	F31B12.1	3.5	S	plc-1: plc-1 encodes a predicted phospholipase C that affects fertility and possesses two functional domains not commonly seen in other phospholipases: a C-terminal Ras-associating domain with structural similarity to RalGDS and AF-6, and an N-terminal CDC25-like domain that possesses structural homology to guanine nucleotide exchange proteins for Ras.
sma-6	R31.3	3.5	S	osm-6: osm-6 males are defective in their response to hermaphrodite-derived diffusible cues.
sma-6	C34B4.1	3.5	S	max-1: max-1 encodes a novel, conserved PH/MyTH4/FERM domain-containing protein; max-1 activity is required cell-autonomously in motor neurons for UNC-6-mediated, dorsally directed axon guidance, proper axon extension and axon fasciculation in the nerve cords, and fully normal backward locomotion; genetic analyses indicate that max-1 likely acts downstream of unc-6 and unc-5, and in parallel to u…
sma-6	AH6.5	3.5	S	mex-6: mex-6 encodes a CCCH zinc-finger protein highly similar to MEX-5 that functions with MEX-5 to affect embryonic viability, establish soma germline asymmetry in embryos and establish PIE-1, MEX-1, and POS-1 asymmetry in embryos, and also affects formation of intestinal cells; MEX-6 and MEX-5 may act downstream of the PAR proteins.
bar-1	T23G11.3	3.5	S	gld-1: gld-1 encodes a protein containing a K homology RNA binding domain that is required for meiotic cell cycle progression during oogenesis in parallel with gld-2, and also affects spermatogenesis; it physically interacts with its putative mRNA targets in vitro and with FOG-2, and is expressed in the cytoplasm at high levels during meiotic prophase.
bar-1	C54G4.8	3.5	S	cyc-1: cyc-1 encodes a component of complex III ( cytochrome c reductase) required for normal ATP production; reduction of ATP production by cyc-1(RNAi) decreases growth rate and body size, slows behavior, and increases lifespan; cyc-1 encodes a protein predicted by Eisenberg and coworkers, with 52% accuracy, to be mitochondrial
glp-1	Y18D10A.5	3.5	S	gsk-3:
glp-1	T11F8.3	3.5	S	rme-2:
glp-1	F23C8.6	3.5	S	F23C8.6:
egl-15	Y55D5A.5	3.5	S	daf-2: daf-2 encodes a predicted receptor tyrosine kinase that is the C. elegans insulin/IGF receptor ortholog; DAF-2 activity is required for a number of processes in C. elegans, including embryonic and larval development, formation of the developmentally arrested dauer larval stage, adult longevity, reproduction, fat storage, salt chemotaxis learning, and response to exogenous stressors such as…
egl-15	K07D8.1	3.5	S	mup-4: The mup-4 gene encodes a novel transmembrane protein required for junctional attachments between hypodermis and muscle, and between the apical epithelial surface and the cuticular matrix.
sos-1	ZK1058.2	3.5	S	pat-3:
sos-1	F33D4.2	3.5	S	itr-1: itr-1 encodes a putative inositol (1,4,5) trisphosphate receptor that affects the defecation cycle and pharyngeal pumping, and also affects ovulation in a pathway downstream of LET-23; interacts with UNC-54 in vivo, and is expressed in the adult intestine, pharynx, excretory cell, germ line, and spermatheca, with limited neuronal expression.
sos-1	F26E4.1	3.5	S	sur-6:
daf-2	ZC101.2	3.5	S	unc-52: The unc-52 gene encodes perlecan, a protein orthologous to human basement membrane-specific heparan sulfate proteoglycan core protein (HSPG2; OMIM:142461, which when mutated leads to Schwartz-Jampel syndrome or dyssegmental dysplasia); UNC-52 plays essential roles in muscle structure development and regulation of growth factor-like signaling pathways; UNC-52 is synthesized by the hypoderm…
daf-2	T23G11.3	3.5	S	gld-1: gld-1 encodes a protein containing a K homology RNA binding domain that is required for meiotic cell cycle progression during oogenesis in parallel with gld-2, and also affects spermatogenesis; it physically interacts with its putative mRNA targets in vitro and with FOG-2, and is expressed in the cytoplasm at high levels during meiotic prophase.
let-23	T10H9.2	3.5	S	scd-2:
let-23	F47D12.4	3.5	S	hmg-1.2:
let-23	C37A2.4	3.5	S	cye-1: cye-1 encodes a homolog of the G1 cell cycle regulator cyclin E; CYE-1 is required for progression through the G1 phase of the cell cycle and for endoreduplication in intestinal cells, and is required maternally both for embryonic development and for the proper execution of several post-embryonic lineages (e.g. vulval development); CYE-1 is provided maternally and expressed ubiquitously in…
let-23	C10H11.9	3.5	S	let-502: let-502 encodes a Rho-binding Ser/Thr kinase orthologous to human myotonic dystrophy kinase (DM-kinase); let-502 is required for early embryonic cleavages, embryonic elongation, migration of hypodermal P cells to a ventral position, normal spermathecal contraction, and fertility; LET-502 is required for hypodermal cells to properly change their shape, and is expressed in those cells, dur…
let-23	C04H5.6	3.5	S	mog-4: The mog-4 gene encodes a DEAH helicase orthologous to the Drosophila CG10689 and the S. cerevisiae PRP2 proteins.
let-60	T21G5.3	3.5	S	glh-1: glh-1 encodes a putative DEAD-box RNA helicase that contains four CCHC zinc fingers and is homologous to Drosophila VASA, a germ-line-specific, ATP-dependent RNA helicase; at permissive temperature, GLH-1 is required redundantly with GLH-4 for proper germ-line development and fertility, specifically for regulating the normal extent of germ-line proliferation, oogenesis, and the production …
let-60	F38E1.7	3.5	S	mom-2: mom-2 encodes a member of the Wnt family of secreted signaling glycoproteins that is required for induction of endodermal (gut) tissue in the 4-cell stage embryo; MOM-2, required in the inducing blastomere (P2) at the 4-cell stage, may be the ligand for MOM-5, a Frizzled homolog, thought to act in the receiving blastomere (EMS); MOM-2 genetically interacts in the same pathway as KIN-19, bu…
let-60	C06C3.1	3.5	S	mel-11: mel-11 encodes the C. elegans ortholog of the vertebrate smooth muscle myosin-associated phosphatase regulatory subunit (PP-1M); during development, mel-11 activity negatively regulates embryonic morphogenesis, and genetic analysis suggests that mel-11 acts with let-502, and in parallel to fem-2, in one of two redundant pathways that ensures proper embryonic elongation; prior to elongatio…
let-60	EEED8.5	3.45833	S	mog-5: The mog-5 gene encodes a DEAH helicase orthologous to the Drosophila CG8241, the human HRH1, and the S. cerevisiae PRP22 proteins.
let-756	M117.2	3.44444	S	par-5: PAR-5 is a 14-3-3 protein.
daf-2	C54G4.8	3.44444	S	cyc-1: cyc-1 encodes a component of complex III ( cytochrome c reductase) required for normal ATP production; reduction of ATP production by cyc-1(RNAi) decreases growth rate and body size, slows behavior, and increases lifespan; cyc-1 encodes a protein predicted by Eisenberg and coworkers, with 52% accuracy, to be mitochondrial
let-756	F23C8.6	3.4375	S	F23C8.6:
sem-5	C54D1.5	3.4375	S	C54D1.5:
egl-15	Y65B4A.3	3.4375	S	Y65B4A.3:
sma-6	T11F8.3	3.42857	S	rme-2:
sos-1	ZK792.6	3.42857	S	let-60: let-60 encodes a member of the GTP-binding RAS protooncogene family; let-60 activity is required for viability, vulval development, spicule development, germ line meiotic progression, posterior development of the hypodermis, chemotaxis, sex myoblast migration, and muscle membrane extension; let-60 acts genetically downstream of let-23 with respect to vulval development and upstream of the…
sos-1	W10C8.2	3.42857	S	pop-1: pop-1 encodes an HMG box-containing protein that is the sole C. elegans member of the TCF/LEF family of transcription factors; in C. elegans, POP-1 functions as a component of the canonical and noncanonical Wnt signaling pathways that are required for cell migrations and binary cell fate decisions associated with asymmetric cell division, respectively; in yeast two-hybrid assays, the POP-1…
sos-1	K07D8.1	3.42857	S	mup-4: The mup-4 gene encodes a novel transmembrane protein required for junctional attachments between hypodermis and muscle, and between the apical epithelial surface and the cuticular matrix.
daf-2	Y87G2A.10	3.42857	S	Y87G2A.10:
sem-5	C54D1.6	3.42308	S	bar-1: bar-1 encodes a beta-catenin; during C. elegans development, BAR-1 likely functions as a transcriptional coactivator whose activity is required for Q neuroblast migration, P12 cell fate specification, and P3.p through P8.p vulval cell fate specification at two different stages of development; in specifying vulval cell fates, bar-1 interacts with Wnt and MAPK signaling pathways to regulate …
bar-1	C35D10.13	3.41667	L	C35D10.13:
let-756	F31B12.1	3.41667	S	plc-1: plc-1 encodes a predicted phospholipase C that affects fertility and possesses two functional domains not commonly seen in other phospholipases: a C-terminal Ras-associating domain with structural similarity to RalGDS and AF-6, and an N-terminal CDC25-like domain that possesses structural homology to guanine nucleotide exchange proteins for Ras.
sem-5	W03F8.10	3.41667	S	W03F8.10:
egl-15	F58B6.3	3.41667	S	par-2: par-2 encodes a protein containing a C3HC4-type RING-finger, a specialized type of zinc-finger found in E3 ubiquitin ligase subunits; PAR-2 is required maternally for polarization of the C. elegans zygote along the anterior-posterior (A-P) axis and is asymmetrically localized to the posterior cortex of the one- and two-cell embryo via interdependent interactions with PAR-3, PAR-6, and PKC-…
let-756	C45G9.5	3.4	L	C45G9.5:
egl-15	C34E10.1	3.4	L	gop-3: gop-3 encodes an ortholog of the mammalian CGI-51 (comparative gene identification-51) proteins that display a high degree of similarity to the Haemophilus influenza D15 protective surface antigen; loss of gop-3 activity via large-scale RNAi screens indicates that GOP-3 is required for embryonic and larval development, as well as for normal postembryonic growth rates.
bar-1	ZK546.14	3.4	S	ZK546.14:
glp-1	F54E7.3	3.4	S	par-3: par-3 encodes a PDZ domain-containing protein orthologous to mammalian atypical PKC isotype-specific interacting protein (ASIP) and Drosophila Bazooka; PAR-3 is required maternally for polarization of the zygote along the anterior-posterior (A-P) axis; PAR-3, PAR-6, and PKC-3 form a complex that localizes to the anterior cytoplasmic cortex of the one- and two-cell embryo; this localization…
daf-2	T05A6.1	3.4	S	cki-1: cki-1 encodes a homolog of the mammalian cyclin-dependent kinase inhibitor p27/KIP1 that is required for the arrest of cell division in larval blast lineages, dauer larvae and starved L1 larvae; excess CKI-1 expression prematurely stops cell division while cki-1(RNAi) induces extra cell divisions, indicating that CKI-1 quantitatively regulates the amount of mitosis in postembryonic worms.
daf-2	F57B10.12	3.38889	S	mei-2: mei-2 encodes a novel protein that contains a region similar to the p80-targeting subunit of katanin that is required for embryonic viability, alignment of chromosomes at the metaphase plate, and establishment of the oocyte meiotic spindle together with MEI-1; can interact with MEI-1 in HeLa cells and this complex can function to disassemble microtubules, expressed in the germ line, throug…
let-756	F37C12.1	3.375	L	F37C12.1:
let-756	C34E10.1	3.375	L	gop-3: gop-3 encodes an ortholog of the mammalian CGI-51 (comparative gene identification-51) proteins that display a high degree of similarity to the Haemophilus influenza D15 protective surface antigen; loss of gop-3 activity via large-scale RNAi screens indicates that GOP-3 is required for embryonic and larval development, as well as for normal postembryonic growth rates.
egl-15	T20B12.2	3.375	L	tbp-1: tbp-1 encodes the C. elegans ortholog of the human TATA-box-binding protein (TBP; OMIM:600075; mutated in spinocerebellar ataxia 17); consistent with its proposed role in transcriptional regulation, TBP-1 has been shown to provide TFIID-like basal transcription activity in human and C. elegans extracts, to bind specifically to a TATA box sequence, and to interact with TFIIA and TFIIB trans…
daf-2	F26F4.11	3.375	L	F26F4.11:
daf-2	F10F2.4	3.375	L	F10F2.4:
let-756	F29D11.1	3.375	S	lrp-1:
let-756	C50F4.11	3.375	S	mdf-1: mdf-1 encodes a coiled-coil domain-containing protein that is orthologous to the Saccharomyces cerevisiae mitotic spindle checkpoint protein Mad1p; consistent with a role as a checkpoint protein, MDF-1 is required in C. elegans for mitotic genome stability and hence, long-term survival and fertility; in vitro, MDF-1 interacts with MDF-2, the C. elegans Mad2p ortholog.
sem-5	C32A3.1	3.375	S	sel-8: sel-8 encodes a nuclear protein required for LIN-12 and GLP-1 signalling; SEL-8 contains a novel motif shared with W09C5.1 and orthologs of W09C5.1 in S. cerevisiae (YER126c), Drosophila (DMIP259), and also has two prominent glutamine-rich domains.
daf-2	C14F5.5	3.375	S	sem-5: sem-5 encodes a Src homology (SH) domain 2 and 3-containing protein, orthologous to human GRB2 (OMIM:108355), that functions in multiple signaling pathways during development; these pathways include those regulating sex myoblast migration, muscle membrane extension, vulval induction, fluid balance, viability, and formation of the male tail; SEM-5 acts downstream of the LET-23 epidermal gro…
let-23	T27B1.1	3.375	S	osm-1: osm-1 encodes a predicted intraflagellar transport (IFT) raft protein and is a presumptive cargo molecule for kinesin-II, and OSM-1 is required along with OSM-6 for the proper assembly of the middle segments of sensory cilia; osm-1 may act in a pathway with avr-14 to affect resistance to ivermectin-induced cessation of pumping, and mutants are defective in avoidance of solutions of high os…
let-23	F56H9.5	3.375	S	lin-25:
let-23	F46C8.6	3.375	S	dpy-7: dpy-7 encodes a cuticular collagen; DPY-7 functions as a structural constituent of the extracellular cuticle whose activity is required for normal cuticular morphology and hence, proper body form.
let-756	ZC101.2	3.35714	S	unc-52: The unc-52 gene encodes perlecan, a protein orthologous to human basement membrane-specific heparan sulfate proteoglycan core protein (HSPG2; OMIM:142461, which when mutated leads to Schwartz-Jampel syndrome or dyssegmental dysplasia); UNC-52 plays essential roles in muscle structure development and regulation of growth factor-like signaling pathways; UNC-52 is synthesized by the hypoderm…
bar-1	C34C6.6	3.35714	S	prx-5: prx-5 encodes an ortholog of the human receptor for type I peroxisomal targeting signal protein, PXR1 (or PEX5; OMIM:600414), which when mutated leads to neonatal adrenoleukodystrophy or Zellweger syndrome; PXR1 protein is a component of the peroxisomal import machinery known to exist in organisms like yeast, plants and mammals.
let-60	Y39H10A.7	3.35714	S	chk-1: chk-1 encodes a CHK1-like serine threonin protein kinase that affects fertility.
let-756	K10D2.3	3.33333	L	cid-1:
let-756	F34D10.7	3.33333	L	F34D10.7:
let-756	C27F2.8	3.33333	L	C27F2.8:
egl-15	F37A8.2	3.33333	L	F37A8.2:
daf-2	B0285.1	3.33333	L	B0285.1:
let-23	T20B12.2	3.33333	L	tbp-1: tbp-1 encodes the C. elegans ortholog of the human TATA-box-binding protein (TBP; OMIM:600075; mutated in spinocerebellar ataxia 17); consistent with its proposed role in transcriptional regulation, TBP-1 has been shown to provide TFIID-like basal transcription activity in human and C. elegans extracts, to bind specifically to a TATA box sequence, and to interact with TFIIA and TFIIB trans…
let-23	F56C9.11	3.33333	L	F56C9.11:
let-756	C07A12.5	3.33333	S	spr-3:
sma-6	Y54G11A.10	3.33333	S	lin-7: lin-7 encodes a protein that contains a PDZ domain and an L27 domain, two protein interaction domains that likely serve as organizational centers for large macromolecular complexes in polarized cells; LIN-7 is required for proper basolateral localization of the LET-23/EGF receptor in vulval epithelial cells, and along with LIN-2 and LIN-10, forms a protein complex that likely mediates this…
sma-6	Y53C10A.12	3.33333	S	hsf-1: hsf-1 encodes the C. elegans heat-shock transcription factor ortholog; HSF-1 functions as a transcriptional regulator of stress-induced gene expression whose activity is required for heat-shock and proteotoxicity response, larval development, innate immunity, and regulation of adult lifespan.
sma-6	F54E7.3	3.33333	S	par-3: par-3 encodes a PDZ domain-containing protein orthologous to mammalian atypical PKC isotype-specific interacting protein (ASIP) and Drosophila Bazooka; PAR-3 is required maternally for polarization of the zygote along the anterior-posterior (A-P) axis; PAR-3, PAR-6, and PKC-3 form a complex that localizes to the anterior cytoplasmic cortex of the one- and two-cell embryo; this localization…
glp-1	K05C4.6	3.33333	S	hmp-2: hmp-2 encodes a beta-catenin; HMP-2 activity is required during embryonic development for cell adhesion at adherens junctions, cell migration, and body morphogenesis; as a beta-catenin, HMP-2 likely functions solely as part of a cadherin-catenin complex, as in yeast two-hybrid assays, HMP-2 is the only C. elegans beta-catenin that binds HMP-1/alpha-catenin and HMR-1/cadherin; additionally,…
egl-15	F52E1.1	3.33333	S	pos-1: pos-1 encodes a CCCH-type zinc-finger protein; during embryogenesis, maternally provided POS-1 is essential for proper fate specification of germ cells, intestine, pharynx, and hypodermis; POS-1's role in cell fate specification is likely as a translational regulator, as POS-1 is required, in posterior blastomeres, for positive regulation of apx-1 mRNA translation and negative regulation o…
egl-15	F38A6.1	3.33333	S	pha-4:
daf-2	C56C10.3	3.33333	S	tag-309:
let-23	F26E4.1	3.33333	S	sur-6:
bar-1	F43C1.2	3.33333	S,L	mpk-1: mpk-1 encodes a mitogen-activated protein (MAP) kinase that acts in the vulval precursor cells to affect LET-60(Ras)-mediated induction of vulval cell fates, and also affects larval viability, morphology of the male spicules, and acts in combination with mek-2 to permit germ cell exit from the pachytene stage of first meiotic prophase; both LIN-1 and LIN-31 act genetically downstream of mp…
egl-15	F22B5.7	3.3125	S	zyg-9: zyg-9 encodes a predicted microtubule-association protein (MAP) of the XMAP215 family; during early embryonic development, maternal zyg-9 activity is required for microtubule-dependent processes such as meiotic and mitotic spindle organization and pronuclear migration; further, zyg-9 is essential for formation of long astral microtubules; ZYG-9 is required for centrosomal localization of T…
let-23	Y41C4A.14	3.3125	S	mrt-2: mrt-2 encodes a highly conserved DNA-damage checkpoint protein homologous to the RAD1 protein found in S. pombe, Drosophila, and mammals; MRT-2 interacts with HUS-1 and HPR-9, also conserved DNA-damage checkpoint proteins, and is required in the germline for maintaining chromosomal integrity; mrt-2 mutations result in a failure to induce apoptosis in response to DNA damage, progressive tel…
bar-1	R02F2.7	3.3	L	R02F2.7:
egl-15	K10D2.5	3.3	L	K10D2.5:
egl-15	F37C12.9	3.3	L	rps-14: rps-14 encodes a small ribosomal subunit S14 protein; by homology, RPS-14 is predicted to function in protein biosynthesis; in C. elegans, RPS-14 activity is required for embryonic and germline development, as well as the overall health of the animal.
sma-6	F31B12.1	3.3	S	plc-1: plc-1 encodes a predicted phospholipase C that affects fertility and possesses two functional domains not commonly seen in other phospholipases: a C-terminal Ras-associating domain with structural similarity to RalGDS and AF-6, and an N-terminal CDC25-like domain that possesses structural homology to guanine nucleotide exchange proteins for Ras.
let-756	K05C4.6	3.28571	S	hmp-2: hmp-2 encodes a beta-catenin; HMP-2 activity is required during embryonic development for cell adhesion at adherens junctions, cell migration, and body morphogenesis; as a beta-catenin, HMP-2 likely functions solely as part of a cadherin-catenin complex, as in yeast two-hybrid assays, HMP-2 is the only C. elegans beta-catenin that binds HMP-1/alpha-catenin and HMR-1/cadherin; additionally,…
clk-2	M117.2	3.28571	S	par-5: PAR-5 is a 14-3-3 protein.
bar-1	Y87G2A.10	3.28571	S	Y87G2A.10:
bar-1	C10H11.9	3.28571	S	let-502: let-502 encodes a Rho-binding Ser/Thr kinase orthologous to human myotonic dystrophy kinase (DM-kinase); let-502 is required for early embryonic cleavages, embryonic elongation, migration of hypodermal P cells to a ventral position, normal spermathecal contraction, and fertility; LET-502 is required for hypodermal cells to properly change their shape, and is expressed in those cells, dur…
let-756	T20B12.1	3.25	L	T20B12.1:
clk-2	F56D2.3	3.25	L	F56D2.3:
daf-2	C32A3.1	3.25	L	sel-8: sel-8 encodes a nuclear protein required for LIN-12 and GLP-1 signalling; SEL-8 contains a novel motif shared with W09C5.1 and orthologs of W09C5.1 in S. cerevisiae (YER126c), Drosophila (DMIP259), and also has two prominent glutamine-rich domains.
daf-2	B0393.1	3.25	L	rps-0: rps-0 encodes a small ribosomal subunit SA protein that appears to function as both a ribosomal component and a laminin receptor; by homology, RPS-0 is predicted to play roles in protein biosynthesis and cell adhesion; in C. elegans, RPS-0 activity is required for embryonic and germline development, vulval morphogenesis, and the overall health of the animal.
let-23	C26E6.4	3.25	L	rpb-2:
let-756	C31H2.2	3.25	S	dpy-8: dpy-8 encodes a collagen with a nematode-specific N-terminal domain that is required for normal body morphology and (perhaps) for a normal embryonic cell division rate; dpy-8 interacts genetically with emb-5 and glp-1.
sem-5	F47D12.4	3.25	S	hmg-1.2:
sma-6	ZK546.14	3.25	S	ZK546.14:
sma-6	C54D1.6	3.25	S	bar-1: bar-1 encodes a beta-catenin; during C. elegans development, BAR-1 likely functions as a transcriptional coactivator whose activity is required for Q neuroblast migration, P12 cell fate specification, and P3.p through P8.p vulval cell fate specification at two different stages of development; in specifying vulval cell fates, bar-1 interacts with Wnt and MAPK signaling pathways to regulate …
bar-1	F58B3.8	3.25	S	dsl-5: dsl-5 encodes a putative secreted protein with single DSL and EGF domains in series, somewhat like Delta/LAG-2; DSL-5 belongs to a nematode-specific family of Delta/LAG-2-like proteins that includes DSL-1, -2, -3, -5, -6, and -7.
glp-1	Y49E10.14	3.25	S	pie-1: pie-1 encodes a C-x8-C-x5-C-x3-H-type zinc-finger protein; maternally provided PIE-1 is essential for germline cell fate determination, as it functions as a repressor of RNA polymerase II-dependent gene expression in the developing germ line; PIE-1 localization, initially uniform and then concentrated in the posterior germ cell lineages, is regulated by other maternally supplied gene produ…
glp-1	F57B10.12	3.25	S	mei-2: mei-2 encodes a novel protein that contains a region similar to the p80-targeting subunit of katanin that is required for embryonic viability, alignment of chromosomes at the metaphase plate, and establishment of the oocyte meiotic spindle together with MEI-1; can interact with MEI-1 in HeLa cells and this complex can function to disassemble microtubules, expressed in the germ line, throug…
egl-15	T11F8.3	3.25	S	rme-2:
daf-2	ZK154.7	3.25	S	adm-4: adm-4 encodes a member of the ADAM (disintegrin plus metalloprotease) family; ADM-4 is highly expressed in most post-embryonic tissues.
daf-2	K08E5.3	3.25	S	mua-3:
let-23	F57B10.12	3.25	S	mei-2: mei-2 encodes a novel protein that contains a region similar to the p80-targeting subunit of katanin that is required for embryonic viability, alignment of chromosomes at the metaphase plate, and establishment of the oocyte meiotic spindle together with MEI-1; can interact with MEI-1 in HeLa cells and this complex can function to disassemble microtubules, expressed in the germ line, throug…
let-23	C34C6.6	3.25	S	prx-5: prx-5 encodes an ortholog of the human receptor for type I peroxisomal targeting signal protein, PXR1 (or PEX5; OMIM:600414), which when mutated leads to neonatal adrenoleukodystrophy or Zellweger syndrome; PXR1 protein is a component of the peroxisomal import machinery known to exist in organisms like yeast, plants and mammals.
sem-5	F23C8.6	3.22222	S	F23C8.6:
egl-15	K10D2.6	3.21429	L	K10D2.6:
let-756	C10H11.9	3.21429	S	let-502: let-502 encodes a Rho-binding Ser/Thr kinase orthologous to human myotonic dystrophy kinase (DM-kinase); let-502 is required for early embryonic cleavages, embryonic elongation, migration of hypodermal P cells to a ventral position, normal spermathecal contraction, and fertility; LET-502 is required for hypodermal cells to properly change their shape, and is expressed in those cells, dur…
sos-1	F31B12.1	3.21429	S	plc-1: plc-1 encodes a predicted phospholipase C that affects fertility and possesses two functional domains not commonly seen in other phospholipases: a C-terminal Ras-associating domain with structural similarity to RalGDS and AF-6, and an N-terminal CDC25-like domain that possesses structural homology to guanine nucleotide exchange proteins for Ras.
let-60	F36H1.4	3.21429	S	lin-3: lin-3 encodes a member of the EGF family of peptide growth factors that affects induction of vulval development, viability, ovulation, and male spicule deveopment; it acts genetically upstream of let-23, and is expressed in the anchor cell of the developing gonad.
let-756	T04A8.11	3.2	L	T04A8.11:
let-756	F59A2.2	3.2	L	F59A2.2:
egl-15	R02F2.7	3.2	L	R02F2.7:
let-756	ZC455.10	3.2	S	fkb-4: fkb-4 encodes a peptidylprolyl cis/trans isomerase homologous to mammalian FK506 immunosuppressant-binding protein 9; FKB-4 expression is positively regulated by signaling through the DAF-2 insulin receptor-like pathway and in part, through the activity of the DAF-16 fork-head transcription factor suggesting that FKB-4 could play a role in metabolism and longevity; as loss of FKB-4 functio…
clk-2	F26E4.1	3.2	S	sur-6:
clk-2	F08F1.1	3.2	S	kin-9: kin-9 encodes a predicted protein tyrosine kinase.
clk-2	C54G4.8	3.2	S	cyc-1: cyc-1 encodes a component of complex III ( cytochrome c reductase) required for normal ATP production; reduction of ATP production by cyc-1(RNAi) decreases growth rate and body size, slows behavior, and increases lifespan; cyc-1 encodes a protein predicted by Eisenberg and coworkers, with 52% accuracy, to be mitochondrial
sma-6	C54D1.5	3.2	S	C54D1.5:
glp-1	K07D8.1	3.2	S	mup-4: The mup-4 gene encodes a novel transmembrane protein required for junctional attachments between hypodermis and muscle, and between the apical epithelial surface and the cuticular matrix.
glp-1	C50F4.11	3.2	S	mdf-1: mdf-1 encodes a coiled-coil domain-containing protein that is orthologous to the Saccharomyces cerevisiae mitotic spindle checkpoint protein Mad1p; consistent with a role as a checkpoint protein, MDF-1 is required in C. elegans for mitotic genome stability and hence, long-term survival and fertility; in vitro, MDF-1 interacts with MDF-2, the C. elegans Mad2p ortholog.
glp-1	C27A2.6	3.2	S	dsh-2: dsh-2 encodes a protein containing a DIX domain, a DEP domain, and a PDZ domain that is required for embryonic viability and functions in Wnt pathway signaling between the embryonic blastomeres P2 and EMS with respect to endoderm specification and to orient the division axis of the EMS cell; expressed from the four-cell embryo stage, and is primarily associated with membranes.
daf-2	ZK370.2	3.2	S	sma-2:
daf-2	C54D1.5	3.2	S	C54D1.5:
let-23	C32A3.1	3.2	S	sel-8: sel-8 encodes a nuclear protein required for LIN-12 and GLP-1 signalling; SEL-8 contains a novel motif shared with W09C5.1 and orthologs of W09C5.1 in S. cerevisiae (YER126c), Drosophila (DMIP259), and also has two prominent glutamine-rich domains.
let-60	F43C1.2	3.2	S	mpk-1: mpk-1 encodes a mitogen-activated protein (MAP) kinase that acts in the vulval precursor cells to affect LET-60(Ras)-mediated induction of vulval cell fates, and also affects larval viability, morphology of the male spicules, and acts in combination with mek-2 to permit germ cell exit from the pachytene stage of first meiotic prophase; both LIN-1 and LIN-31 act genetically downstream of mp…
let-23	F36H1.4	3.1875	S	lin-3: lin-3 encodes a member of the EGF family of peptide growth factors that affects induction of vulval development, viability, ovulation, and male spicule deveopment; it acts genetically upstream of let-23, and is expressed in the anchor cell of the developing gonad.
let-756	C44F1.5	3.16667	L	acy-3: acy-3 encodes a predicted member of the adenylyl cyclase family with highest similarity to human adenylate cyclase type 5; expressed in the support cells of ciliated neurons, in the head and tail ganglia, in two pairs of neurons in the retrovesicular ganglia, and in the spermatheca.
let-756	B0280.9	3.16667	L	B0280.9:
bar-1	T04A8.11	3.16667	L	T04A8.11:
let-23	F52C9.7	3.16667	L	F52C9.7:
sem-5	T14B4.6	3.16667	S	dpy-2: The dpy-2 gene encodes an unusual cuticular collagen that is required for maintaining the normal body length of the animal in later larval stages; dpy-2 interacts with other cuticular collagens such as dpy-10 and sqt-1, and suppresses mutations in glp-1, mup-1, and emb-5.
sma-6	C50E10.4	3.16667	S	sop-2: sop-2 encodes a SAM domain-containing protein that is related to, but not orthologous with, Polycomb group proteins and ETS transcription factors; during development, SOP-2 activity is required for maintaining a restricted pattern of Hox gene expression, such as that of mab-5 and egl-5, to specific cells and tissues; thus, SOP-2 is required for proper cell fate specification in a variety o…
sos-1	K08B4.1	3.16667	S	lag-1: lag-1 encodes a transcription factor orthologous to members of the CSL (CBF1, Suppressor of Hairless, LAG-1) family that is highly conserved amongst metazoans; during development, LAG-1 functions as a downstream effector in both the lin-12- and glp-1-mediated Notch-like signaling pathways and accordingly, is required for such processes as germline induction, AC/VU lateral signaling, and em…
daf-2	C27A2.6	3.16667	S	dsh-2: dsh-2 encodes a protein containing a DIX domain, a DEP domain, and a PDZ domain that is required for embryonic viability and functions in Wnt pathway signaling between the embryonic blastomeres P2 and EMS with respect to endoderm specification and to orient the division axis of the EMS cell; expressed from the four-cell embryo stage, and is primarily associated with membranes.
let-23	C15F1.7	3.16667	S	sod-1: The sod-1 gene encodes an ortholog of human SOD1 (OMIM:147450), which when mutated leads to amyotrophic lateral sclerosis (OMIM:105400).
daf-2	C07G2.3	3.125	L	cct-5: A homolog of the mouse chaperonin Ccte that affects protein folding; it is expressed at all life stages.
let-23	F59F5.3	3.125	S	F59F5.3:
daf-2	ZK1058.2	3.125	S,L	pat-3:
bar-1	F23C8.6	3.11111	S	F23C8.6:
let-756	M88.6	3.1	L	pan-1:
clk-2	T20B12.1	3.1	L	T20B12.1:
daf-2	T10F2.3	3.1	L	ulp-1:
daf-2	K04G7.4	3.1	L	nuo-4:
glp-1	F22B5.7	3.1	S	zyg-9: zyg-9 encodes a predicted microtubule-association protein (MAP) of the XMAP215 family; during early embryonic development, maternal zyg-9 activity is required for microtubule-dependent processes such as meiotic and mitotic spindle organization and pronuclear migration; further, zyg-9 is essential for formation of long astral microtubules; ZYG-9 is required for centrosomal localization of T…
sem-5	F54F7.5	3.08333	S	mes-1: The mes-1 gene encodes a receptor tyrosine kinase-like protein that is required for unequal cell divisions in the early embryonic germline; during embryonic cell divisions, mes-1 is involved in positioning of the early mitotic spindle and of associated P granules.
sem-5	F01G10.8	3.08333	S	daf-14: daf-14 encodes a Smad-related protein that is unusual in that while its C-terminus is well-conserved with Smad proteins, it lacks the N-terminal DNA binding domain found in all other known Smads; DAF-14 is predicted to function as a transducer of the DAF-7/TGF-beta-mediated signal that promotes reproductive growth and negatively regulates dauer formation; as reduction of daf-14 function e…
sma-6	ZC101.2	3.08333	S	unc-52: The unc-52 gene encodes perlecan, a protein orthologous to human basement membrane-specific heparan sulfate proteoglycan core protein (HSPG2; OMIM:142461, which when mutated leads to Schwartz-Jampel syndrome or dyssegmental dysplasia); UNC-52 plays essential roles in muscle structure development and regulation of growth factor-like signaling pathways; UNC-52 is synthesized by the hypoderm…
let-23	C50H2.3	3.08333	S	mec-9: mec-9 encodes a predicted extracellular protein containing six EGF-like repeats,five Kunitz-type protease inhibitor domains, and a glutamic acid-rich region possibly involved in protein-protein interactions; mec-9 encodes two proteins, only one of which, MEC-9L, appears to be required for normal mechanosensory response to gentle touch and proper functioning of the touch receptor neurons; m…
let-756	T14B4.7	3.07143	S	dpy-10: A cuticle collagen protein that afffects body morphology and movement and genetically interacts with the sqt-1 collagen gene.
daf-2	T26E3.3	3.07143	S	par-6: par-6 encodes a PDZ-domain-containing protein that is conserved in Drosophila and mammals; during development, maternally provided PAR-6 is required for establishing anterior-posterior polarity in the early C. elegans embryo; par-6 activity is also essential for determining proper apicobasal asymmetries associated with cell adhesion and gastrulation; PAR-6 localizes to the periphery of the…
let-60	C37A2.4	3.0625	S	cye-1: cye-1 encodes a homolog of the G1 cell cycle regulator cyclin E; CYE-1 is required for progression through the G1 phase of the cell cycle and for endoreduplication in intestinal cells, and is required maternally both for embryonic development and for the proper execution of several post-embryonic lineages (e.g. vulval development); CYE-1 is provided maternally and expressed ubiquitously in…
sos-1	EEED8.5	3.05556	S	mog-5: The mog-5 gene encodes a DEAH helicase orthologous to the Drosophila CG8241, the human HRH1, and the S. cerevisiae PRP22 proteins.
daf-2	C10H11.9	3.05556	S	let-502: let-502 encodes a Rho-binding Ser/Thr kinase orthologous to human myotonic dystrophy kinase (DM-kinase); let-502 is required for early embryonic cleavages, embryonic elongation, migration of hypodermal P cells to a ventral position, normal spermathecal contraction, and fertility; LET-502 is required for hypodermal cells to properly change their shape, and is expressed in those cells, dur…
let-756	T24A11.2	3	L	xbx-5:
let-756	T20B12.2	3	L	tbp-1: tbp-1 encodes the C. elegans ortholog of the human TATA-box-binding protein (TBP; OMIM:600075; mutated in spinocerebellar ataxia 17); consistent with its proposed role in transcriptional regulation, TBP-1 has been shown to provide TFIID-like basal transcription activity in human and C. elegans extracts, to bind specifically to a TATA box sequence, and to interact with TFIIA and TFIIB trans…
let-756	K04G7.1	3	L	K04G7.1:
let-756	H14A12.7	3	L	H14A12.7:
let-756	F09F7.2	3	L	mlc-3: mlc-3 encodes an essential myosin light chain; large-scale RNAi screens indicate that mlc-3 activity is required for both embryonic and postembryonic development, as well as for normal locomotion and egg laying.
let-756	C35D10.6	3	L	C35D10.6:
let-756	C34E10.2	3	L	gop-2: gop-2 encodes a member of the conserved hypothetical ATP binding protein family that affects embryonic viability, growth, and fertility.
let-756	C26E6.6	3	L	C26E6.6:
let-756	B0285.1	3	L	B0285.1:
clk-2	F56D2.1	3	L	ucr-1:
clk-2	B0280.9	3	L	B0280.9:
bar-1	T08A11.1	3	L	T08A11.1:
bar-1	T02C12.3	3	L	T02C12.3:
egl-15	T20B12.1	3	L	T20B12.1:
egl-15	T04A8.7	3	L	T04A8.7: T04A8.7 is orthologous to human GLUCOSIDASE, ACID BETA (GBA; OMIM:606463), which when mutated leads to Gaucher disease.
egl-15	F56D2.1	3	L	ucr-1:
daf-2	T20B12.8	3	L	hmg-4: hmg-4 encodes a protein with strong similarity to the highly conserved high mobility group protein SSRP1 (structure-specific DNA recognition protein); by homology, HMG-4 is predicted to be a member of the FACT (facilitates chromatin transcription) complex that functions as a transcription elongation factor; RNAi experiments indicate that hmg-4 is required for locomotion and larval developm…
daf-2	R10E4.4	3	L	mcm-5:
daf-2	M88.2	3	L	M88.2:
daf-2	K10D2.5	3	L	K10D2.5:
daf-2	F56F3.6	3	L	ins-17: ins-17 encodes an insulin-like peptide.
daf-2	F48E8.3	3	L	F48E8.3:
daf-2	C35D10.13	3	L	C35D10.13:
let-23	F59A2.5	3	L	F59A2.5:
let-23	B0285.5	3	L	hse-5: hse-5 encodes a D-glucuronyl C5-epimerase.
let-756	F27E5.2	3	S	pax-3: pax-3 encodes a divergent paired-like homeodomain protein that does not belong to the Q50, K50, or S50 classes; PAX-3 is required for locomotion and vulval development; pax-3(RNAi) animals have consistent Pvl and Unc phenotypes (as well as less consistent Bmd, Rup, and Stp phenotypes).
let-756	F26E4.9	3	S	cco-1:
clk-2	ZK593.4	3	S	rbr-2:
clk-2	Y43C5A.6	3	S	rad-51: rad-51 encodes two isoforms of a protein orthologous to S. cerevisiae Rad51p and Dmc1p, and to E. coli RecA, and paralogous to C30A5.2; RAD-51 proteins are probably required for meiotic recombination; while dispensable for viability and meiotic synapsis, RAD-51A/B are required for normal chromosomal morphology, univalent formation, dissociation of chiasmata, hyperresistance of meiotic pac…
clk-2	F36H1.4	3	S	lin-3: lin-3 encodes a member of the EGF family of peptide growth factors that affects induction of vulval development, viability, ovulation, and male spicule deveopment; it acts genetically upstream of let-23, and is expressed in the anchor cell of the developing gonad.
clk-2	C54D1.6	3	S	bar-1: bar-1 encodes a beta-catenin; during C. elegans development, BAR-1 likely functions as a transcriptional coactivator whose activity is required for Q neuroblast migration, P12 cell fate specification, and P3.p through P8.p vulval cell fate specification at two different stages of development; in specifying vulval cell fates, bar-1 interacts with Wnt and MAPK signaling pathways to regulate …
sem-5	ZC302.1	3	S	mre-11: mre-11 encodes a protein orthologous to S. cerevisiae MRE11 and to human MRE11A (OMIM:600814, mutated in ataxia-telangiectasia-like disorder); MRE-11 is required for meiotic recombination and DNA repair in C. elegans, for multigenerational persistence of the germline, and (in conjunction with CHK-2 and SPO-11) for the localization of RAD-51 to foci in late zygotene/early pachytene nuclei.
sem-5	T28F12.3	3	S	sos-1: The sos-1 gene, also known as let-341, encodes an ortholog of Son of sevenless, a guanine nucleotide exchange factor that affects viability, sex myoblast migration, vulval induction, and oogenesis; it acts genetically downstream of let-23 and upstream of let-60 with respect to vulval development.
bar-1	T22A3.8	3	S	lam-3: lam-3 is orthologous to human LAMININ ALPHA-2 (LAMA2; OMIM:156225), which when mutated leads to merosin-deficient congenital muscular dystrophy.
bar-1	F13B9.5	3	S	ksr-1:
glp-1	F38A6.1	3	S	pha-4:
glp-1	C38D4.6	3	S	pal-1: pal-1 encodes a homeodomain protein that is the C. elegans Caudal ortholog; PAL-1 is required maternally and embryonically for cell fate specification and posterior patterning during embryogenesis; PAL-1 is also required postembryonically for fate specification of the posterior V6 neuroectoblast during male tail development; PAL-1 is expressed in posterior blastomeres beginning at the four…
glp-1	C03C10.1	3	S	kin-19: kin-19 encodes a serine/threonine kinase orthologous to human casein kinase I, alpha 1 (CSNK1A1, OMIM:600505); KIN-19 appears to be a component of the non-canonical Wnt signaling pathway that regulates endoderm formation in the early embryo; kin-19(RNAi) and mom-2(RNAi) enhance apr-1(RNAi), but not RNAi of each other.
egl-15	C30B5.3	3	S	cpb-2: cpb-2 encodes a cytoplasmic polyadenylation element binding (CPEB) protein homolog, expressed specifically in the spermatogenic germ line; CPB-2 is dispensable for oogenesis, in contrast to CPEBs in vertebrates (Xenopus), arthropods (Drosophila), and molluscs (Spisula), which all participate in oogenesis.
sos-1	F53G12.5	3	S	mex-3: mex-3 encodes two KH domain-containing RNA binding proteins; in the early embryo, maternally provided MEX-3 is required for specifying the identities of the anterior AB blastomere and its descendants, as well as for the identity of the P3 blastomere and proper segregation of the germline P granules; mex-3 mRNA is distributed uniformly in the syncytial core of the adult distal gonad, mature…
sos-1	C37A2.4	3	S	cye-1: cye-1 encodes a homolog of the G1 cell cycle regulator cyclin E; CYE-1 is required for progression through the G1 phase of the cell cycle and for endoreduplication in intestinal cells, and is required maternally both for embryonic development and for the proper execution of several post-embryonic lineages (e.g. vulval development); CYE-1 is provided maternally and expressed ubiquitously in…
daf-2	M117.2	3	S	par-5: PAR-5 is a 14-3-3 protein.
daf-2	K08B4.1	3	S	lag-1: lag-1 encodes a transcription factor orthologous to members of the CSL (CBF1, Suppressor of Hairless, LAG-1) family that is highly conserved amongst metazoans; during development, LAG-1 functions as a downstream effector in both the lin-12- and glp-1-mediated Notch-like signaling pathways and accordingly, is required for such processes as germline induction, AC/VU lateral signaling, and em…
daf-2	F58A3.2	3	S	egl-15: egl-15 encodes an FGF-like receptor tyrosine kinase orthologous to human FGFR1 (OMIM:136350, which when mutated leads to Pfeiffer syndrome); EGL-15 is required for several processes including fluid balance and sex myoblast migration, which is essential for proper development of the egg-laying system, and is required to phosphorylate SAX-7, which inhibits the colocalization of SAX-7 with t…
daf-2	C54D1.3	3	S	ist-1: ist-1 encodes a pleckstrin homology (PH) and phosphotyrosine binding (PTB) domain-containing insulin receptor substrate (IRS) homolog that negatively regulates lifespan and dauer development; IST-1 potentiates insulin-like signaling, although it is not absolutely required for such signaling under most conditions; in addition to acting through the AGE-1/PI3K branch of the insulin-like signa…
daf-2	C50E10.4	3	S	sop-2: sop-2 encodes a SAM domain-containing protein that is related to, but not orthologous with, Polycomb group proteins and ETS transcription factors; during development, SOP-2 activity is required for maintaining a restricted pattern of Hox gene expression, such as that of mab-5 and egl-5, to specific cells and tissues; thus, SOP-2 is required for proper cell fate specification in a variety o…
daf-2	C44H4.7	3	S	eor-2: eor-2 encodes an unfamiliar protein, similar to CG17233 in Drosophila and KIAA1205 in H. sapiens, required for signal transduction by both RAS and Wnt pathways in both excretory system development and P12 fate specification.
let-23	Y54G11A.10	3	S	lin-7: lin-7 encodes a protein that contains a PDZ domain and an L27 domain, two protein interaction domains that likely serve as organizational centers for large macromolecular complexes in polarized cells; LIN-7 is required for proper basolateral localization of the LET-23/EGF receptor in vulval epithelial cells, and along with LIN-2 and LIN-10, forms a protein complex that likely mediates this…
let-23	F27E5.2	3	S	pax-3: pax-3 encodes a divergent paired-like homeodomain protein that does not belong to the Q50, K50, or S50 classes; PAX-3 is required for locomotion and vulval development; pax-3(RNAi) animals have consistent Pvl and Unc phenotypes (as well as less consistent Bmd, Rup, and Stp phenotypes).
let-60	ZC101.2	3	S	unc-52: The unc-52 gene encodes perlecan, a protein orthologous to human basement membrane-specific heparan sulfate proteoglycan core protein (HSPG2; OMIM:142461, which when mutated leads to Schwartz-Jampel syndrome or dyssegmental dysplasia); UNC-52 plays essential roles in muscle structure development and regulation of growth factor-like signaling pathways; UNC-52 is synthesized by the hypoderm…
let-60	T17A3.8	3	S	ver-2:
let-60	F23C8.6	3	S	F23C8.6:
let-60	C54G4.8	3	S	cyc-1: cyc-1 encodes a component of complex III ( cytochrome c reductase) required for normal ATP production; reduction of ATP production by cyc-1(RNAi) decreases growth rate and body size, slows behavior, and increases lifespan; cyc-1 encodes a protein predicted by Eisenberg and coworkers, with 52% accuracy, to be mitochondrial
bar-1	F54D5.5	2.94444	S	F54D5.5:
daf-2	Y18D10A.5	2.94444	S	gsk-3:
let-60	F39B2.4	2.9375	S	sur-2: sur-2 encodes a novel protein that is orthologous to the Drosophila and human MED23 mediator subunits; sur-2 is a downstream component of the let-60-ras-mediated signaling pathway and likely functions by regulating transcription of genes essential for a number of developmental processes, including vulval development, larval development, and formation of the gonad and mail tail; sur-2 is ex…
let-756	Y65B4A.3	2.92857	S	Y65B4A.3:
let-756	W03C9.4	2.92857	S	lin-29: lin-29 encodes a zinc finger transcription factor of the C2H2 type that affects the heterochronic development of the vulva, egg laying system, cuticle, and the molting cycle; expressed in uterine and vulval muscle cells, seam cells, pharynx, head neurons, ventral cord neurons, preanal ganglion, distal tip cells, anchor cell, vulval cells, and cells in the tail.
sos-1	T28F12.2	2.92857	S	unc-62: unc-62 encodes a Meis-class homeodomain protein required for posterior embryonic morphogenesis, male tail morphogenesis, commissure formation by VD and DD motor neurons, vulval morphogenesis, and normal locomotion; UNC-62 is orthologous to Drosophila HOMOTHORAX; both maternal-effect unc-62 alleles and the zygotic lethal unc-62(s472) allele phenotypically resemble mutations of the caudal o…
clk-2	F56F3.6	2.91667	L	ins-17: ins-17 encodes an insulin-like peptide.
glp-1	Y39H10A.7	2.91667	S	chk-1: chk-1 encodes a CHK1-like serine threonin protein kinase that affects fertility.
egl-15	M01F1.3	2.9	L	M01F1.3:
let-756	T11F8.3	2.9	S	rme-2:
clk-2	C56C10.8	2.9	S	icd-1:
sem-5	C06C3.1	2.9	S	mel-11: mel-11 encodes the C. elegans ortholog of the vertebrate smooth muscle myosin-associated phosphatase regulatory subunit (PP-1M); during development, mel-11 activity negatively regulates embryonic morphogenesis, and genetic analysis suggests that mel-11 acts with let-502, and in parallel to fem-2, in one of two redundant pathways that ensures proper embryonic elongation; prior to elongatio…
bar-1	Y34D9A.10	2.9	S	Y34D9A.10:
let-23	W03F8.10	2.9	S	W03F8.10:
let-60	VF36H2L.1	2.9	S	aph-1: aph-1 encodes an unfamiliar protein predicted to have seven transmembrane domains; APH-1 is a component of the GLP-1/LIN-12 (Notch) pathway, is required maternally for embryonic viability, and also affects morphogenesis, egg laying, germ line proliferation, and translocation of APH-2 to the cell surface; with PEN-2, APH-1 is required for Notch pathway signaling, gamma-secretase cleavage of…
let-60	T23G11.3	2.9	S	gld-1: gld-1 encodes a protein containing a K homology RNA binding domain that is required for meiotic cell cycle progression during oogenesis in parallel with gld-2, and also affects spermatogenesis; it physically interacts with its putative mRNA targets in vitro and with FOG-2, and is expressed in the cytoplasm at high levels during meiotic prophase.
clk-2	C32A3.1	2.9	S,L	sel-8: sel-8 encodes a nuclear protein required for LIN-12 and GLP-1 signalling; SEL-8 contains a novel motif shared with W09C5.1 and orthologs of W09C5.1 in S. cerevisiae (YER126c), Drosophila (DMIP259), and also has two prominent glutamine-rich domains.
clk-2	C36E8.5	2.875	L	tbb-2: tbb-2 encodes a homolog of mammalian beta-tubulin (TUBB) that is expressed at high levels in the germline; TBB-2 is redundant for embryonic viability, due to its paralog TBB-1; however, unlike its paralog TBB-1 it is preferred for normal microtubule severing by the katanin complex MEI-1/MEI-2; TBB-2 is required together with TBB-1, TBA-1, and tba-2 to make spindle structures in embryos and…
bar-1	F08F8.2	2.875	L	F08F8.2:
daf-2	F59A2.1	2.875	L	npp-9:
daf-2	C16C10.2	2.875	L	C16C10.2:
let-756	T20F5.6	2.875	S	T20F5.6:
egl-15	T26E3.3	2.875	S	par-6: par-6 encodes a PDZ-domain-containing protein that is conserved in Drosophila and mammals; during development, maternally provided PAR-6 is required for establishing anterior-posterior polarity in the early C. elegans embryo; par-6 activity is also essential for determining proper apicobasal asymmetries associated with cell adhesion and gastrulation; PAR-6 localizes to the periphery of the…
daf-2	F53G12.5	2.875	S	mex-3: mex-3 encodes two KH domain-containing RNA binding proteins; in the early embryo, maternally provided MEX-3 is required for specifying the identities of the anterior AB blastomere and its descendants, as well as for the identity of the P3 blastomere and proper segregation of the germline P granules; mex-3 mRNA is distributed uniformly in the syncytial core of the adult distal gonad, mature…
let-60	ZK546.14	2.875	S	ZK546.14:
let-60	F26E4.9	2.875	S	cco-1:
glp-1	W03C9.4	2.85714	S	lin-29: lin-29 encodes a zinc finger transcription factor of the C2H2 type that affects the heterochronic development of the vulva, egg laying system, cuticle, and the molting cycle; expressed in uterine and vulval muscle cells, seam cells, pharynx, head neurons, ventral cord neurons, preanal ganglion, distal tip cells, anchor cell, vulval cells, and cells in the tail.
sos-1	K05C4.6	2.85714	S	hmp-2: hmp-2 encodes a beta-catenin; HMP-2 activity is required during embryonic development for cell adhesion at adherens junctions, cell migration, and body morphogenesis; as a beta-catenin, HMP-2 likely functions solely as part of a cadherin-catenin complex, as in yeast two-hybrid assays, HMP-2 is the only C. elegans beta-catenin that binds HMP-1/alpha-catenin and HMR-1/cadherin; additionally,…
egl-15	R07E5.10	2.83333	L	pdcd-2: This gene encodes a homolog of mammalian PROGRAMMED CELL DEATH 2 (PDCD2).
egl-15	F35G12.10	2.83333	L	asb-1: asb-1 encodes a homolog of ATP synthase B, closely similar to its paralog ASB-2, that is required for embryonic viability and for the normal proliferation of germline cells; asb-1 is preferentially expressed in germline cells, while RNAi of asb-1 causes embryonic lethality and sterility with a defective progression to meiosis.
daf-2	T04A8.7	2.83333	L	T04A8.7: T04A8.7 is orthologous to human GLUCOSIDASE, ACID BETA (GBA; OMIM:606463), which when mutated leads to Gaucher disease.
sem-5	F58G4.4	2.83333	S	sdz-23:
sem-5	F26E4.1	2.83333	S	sur-6:
sma-6	T23D8.1	2.83333	S	mom-5:
daf-2	F22B5.7	2.83333	S	zyg-9: zyg-9 encodes a predicted microtubule-association protein (MAP) of the XMAP215 family; during early embryonic development, maternal zyg-9 activity is required for microtubule-dependent processes such as meiotic and mitotic spindle organization and pronuclear migration; further, zyg-9 is essential for formation of long astral microtubules; ZYG-9 is required for centrosomal localization of T…
daf-2	F37C12.1	2.81818	L	F37C12.1:
let-23	M117.2	2.8125	S	par-5: PAR-5 is a 14-3-3 protein.
let-60	C32A3.1	2.8125	S	sel-8: sel-8 encodes a nuclear protein required for LIN-12 and GLP-1 signalling; SEL-8 contains a novel motif shared with W09C5.1 and orthologs of W09C5.1 in S. cerevisiae (YER126c), Drosophila (DMIP259), and also has two prominent glutamine-rich domains.
egl-15	F34D10.4	2.8	L	F34D10.4:
let-756	K04G11.2	2.8	S	sel-7: sel-7 encodes a novel protein with two predicted PEST sequences that is conserved in the related nematode C. briggsae and several parasitic nematodes, but has no known homologs in other organisms; sel-7 was identified in screens for suppressors of dominant lin-12 mutations that result in vulvaless and egg-laying defective animals; although loss of SEL-7 function via mutation or RNAi result…
let-756	F32H2.3	2.8	S	spd-2: spd-2 encodes a protein with three predicted coiled-coil domains; SPD-2 activity is essential for centrosome maturation and duplication, and hence for proper mitotic spindle assembly; in regulating the early steps of centrosome maturation, SPD-2 acts together with the coiled-coil protein SPD-5, the Aurora-A kinase AIR-1, and the cytoplasmic dynein DHC-1; in regulating centrosome duplicatio…
clk-2	H02I12.4	2.8	S	dsl-6: dsl-6 encodes a putative transmembrane protein whose extracellular domain has a single DSL and EGF domains in series, somewhat like Delta/LAG-2; DSL-6 belongs to a nematode-specific family of Delta/LAG-2-like proteins that includes DSL-1, -2, -3, -5, -6, and -7.
clk-2	F33D4.2	2.8	S	itr-1: itr-1 encodes a putative inositol (1,4,5) trisphosphate receptor that affects the defecation cycle and pharyngeal pumping, and also affects ovulation in a pathway downstream of LET-23; interacts with UNC-54 in vivo, and is expressed in the adult intestine, pharynx, excretory cell, germ line, and spermatheca, with limited neuronal expression.
bar-1	D1037.3	2.8	S	ftn-2: ftn-2 encodes one of two C. elegans ferritin heavy chain homologs; loss of ftn-2 activity via deletion mutation results in slightly lower brood sizes and, under iron stress conditions, slightly faster growth from the L4 to adult stage of development, and slightly reduced lifespan; an ftn-2::gfp reporter fusion is expressed in diverse tissues, including the pharynx, intestine, and hypodermi…
glp-1	AH6.5	2.8	S	mex-6: mex-6 encodes a CCCH zinc-finger protein highly similar to MEX-5 that functions with MEX-5 to affect embryonic viability, establish soma germline asymmetry in embryos and establish PIE-1, MEX-1, and POS-1 asymmetry in embryos, and also affects formation of intestinal cells; MEX-6 and MEX-5 may act downstream of the PAR proteins.
sos-1	T27E4.2	2.8	S	hsp-16.11: hsp-16.11 encodes a 16-kD heat shock protein (HSP) that is a member of the hsp16/hsp20/alphaB-crystallin (HSP16) family of heat shock proteins, and that is identical to the protein encoded by hsp-16.1; hsp-16.11 expression is induced in response to heat shock or other environmental stresses; HSP-16.11 is likely to function as passive ligand temporarily preventing unfolded proteins from…
sos-1	K08E5.3	2.8	S	mua-3:
let-23	T27C4.4	2.8	S	egr-1: egr-1 encodes a homolog of human MTA1, part of an ATP-dependent complex with nucleosome remodelling and histone deacetylation activities that may promote tumor metastasis; in conjunction with its paralog egl-27, egr-1 is required for proper organization in all parts of the embryo, and for the embryonic expression of hlh-8.
let-23	C54D1.3	2.8	S	ist-1: ist-1 encodes a pleckstrin homology (PH) and phosphotyrosine binding (PTB) domain-containing insulin receptor substrate (IRS) homolog that negatively regulates lifespan and dauer development; IST-1 potentiates insulin-like signaling, although it is not absolutely required for such signaling under most conditions; in addition to acting through the AGE-1/PI3K branch of the insulin-like signa…
let-60	F15A2.5	2.8	S	efn-3: efn-3 encodes a potential GPI-modified ephrin that is, with EFN-2, is required for normal epidermal organization in the male tail; EFN-3, along with EFN-1 and EFN-2, activates the VAB-1 tyrosine kinase in vivo and binds it in vitro, and has a minor role in embryonic epiboly.
egl-15	C34E10.2	2.78571	L	gop-2: gop-2 encodes a member of the conserved hypothetical ATP binding protein family that affects embryonic viability, growth, and fertility.
clk-2	B0361.10	2.75	L	B0361.10:
bar-1	Y44F5A.1	2.75	L	Y44F5A.1:
bar-1	H38K22.1	2.75	L	evl-14: evl-14 encodes a homolog of the yeast sister cohesion protein Pds5p that functions during both mitosis and meiosis and is implicated in the maintenance of sister chromatid cohesion in late prophase, and affects vulval morphology, meiotic germline development, embryonic and larval viability, fertility, and cell divisions in the germ line as well as in vulval and somatic gonad lineages; som…
sma-6	F27E5.2	2.75	S	pax-3: pax-3 encodes a divergent paired-like homeodomain protein that does not belong to the Q50, K50, or S50 classes; PAX-3 is required for locomotion and vulval development; pax-3(RNAi) animals have consistent Pvl and Unc phenotypes (as well as less consistent Bmd, Rup, and Stp phenotypes).
glp-1	T27E4.2	2.75	S	hsp-16.11: hsp-16.11 encodes a 16-kD heat shock protein (HSP) that is a member of the hsp16/hsp20/alphaB-crystallin (HSP16) family of heat shock proteins, and that is identical to the protein encoded by hsp-16.1; hsp-16.11 expression is induced in response to heat shock or other environmental stresses; HSP-16.11 is likely to function as passive ligand temporarily preventing unfolded proteins from…
glp-1	F35H12.3	2.75	S	sel-12: sel-12 encodes a transmembrane domain protein orthologous to presenilins; during gonadal, germline, and vulval development, sel-12 functions, within receiving cells, to positively regulate lin-12 and glp-1 Notch-like signaling pathways.
egl-15	F45E10.1	2.75	S	unc-53: UNC-53 encodes at least five large (~1200-1600 residue) proteins, orthologous to human NAV1, NAV2/RAINB1 (OMIM:607026), and NAV3, and homologous to Drosophila CG10662; UNC-53 proteins are required for anteroposterior guidance of migrating cells and axons, and for egg-laying, correct backward locomotion, full body size, and male mating; UNC-53 proteins vary in their N-terminal regions but …
egl-15	C56C10.8	2.75	S	icd-1:
sos-1	C14F5.5	2.75	S	sem-5: sem-5 encodes a Src homology (SH) domain 2 and 3-containing protein, orthologous to human GRB2 (OMIM:108355), that functions in multiple signaling pathways during development; these pathways include those regulating sex myoblast migration, muscle membrane extension, vulval induction, fluid balance, viability, and formation of the male tail; SEM-5 acts downstream of the LET-23 epidermal gro…
daf-2	C38D4.6	2.75	S	pal-1: pal-1 encodes a homeodomain protein that is the C. elegans Caudal ortholog; PAL-1 is required maternally and embryonically for cell fate specification and posterior patterning during embryogenesis; PAL-1 is also required postembryonically for fate specification of the posterior V6 neuroectoblast during male tail development; PAL-1 is expressed in posterior blastomeres beginning at the four…
let-23	F38A6.1	2.75	S	pha-4:
let-23	C32F10.2	2.75	S	lin-35: lin-35 encodes the C. elegans retinoblastoma protein (Rb) ortholog; lin-35 was first identified in screens for synthetic multivulva (synMuv) genes and as a class B synMuv gene, functions redundantly with class A genes to antagonize Ras signaling and negatively regulate vulval development; in addition, lin-35 activity is required redundantly with: 1) pha-1 and ubc-18 for early steps in pha…
let-60	Y65B4A.3	2.75	S	Y65B4A.3:
let-60	Y18D10A.5	2.75	S	gsk-3:
let-60	F45E6.6	2.75	S	sdz-19:
let-60	C44H4.7	2.75	S	eor-2: eor-2 encodes an unfamiliar protein, similar to CG17233 in Drosophila and KIAA1205 in H. sapiens, required for signal transduction by both RAS and Wnt pathways in both excretory system development and P12 fate specification.
let-60	C32D5.2	2.75	S	sma-6: sma-6 encodes a serine/threonine protein kinase that is orthologous to type I TGF-beta receptors; sma-6 activity is required for regulating body length and for proper development of the male tail; sma-6 expression first begins at the 1.5-fold stage of embryogenesis and continues through adulthood; sma-6 is expressed in dorsal and ventral hypodermis, pharyngeal muscle, and the intestine; ex…
clk-2	C32A3.1	2.75	S,L	sel-8: sel-8 encodes a nuclear protein required for LIN-12 and GLP-1 signalling; SEL-8 contains a novel motif shared with W09C5.1 and orthologs of W09C5.1 in S. cerevisiae (YER126c), Drosophila (DMIP259), and also has two prominent glutamine-rich domains.
egl-15	F54E7.2	2.71429	L	rps-12: rps-12 encodes a small ribosomal subunit S12 protein; by homology, RPS-12 is predicted to function in protein biosynthesis; in C. elegans, RPS-12 activity is required for embryonic and germline development, normal movement, and the overall health of the animal.
let-60	F56H9.5	2.71429	S	lin-25:
let-60	C15F1.3	2.71429	S	tra-2: The tra-2 gene encodes a transmembrane receptor that functions in the sex determination pathway to specify female fates in hermaphroditic XX animals; tra-2 encodes two proteins: TRA-2A, the major protein expressed at all developmental stages, and TRA-2B, a form specific to the hermaphrodite germ line; in hermaphrodites, direct interaction between the TRA-2A intracellular domain inhibits FE…
let-756	R07E5.10	2.7	L	pdcd-2: This gene encodes a homolog of mammalian PROGRAMMED CELL DEATH 2 (PDCD2).
daf-2	T20B12.2	2.7	L	tbp-1: tbp-1 encodes the C. elegans ortholog of the human TATA-box-binding protein (TBP; OMIM:600075; mutated in spinocerebellar ataxia 17); consistent with its proposed role in transcriptional regulation, TBP-1 has been shown to provide TFIID-like basal transcription activity in human and C. elegans extracts, to bind specifically to a TATA box sequence, and to interact with TFIIA and TFIIB trans…
glp-1	F59E12.12	2.7	S	bli-2: A cuticle collagen involved in strut assembly in the adult cuticle.
let-756	F56F3.6	2.66667	L	ins-17: ins-17 encodes an insulin-like peptide.
bar-1	T20B12.7	2.66667	L	T20B12.7:
egl-15	ZK418.7	2.66667	L	ZK418.7:
egl-15	R07E5.11	2.66667	L	R07E5.11:
daf-2	C26E6.11	2.66667	L	mmab-1: mmab-1 encodes an ortholog of human co(I)balamin adenosyltransferase (MMAB; mutated in methylmalonic aciduria, OMIM:607568); mmab-1 deletion mutants incorporate abnormally low levels of 1-[(14)C]-propionate into proteins; mmab-1 mutants and mmab-1(RNAi) animals excrete abnormally high levels of methylmalonic acid into their culture medium when challenged with propionic acid; these data ar…
let-23	H14A12.3	2.66667	L	H14A12.3: H14A12.3 encodes an ortholog of S. cerevisiae RAV2; like RAV2, H14A12.3 may be required for the reassociation of vacuolar proton-translocating ATPase (V-ATPase) after temporary glucose starvation.
let-756	F54C8.3	2.66667	S	emb-30: emb-30 encodes an anaphase-promoting complex/cyclosome (APC/C) component orthologous to mammalian APC-4 and Schizosaccharomyces pombe Lid1; EMB-30 is required for the metaphase-to-anaphase transition during meiosis and mitosis, for establishing anterior-posterior polarity in the early embryo, and for proper localization of germline granules and the maternally provided PAR-2 and PAR-3 prot…
sem-5	T01G5.1	2.66667	S	T01G5.1:
sem-5	F46F2.4	2.66667	S	F46F2.4:
sma-6	C34C6.6	2.66667	S	prx-5: prx-5 encodes an ortholog of the human receptor for type I peroxisomal targeting signal protein, PXR1 (or PEX5; OMIM:600414), which when mutated leads to neonatal adrenoleukodystrophy or Zellweger syndrome; PXR1 protein is a component of the peroxisomal import machinery known to exist in organisms like yeast, plants and mammals.
bar-1	C15B12.7	2.66667	S	cdf-1: a cation diffusion facilitator protein, affects vulva development, genetically interacts with let-60/ras signaling pathway; and is expressed in the vulval muscles, the intestinal cells, and in the vulval precursor cells.
egl-15	F38E1.7	2.66667	S	mom-2: mom-2 encodes a member of the Wnt family of secreted signaling glycoproteins that is required for induction of endodermal (gut) tissue in the 4-cell stage embryo; MOM-2, required in the inducing blastomere (P2) at the 4-cell stage, may be the ligand for MOM-5, a Frizzled homolog, thought to act in the receiving blastomere (EMS); MOM-2 genetically interacts in the same pathway as KIN-19, bu…
egl-15	C07H6.8	2.66667	S	cux-7: cux-7 encodes an conserved but unfamiliar protein orthologous to the human gene XE7 and the Drosophila gene CG2179-PA; since cux-7 is in an operon with clk-2, CUX-7 might have some role in telomere maintenance, development or rhythmic behavior; however, cux-7 currently has no known function, and is dispensable for viability and gross morphology in mass RNAi screens.
daf-2	F33D4.2	2.66667	S	itr-1: itr-1 encodes a putative inositol (1,4,5) trisphosphate receptor that affects the defecation cycle and pharyngeal pumping, and also affects ovulation in a pathway downstream of LET-23; interacts with UNC-54 in vivo, and is expressed in the adult intestine, pharynx, excretory cell, germ line, and spermatheca, with limited neuronal expression.
let-23	ZC101.2	2.66667	S	unc-52: The unc-52 gene encodes perlecan, a protein orthologous to human basement membrane-specific heparan sulfate proteoglycan core protein (HSPG2; OMIM:142461, which when mutated leads to Schwartz-Jampel syndrome or dyssegmental dysplasia); UNC-52 plays essential roles in muscle structure development and regulation of growth factor-like signaling pathways; UNC-52 is synthesized by the hypoderm…
let-23	T28F12.2	2.66667	S	unc-62: unc-62 encodes a Meis-class homeodomain protein required for posterior embryonic morphogenesis, male tail morphogenesis, commissure formation by VD and DD motor neurons, vulval morphogenesis, and normal locomotion; UNC-62 is orthologous to Drosophila HOMOTHORAX; both maternal-effect unc-62 alleles and the zygotic lethal unc-62(s472) allele phenotypically resemble mutations of the caudal o…
let-23	C27A2.6	2.66667	S	dsh-2: dsh-2 encodes a protein containing a DIX domain, a DEP domain, and a PDZ domain that is required for embryonic viability and functions in Wnt pathway signaling between the embryonic blastomeres P2 and EMS with respect to endoderm specification and to orient the division axis of the EMS cell; expressed from the four-cell embryo stage, and is primarily associated with membranes.
sem-5	C56C10.8	2.64286	S	icd-1:
daf-2	K12C11.2	2.64286	S	smo-1:
clk-2	F26F4.11	2.625	L	F26F4.11:
clk-2	C34E10.1	2.625	L	gop-3: gop-3 encodes an ortholog of the mammalian CGI-51 (comparative gene identification-51) proteins that display a high degree of similarity to the Haemophilus influenza D15 protective surface antigen; loss of gop-3 activity via large-scale RNAi screens indicates that GOP-3 is required for embryonic and larval development, as well as for normal postembryonic growth rates.
bar-1	F37C12.1	2.625	L	F37C12.1:
daf-2	B0361.9	2.625	L	B0361.9:
let-23	T10F2.4	2.625	L	T10F2.4:
let-23	F13B10.2	2.625	L	rpl-3: rpl-3 encodes a large ribosomal subunit L3 protein required in mass RNAi assays for embryonic and larval viability, fertility, and general health; the rpl-3 transcription unit has a nonsense transcript that is up-regulated in vivo by smg[-] mutations, indicating that rpl-3 is a natural substrate for SMG-mediated nonsense suppresssion; several other natural mRNA substrates of SMG suppressio…
clk-2	F26E4.9	2.625	S	cco-1:
sem-5	C10H11.9	2.625	S	let-502: let-502 encodes a Rho-binding Ser/Thr kinase orthologous to human myotonic dystrophy kinase (DM-kinase); let-502 is required for early embryonic cleavages, embryonic elongation, migration of hypodermal P cells to a ventral position, normal spermathecal contraction, and fertility; LET-502 is required for hypodermal cells to properly change their shape, and is expressed in those cells, dur…
egl-15	Y18D10A.5	2.625	S	gsk-3:
daf-2	K08C7.3	2.625	S	epi-1: epi-1 encodes a laminin alpha chain that affects oogenesis due to its affect on gonad development, and also affects cell migrations, axon extension and GABAergic defasciculation, morphology of the VD and DD motor neurons, body morphology, locomotion, gonad sheath epithelialization, body muscle structure, and germ cell proliferation.
daf-2	ZK546.14	2.61111	S	ZK546.14:
daf-2	F26E4.1	2.61111	S	sur-6:
let-756	C54C6.5	2.6	L	C54C6.5:
egl-15	C38D4.3	2.6	L	C38D4.3:
sma-6	C50F4.11	2.6	S	mdf-1: mdf-1 encodes a coiled-coil domain-containing protein that is orthologous to the Saccharomyces cerevisiae mitotic spindle checkpoint protein Mad1p; consistent with a role as a checkpoint protein, MDF-1 is required in C. elegans for mitotic genome stability and hence, long-term survival and fertility; in vitro, MDF-1 interacts with MDF-2, the C. elegans Mad2p ortholog.
glp-1	F19F10.10	2.6	S	F19F10.10:
glp-1	C40H5.5	2.6	S	ttx-3: ttx-3 encodes a LIM homeodomain protein required for functions of the interneuron AIY, including thermosensory behavior and olfactory learning.
glp-1	C01B7.4	2.6	S	tag-117:
daf-2	Y65B4A.3	2.6	S	Y65B4A.3:
daf-2	F43G9.5	2.6	S	F43G9.5: F43G9.5 encodes a NUDIX hydrolase that is a (perhaps evolutionarily conserved) target of transcriptional activation by DAF-16; loss of F43G9.5 function has no obvious effect on lifespan, dauer formation, or fat storage.
let-60	Y54G11A.10	2.6	S	lin-7: lin-7 encodes a protein that contains a PDZ domain and an L27 domain, two protein interaction domains that likely serve as organizational centers for large macromolecular complexes in polarized cells; LIN-7 is required for proper basolateral localization of the LET-23/EGF receptor in vulval epithelial cells, and along with LIN-2 and LIN-10, forms a protein complex that likely mediates this…
let-756	C35D10.5	2.58333	L	C35D10.5:
bar-1	M88.2	2.58333	L	M88.2:
bar-1	F43C1.6	2.58333	L	F43C1.6:
let-756	F55A8.1	2.57143	S	egl-18: egl-18 encodes a member of the GATA-family of transcription factors that affects cell migration, cell fate specification; expressed in the head, in hypodermal seam cells, VC neurons, and vulval precursor cells.
sma-6	F55A8.1	2.57143	S	egl-18: egl-18 encodes a member of the GATA-family of transcription factors that affects cell migration, cell fate specification; expressed in the head, in hypodermal seam cells, VC neurons, and vulval precursor cells.
egl-15	C10H11.9	2.5625	S	let-502: let-502 encodes a Rho-binding Ser/Thr kinase orthologous to human myotonic dystrophy kinase (DM-kinase); let-502 is required for early embryonic cleavages, embryonic elongation, migration of hypodermal P cells to a ventral position, normal spermathecal contraction, and fertility; LET-502 is required for hypodermal cells to properly change their shape, and is expressed in those cells, dur…
let-60	F26A3.3	2.5625	S	ego-1: The ego-1 gene encodes a homolog of RNA-directed RNA polymerase that is essential for germ-line development.
let-756	F37A8.2	2.5	L	F37A8.2:
bar-1	C35D10.8	2.5	L	C35D10.8:
bar-1	C34C12.8	2.5	L	C34C12.8:
bar-1	C27F2.4	2.5	L	C27F2.4:
bar-1	B0280.9	2.5	L	B0280.9:
egl-15	F37C12.10	2.5	L	F37C12.10:
egl-15	F09F7.3	2.5	L	F09F7.3:
egl-15	C14B1.10	2.5	L	C14B1.10:
daf-2	T04A8.11	2.5	L	T04A8.11:
daf-2	C38D4.6	2.5	L	pal-1: pal-1 encodes a homeodomain protein that is the C. elegans Caudal ortholog; PAL-1 is required maternally and embryonically for cell fate specification and posterior patterning during embryogenesis; PAL-1 is also required postembryonically for fate specification of the posterior V6 neuroectoblast during male tail development; PAL-1 is expressed in posterior blastomeres beginning at the four…
daf-2	C14B1.1	2.5	L	pdi-1:
let-23	T20H4.3	2.5	L	prs-1: prs-1 encodes a predicted cytoplasmic prolyl-tRNA synthetase (ProRS), a class II aminoacyl-tRNA synthetase that catalyzes the attachment of proline to its cognate tRNA and is thus required for protein biosynthesis; PRS-1 is required for embryonic, germline, and postembryonic development.
let-23	R02F2.1	2.5	L	R02F2.1:
let-23	C16C10.6	2.5	L	C16C10.6:
let-23	B0361.3	2.5	L	B0361.3:
let-756	ZK546.14	2.5	S	ZK546.14:
let-756	T23G11.3	2.5	S	gld-1: gld-1 encodes a protein containing a K homology RNA binding domain that is required for meiotic cell cycle progression during oogenesis in parallel with gld-2, and also affects spermatogenesis; it physically interacts with its putative mRNA targets in vitro and with FOG-2, and is expressed in the cytoplasm at high levels during meiotic prophase.
let-756	C10G11.5	2.5	S	pnk-1:
clk-2	Y41D4B.10	2.5	S	dsl-3: dsl-3 encodes a putative secreted protein with single DSL and EGF domains in series, somewhat like Delta/LAG-2; DSL-3 belongs to a nematode-specific family of Delta/LAG-2-like proteins that includes DSL-1, -2, -3, -5, -6, and -7.
clk-2	F32H2.3	2.5	S	spd-2: spd-2 encodes a protein with three predicted coiled-coil domains; SPD-2 activity is essential for centrosome maturation and duplication, and hence for proper mitotic spindle assembly; in regulating the early steps of centrosome maturation, SPD-2 acts together with the coiled-coil protein SPD-5, the Aurora-A kinase AIR-1, and the cytoplasmic dynein DHC-1; in regulating centrosome duplicatio…
sma-6	T27F7.1	2.5	S	T27F7.1:
sma-6	T13F2.8	2.5	S	cav-1: cav-1 encodes a member of the caveolin protein family that affects viability and Ras/MAP-kinase-dependent progression through the meiotic cell cycle meiotic; expressed in the adult germ line and during embryonic development.
sma-6	C32F10.2	2.5	S	lin-35: lin-35 encodes the C. elegans retinoblastoma protein (Rb) ortholog; lin-35 was first identified in screens for synthetic multivulva (synMuv) genes and as a class B synMuv gene, functions redundantly with class A genes to antagonize Ras signaling and negatively regulate vulval development; in addition, lin-35 activity is required redundantly with: 1) pha-1 and ubc-18 for early steps in pha…
glp-1	T27C4.4	2.5	S	egr-1: egr-1 encodes a homolog of human MTA1, part of an ATP-dependent complex with nucleosome remodelling and histone deacetylation activities that may promote tumor metastasis; in conjunction with its paralog egl-27, egr-1 is required for proper organization in all parts of the embryo, and for the embryonic expression of hlh-8.
glp-1	C54D1.6	2.5	S	bar-1: bar-1 encodes a beta-catenin; during C. elegans development, BAR-1 likely functions as a transcriptional coactivator whose activity is required for Q neuroblast migration, P12 cell fate specification, and P3.p through P8.p vulval cell fate specification at two different stages of development; in specifying vulval cell fates, bar-1 interacts with Wnt and MAPK signaling pathways to regulate …
sos-1	F39G3.8	2.5	S	tig-2: The tig-2 gene, like dbl-1, daf-7, and unc-129, encodes a TGF-beta-like protein.
let-23	T11F8.3	2.5	S	rme-2:
let-23	R08E3.3	2.5	S	R08E3.3:
let-23	F54C8.3	2.5	S	emb-30: emb-30 encodes an anaphase-promoting complex/cyclosome (APC/C) component orthologous to mammalian APC-4 and Schizosaccharomyces pombe Lid1; EMB-30 is required for the metaphase-to-anaphase transition during meiosis and mitosis, for establishing anterior-posterior polarity in the early embryo, and for proper localization of germline granules and the maternally provided PAR-2 and PAR-3 prot…
let-60	W06F12.3	2.5	S	W06F12.3:
let-756	Y39H10A.7	2.47222	S	chk-1: chk-1 encodes a CHK1-like serine threonin protein kinase that affects fertility.
let-756	C37A5.9	2.4375	S	pry-1:
let-60	T27F7.1	2.4375	S	T27F7.1:
let-60	F47D12.4	2.4375	S	hmg-1.2:
glp-1	T27F7.1	2.42857	S	T27F7.1:
bar-1	C35D10.5	2.41667	L	C35D10.5:
egl-15	F31B12.1	2.41667	S	plc-1: plc-1 encodes a predicted phospholipase C that affects fertility and possesses two functional domains not commonly seen in other phospholipases: a C-terminal Ras-associating domain with structural similarity to RalGDS and AF-6, and an N-terminal CDC25-like domain that possesses structural homology to guanine nucleotide exchange proteins for Ras.
sos-1	M117.2	2.41667	S	par-5: PAR-5 is a 14-3-3 protein.
bar-1	C36E8.1	2.4	L	C36E8.1:
egl-15	ZK1058.2	2.4	L	pat-3:
egl-15	T24A11.1	2.4	L	mtm-3:
egl-15	K04G7.1	2.4	L	K04G7.1:
egl-15	C35D10.5	2.4	L	C35D10.5:
let-756	W02D7.7	2.4	S	sel-9: sel-9 encodes a member of the p24 family of proteins that affects growth and locomotion and likely functions to negatively regulate the transport of lin-12 and glp-1 to the cell surface; genetically interacts with mutations in lin-12 that affect the extracellular domain with respect to egg laying, AC/VU fate decision, and vulval formation and interacts with glp-1 mutations with respect to …
sem-5	Y39H10A.7	2.4	S	chk-1: chk-1 encodes a CHK1-like serine threonin protein kinase that affects fertility.
glp-1	ZC513.6	2.4	S	oma-2: The oma-2 gene encodes a zinc finger protein of the TIS11 finger type that is paralogous to OMA-1; while either oma-1 or oma-2 individually have no obvious mutant phenotype, a normal copy of at least one of these genes is required for oocyte maturation.
glp-1	Y54G11A.10	2.4	S	lin-7: lin-7 encodes a protein that contains a PDZ domain and an L27 domain, two protein interaction domains that likely serve as organizational centers for large macromolecular complexes in polarized cells; LIN-7 is required for proper basolateral localization of the LET-23/EGF receptor in vulval epithelial cells, and along with LIN-2 and LIN-10, forms a protein complex that likely mediates this…
glp-1	F15A2.5	2.4	S	efn-3: efn-3 encodes a potential GPI-modified ephrin that is, with EFN-2, is required for normal epidermal organization in the male tail; EFN-3, along with EFN-1 and EFN-2, activates the VAB-1 tyrosine kinase in vivo and binds it in vitro, and has a minor role in embryonic epiboly.
sos-1	C32A3.1	2.4	S	sel-8: sel-8 encodes a nuclear protein required for LIN-12 and GLP-1 signalling; SEL-8 contains a novel motif shared with W09C5.1 and orthologs of W09C5.1 in S. cerevisiae (YER126c), Drosophila (DMIP259), and also has two prominent glutamine-rich domains.
let-60	F29D11.1	2.4	S	lrp-1:
daf-2	Y34D9A.10	2.38889	S	Y34D9A.10:
let-60	F55A8.1	2.38889	S	egl-18: egl-18 encodes a member of the GATA-family of transcription factors that affects cell migration, cell fate specification; expressed in the head, in hypodermal seam cells, VC neurons, and vulval precursor cells.
clk-2	R07E5.7	2.375	L	R07E5.7:
egl-15	F37C12.3	2.375	L	F37C12.3:
egl-15	B0361.6	2.375	L	B0361.6:
let-23	C16C10.2	2.375	L	C16C10.2:
let-756	R107.8	2.375	S	lin-12: The lin-12 gene encodes a member of the Notch/LIN-12/glp-1 transmembrane receptor family that affects cell fate specification events during development, notably including the anchor cell, secondary vulval precursor cells, and the embryonic ABplp lineage; its expression is dynamic, including Z1.ppp and Z4.aaa, ABplaa descendants, ABplpa descendants, and the intestinal primordium.
glp-1	F54C8.3	2.375	S	emb-30: emb-30 encodes an anaphase-promoting complex/cyclosome (APC/C) component orthologous to mammalian APC-4 and Schizosaccharomyces pombe Lid1; EMB-30 is required for the metaphase-to-anaphase transition during meiosis and mitosis, for establishing anterior-posterior polarity in the early embryo, and for proper localization of germline granules and the maternally provided PAR-2 and PAR-3 prot…
let-23	F39B2.4	2.375	S	sur-2: sur-2 encodes a novel protein that is orthologous to the Drosophila and human MED23 mediator subunits; sur-2 is a downstream component of the let-60-ras-mediated signaling pathway and likely functions by regulating transcription of genes essential for a number of developmental processes, including vulval development, larval development, and formation of the gonad and mail tail; sur-2 is ex…
egl-15	ZK1058.9	2.35714	L	ZK1058.9:
let-756	Y87G2A.10	2.35714	S	Y87G2A.10:
daf-2	C10G11.5	2.35714	S	pnk-1:
let-756	T24A11.1	2.33333	L	mtm-3:
let-756	R02F2.8	2.33333	L	R02F2.8:
let-756	K04G7.3	2.33333	L	ogt-1: ogt-1 encodes an ortholog of O-linked N-acetylglucosamine (O-GlcNAc) transferase (OGT; OMIM:300255) with 12 N-terminal tetratricopeptide (TPR) domains (generally thought to enable protein-protein interactions) and a C-terminal putative catalytic domain; although loss of ogt-1 activity has no effect on overall viability or fertility, ogt-1 mutations result in alterations in macronutrient st…
let-756	F26A1.14	2.33333	L	F26A1.14:
let-756	C35D10.12	2.33333	L	C35D10.12:
daf-2	T20B12.9	2.33333	L	T20B12.9:
daf-2	R151.1	2.33333	L	R151.1:
daf-2	B0361.5	2.33333	L	psd-1:
let-23	ZK418.7	2.33333	L	ZK418.7:
let-23	ZC395.3	2.33333	L	toc-1: toc-1 encodes an integral membrane protein with similarity to divalent metal ion transporters; by homology, TOC-1 is predicted to function in regulation of intracellular metal ion (particularly zinc) homeostasis; toc-1 is the upstream gene in an operon with clk-1, a timing gene that is necessary for ubiquinone biosynthesis; RNAi experiments directed against toc-1 sequences result in egg-la…
let-23	R151.9	2.33333	L	pfd-5:
let-23	K10D2.7	2.33333	L	K10D2.7:
let-23	F08F8.10	2.33333	L	F08F8.10:
let-23	C35D10.5	2.33333	L	C35D10.5:
egl-15	C15F1.3	2.33333	S	tra-2: The tra-2 gene encodes a transmembrane receptor that functions in the sex determination pathway to specify female fates in hermaphroditic XX animals; tra-2 encodes two proteins: TRA-2A, the major protein expressed at all developmental stages, and TRA-2B, a form specific to the hermaphrodite germ line; in hermaphrodites, direct interaction between the TRA-2A intracellular domain inhibits FE…
sem-5	ZK546.14	2.3125	S	ZK546.14:
let-60	Y53C10A.12	2.3125	S	hsf-1: hsf-1 encodes the C. elegans heat-shock transcription factor ortholog; HSF-1 functions as a transcriptional regulator of stress-induced gene expression whose activity is required for heat-shock and proteotoxicity response, larval development, innate immunity, and regulation of adult lifespan.
let-60	C10H11.9	2.3125	S	let-502: let-502 encodes a Rho-binding Ser/Thr kinase orthologous to human myotonic dystrophy kinase (DM-kinase); let-502 is required for early embryonic cleavages, embryonic elongation, migration of hypodermal P cells to a ventral position, normal spermathecal contraction, and fertility; LET-502 is required for hypodermal cells to properly change their shape, and is expressed in those cells, dur…
egl-15	F56F3.6	2.3	L	ins-17: ins-17 encodes an insulin-like peptide.
let-756	Y54G11A.10	2.3	S	lin-7: lin-7 encodes a protein that contains a PDZ domain and an L27 domain, two protein interaction domains that likely serve as organizational centers for large macromolecular complexes in polarized cells; LIN-7 is required for proper basolateral localization of the LET-23/EGF receptor in vulval epithelial cells, and along with LIN-2 and LIN-10, forms a protein complex that likely mediates this…
sem-5	K05C4.6	2.3	S	hmp-2: hmp-2 encodes a beta-catenin; HMP-2 activity is required during embryonic development for cell adhesion at adherens junctions, cell migration, and body morphogenesis; as a beta-catenin, HMP-2 likely functions solely as part of a cadherin-catenin complex, as in yeast two-hybrid assays, HMP-2 is the only C. elegans beta-catenin that binds HMP-1/alpha-catenin and HMR-1/cadherin; additionally,…
sos-1	Y18D10A.5	2.3	S	gsk-3:
let-756	F55G1.13	2.28571	S	F55G1.13:
clk-2	ZK418.1	2.25	L	nhr-9:
clk-2	F56C9.8	2.25	L	F56C9.8:
bar-1	T10F2.3	2.25	L	ulp-1:
bar-1	C45G9.5	2.25	L	C45G9.5:
egl-15	F37C12.1	2.25	L	F37C12.1:
egl-15	F09F7.4	2.25	L	F09F7.4:
egl-15	D1044.6	2.25	L	D1044.6:
egl-15	C26E6.6	2.25	L	C26E6.6:
daf-2	R02F2.7	2.25	L	R02F2.7:
daf-2	M01F1.3	2.25	L	M01F1.3:
daf-2	F35G12.10	2.25	L	asb-1: asb-1 encodes a homolog of ATP synthase B, closely similar to its paralog ASB-2, that is required for embryonic viability and for the normal proliferation of germline cells; asb-1 is preferentially expressed in germline cells, while RNAi of asb-1 causes embryonic lethality and sterility with a defective progression to meiosis.
daf-2	B0284.3	2.25	L	B0284.3:
clk-2	C10H11.9	2.25	S	let-502: let-502 encodes a Rho-binding Ser/Thr kinase orthologous to human myotonic dystrophy kinase (DM-kinase); let-502 is required for early embryonic cleavages, embryonic elongation, migration of hypodermal P cells to a ventral position, normal spermathecal contraction, and fertility; LET-502 is required for hypodermal cells to properly change their shape, and is expressed in those cells, dur…
sem-5	M110.5	2.25	S	dab-1: dab-1 encodes an ortholog of the cytoplasmic adaptor protein DISABLED, required for normal molting and meiotic arrest; DAB-1 is also required for EGL-17 secretion from vulval cells, and thus indirectly for normal sex myoblast (SM) migration and egg-laying; DAB-1 contains a conserved PTB domain and signals that confer localization to Golgi-proximal vesicles, and DAB-1 localizes to vesicular…
sem-5	F32H2.3	2.25	S	spd-2: spd-2 encodes a protein with three predicted coiled-coil domains; SPD-2 activity is essential for centrosome maturation and duplication, and hence for proper mitotic spindle assembly; in regulating the early steps of centrosome maturation, SPD-2 acts together with the coiled-coil protein SPD-5, the Aurora-A kinase AIR-1, and the cytoplasmic dynein DHC-1; in regulating centrosome duplicatio…
sem-5	C37A2.4	2.25	S	cye-1: cye-1 encodes a homolog of the G1 cell cycle regulator cyclin E; CYE-1 is required for progression through the G1 phase of the cell cycle and for endoreduplication in intestinal cells, and is required maternally both for embryonic development and for the proper execution of several post-embryonic lineages (e.g. vulval development); CYE-1 is provided maternally and expressed ubiquitously in…
sma-6	F29D11.1	2.25	S	lrp-1:
bar-1	ZC404.8	2.25	S	spn-4: spn-4 encodes a protein containing an RNP-type RNA-binding domain; SPN-4 is required for rotation, but not polarization, of the mitotic spindle in the P1 blastomere of the two-cell stage embryo; SPN-4 is also required for mesectoderm and mesendoderm formation in conjunction with proper localization of maternal cell-fate determinants such as SKN-1; in addition, SPN-4 binds the glp-1 3' UTR …
bar-1	C07A12.4	2.25	S	pdi-2:
bar-1	AC7.2	2.25	S	soc-2: soc-2 encodes a leucine-rich repeat protein; soc-2 functions downstream in the let-60/Ras and egl-15/FGF receptor signaling pathways to positively and negatively regulate signaling through these pathways, respectively, and thus affect such processes as vulval development, osmoregulation, and muscle membrane extension; consistent with its role in regulating Ras-mediated signal transduction,…
glp-1	M176.6	2.25	S	kin-15:
glp-1	C34C6.6	2.25	S	prx-5: prx-5 encodes an ortholog of the human receptor for type I peroxisomal targeting signal protein, PXR1 (or PEX5; OMIM:600414), which when mutated leads to neonatal adrenoleukodystrophy or Zellweger syndrome; PXR1 protein is a component of the peroxisomal import machinery known to exist in organisms like yeast, plants and mammals.
egl-15	Y39H10A.7	2.25	S	chk-1: chk-1 encodes a CHK1-like serine threonin protein kinase that affects fertility.
egl-15	K12H4.1	2.25	S	ceh-26: ceh-26 encodes a protein that contains a prospero-related homeodomain; expressed in nuclei of the adult head, tail neurons, and one cell in the postdeirids.
egl-15	C06C3.1	2.25	S	mel-11: mel-11 encodes the C. elegans ortholog of the vertebrate smooth muscle myosin-associated phosphatase regulatory subunit (PP-1M); during development, mel-11 activity negatively regulates embryonic morphogenesis, and genetic analysis suggests that mel-11 acts with let-502, and in parallel to fem-2, in one of two redundant pathways that ensures proper embryonic elongation; prior to elongatio…
egl-15	AH6.5	2.25	S	mex-6: mex-6 encodes a CCCH zinc-finger protein highly similar to MEX-5 that functions with MEX-5 to affect embryonic viability, establish soma germline asymmetry in embryos and establish PIE-1, MEX-1, and POS-1 asymmetry in embryos, and also affects formation of intestinal cells; MEX-6 and MEX-5 may act downstream of the PAR proteins.
daf-2	T04A8.14	2.25	S	emb-5: emb-5 encodes the C. elegans ortholog of the Spt6 family of RNA polymerase II transcription elongation factors; first identified in screens for temperature-sensitive embryonic lethal mutations, emb-5 is required for the correct timing of the second E (endoderm)-cell division in the early embryo and thus, for normal embryonic gastrulation; in addition, emb-5 activity is required postembryon…
daf-2	R01E6.1	2.25	S	odr-1: odr-1 encodes a putative guanylyl cyclase; odr-1 activity is required for normal responses to all AWC-sensed odorants; ODR-1 is expressed in chemosensory neurons including AWC, where it localizes to the flattened ciliated endings.
let-23	ZK792.6	2.25	S	let-60: let-60 encodes a member of the GTP-binding RAS protooncogene family; let-60 activity is required for viability, vulval development, spicule development, germ line meiotic progression, posterior development of the hypodermis, chemotaxis, sex myoblast migration, and muscle membrane extension; let-60 acts genetically downstream of let-23 with respect to vulval development and upstream of the…
let-23	F23C8.6	2.25	S	F23C8.6:
let-60	K05C4.6	2.25	S	hmp-2: hmp-2 encodes a beta-catenin; HMP-2 activity is required during embryonic development for cell adhesion at adherens junctions, cell migration, and body morphogenesis; as a beta-catenin, HMP-2 likely functions solely as part of a cadherin-catenin complex, as in yeast two-hybrid assays, HMP-2 is the only C. elegans beta-catenin that binds HMP-1/alpha-catenin and HMR-1/cadherin; additionally,…
let-60	F11A1.3	2.23077	S	daf-12: daf-12 encodes a member of the steroid hormone receptor superfamily that affects dauer formation downstream of the TGF- and insulin signaling pathways, and affects gonad-dependent adult longevity together with DAF-16, chemosensory signal transduction, and distal tip cell migration and hypodermal and intestinal cell lineages during the L3 larval stage; expressed in the nucleus and in most …
daf-2	C37A2.4	2.22222	S	cye-1: cye-1 encodes a homolog of the G1 cell cycle regulator cyclin E; CYE-1 is required for progression through the G1 phase of the cell cycle and for endoreduplication in intestinal cells, and is required maternally both for embryonic development and for the proper execution of several post-embryonic lineages (e.g. vulval development); CYE-1 is provided maternally and expressed ubiquitously in…
let-756	M01F1.3	2.21429	L	M01F1.3:
daf-2	F23C8.6	2.21429	S	F23C8.6:
let-60	W02D7.7	2.21429	S	sel-9: sel-9 encodes a member of the p24 family of proteins that affects growth and locomotion and likely functions to negatively regulate the transport of lin-12 and glp-1 to the cell surface; genetically interacts with mutations in lin-12 that affect the extracellular domain with respect to egg laying, AC/VU fate decision, and vulval formation and interacts with glp-1 mutations with respect to …
let-756	ZC155.7	2.2	L	syn-16:
egl-15	B0285.1	2.2	L	B0285.1:
let-756	T24C12.4	2.2	S	T24C12.4:
let-756	F40F4.6	2.2	S	F40F4.6:
sem-5	F33C8.1	2.2	S	tag-53: tag-53 encodes a protein with high similarity to human Attractin, and affects fertility and locomotion.
sma-6	T07A9.6	2.2	S	daf-18: daf-18 encodes a lipid phosphatase homologous to the human PTEN tumor suppresor (OMIM:601728, mutated in Cowden disease and several cancers); DAF-18 negatively regulates insulin-like signaling mediated by DAF-2/IR and AGE-1/PI3K and thus plays a role in metabolism, development, and longevity; based on sequence and genetic analysis, DAF-18 is predicted to dephosphorylate AGE-1-generated PI…
glp-1	R13F6.4	2.2	S	ten-1: This gene encodes a homolog of mammalian TNX
daf-2	F45E6.6	2.2	S	sdz-19:
sem-5	ZC101.2	2.1875	S	unc-52: The unc-52 gene encodes perlecan, a protein orthologous to human basement membrane-specific heparan sulfate proteoglycan core protein (HSPG2; OMIM:142461, which when mutated leads to Schwartz-Jampel syndrome or dyssegmental dysplasia); UNC-52 plays essential roles in muscle structure development and regulation of growth factor-like signaling pathways; UNC-52 is synthesized by the hypoderm…
let-60	F47A4.2	2.17857	S	dpy-22: dpy-22 encodes a broadly expressed protein, homologous to the human transcriptional mediator protein TRAP230, which is involved in WNT and RAS signaling, as well as in dosage compensation; DPY-22 has a C-terminal glutamine-rich domain that is dispensable for inhibition of RAS-dependent cell differentiation, but is required for inhibition of BAR-1-dependent gene expression.
let-23	F56F3.6	2.16667	L	ins-17: ins-17 encodes an insulin-like peptide.
sem-5	F38G1.1	2.16667	S	che-2: che-2 encodes a protein that contains G-protein beta-like WD-40 repeats that affects chemotaxis, dauer formation, and longevity; expressed in the cilia of most ciliated sensory neurons, some head neurons, and male tail rays.
bar-1	T28F12.3	2.16667	S	sos-1: The sos-1 gene, also known as let-341, encodes an ortholog of Son of sevenless, a guanine nucleotide exchange factor that affects viability, sex myoblast migration, vulval induction, and oogenesis; it acts genetically downstream of let-23 and upstream of let-60 with respect to vulval development.
bar-1	T07H6.2	2.16667	S	mom-1: mom-1 encodes a predicted O-acyltransferase that is orthologous to Porcupine proteins conserved across a wide range of species; MOM-1 functions as part of a Wnt/MAPK signaling pathway that is required maternally for endoderm induction in the early embryo; by homology, MOM-1 is predicted to be a membrane-spanning endoplasmic reticulum protein that stimulates post-translational processing of…
daf-2	T13C5.1	2.16667	S	daf-9: daf-9 encodes a cytochrome P450 of the CYP2 subfamily that by homology is predicted to function as a steroidogenic or fatty acid hydroxylase; DAF-9 likely functions cell nonautonomously in hypodermal and neuronal cells to produce, for the DAF-12 nuclear receptor, a lipophilic hormone whose presence is necessary for bypassing entry into the alternative L3/dauer larval stage and promoting re…
sma-6	C14F5.5	2.14286	S	sem-5: sem-5 encodes a Src homology (SH) domain 2 and 3-containing protein, orthologous to human GRB2 (OMIM:108355), that functions in multiple signaling pathways during development; these pathways include those regulating sex myoblast migration, muscle membrane extension, vulval induction, fluid balance, viability, and formation of the male tail; SEM-5 acts downstream of the LET-23 epidermal gro…
clk-2	M01F1.3	2.125	L	M01F1.3:
clk-2	D1044.5	2.125	L	D1044.5:
clk-2	Y34D9A.10	2.125	S	Y34D9A.10:
glp-1	Y87G2A.10	2.125	S	Y87G2A.10:
sos-1	C10G11.5	2.125	S	pnk-1:
let-23	F54D5.5	2.125	S	F54D5.5:
clk-2	T28F12.2	2.1	S	unc-62: unc-62 encodes a Meis-class homeodomain protein required for posterior embryonic morphogenesis, male tail morphogenesis, commissure formation by VD and DD motor neurons, vulval morphogenesis, and normal locomotion; UNC-62 is orthologous to Drosophila HOMOTHORAX; both maternal-effect unc-62 alleles and the zygotic lethal unc-62(s472) allele phenotypically resemble mutations of the caudal o…
bar-1	T20B12.8	2.08333	L	hmg-4: hmg-4 encodes a protein with strong similarity to the highly conserved high mobility group protein SSRP1 (structure-specific DNA recognition protein); by homology, HMG-4 is predicted to be a member of the FACT (facilitates chromatin transcription) complex that functions as a transcription elongation factor; RNAi experiments indicate that hmg-4 is required for locomotion and larval developm…
sem-5	F29D11.1	2.07143	S	lrp-1:
daf-2	C34C6.6	2.07143	S	prx-5: prx-5 encodes an ortholog of the human receptor for type I peroxisomal targeting signal protein, PXR1 (or PEX5; OMIM:600414), which when mutated leads to neonatal adrenoleukodystrophy or Zellweger syndrome; PXR1 protein is a component of the peroxisomal import machinery known to exist in organisms like yeast, plants and mammals.
egl-15	ZK1058.2	2.0625	S	pat-3:
let-60	C50F4.11	2.04545	S	mdf-1: mdf-1 encodes a coiled-coil domain-containing protein that is orthologous to the Saccharomyces cerevisiae mitotic spindle checkpoint protein Mad1p; consistent with a role as a checkpoint protein, MDF-1 is required in C. elegans for mitotic genome stability and hence, long-term survival and fertility; in vitro, MDF-1 interacts with MDF-2, the C. elegans Mad2p ortholog.
let-756	T02C12.2	2	L	T02C12.2:
let-756	M01F1.8	2	L	M01F1.8:
let-756	F54D8.6	2	L	F54D8.6:
let-756	F21H11.2	2	L	F21H11.2:
clk-2	R07E5.12	2	L	R07E5.12:
clk-2	B0280.6	2	L	B0280.6:
bar-1	R144.4	2	L	wip-1:
bar-1	K04G7.3	2	L	ogt-1: ogt-1 encodes an ortholog of O-linked N-acetylglucosamine (O-GlcNAc) transferase (OGT; OMIM:300255) with 12 N-terminal tetratricopeptide (TPR) domains (generally thought to enable protein-protein interactions) and a C-terminal putative catalytic domain; although loss of ogt-1 activity has no effect on overall viability or fertility, ogt-1 mutations result in alterations in macronutrient st…
bar-1	C28A5.4	2	L	ceh-43: A homeobox protein of the Distal-less (Dll) class that is required for development of the anterior hypdermis during embryonic morphogenesis for cell adhesion; also affects embryonic and larval viability; it is predominantly expressed in the head hypdodermis, neuronal support cells and CAN neurons.
egl-15	ZK418.6	2	L	ZK418.6:
egl-15	C46F11.1	2	L	unc-93: A novel putative transmembrane protein that affects muscle contraction and egg-laying; it is predicted to be a component of a two-pore potassium channel complex together with SUP-9 and SUP-10; it is expressed in head neurons including the four SIA neurons.
egl-15	C44F1.5	2	L	acy-3: acy-3 encodes a predicted member of the adenylyl cyclase family with highest similarity to human adenylate cyclase type 5; expressed in the support cells of ciliated neurons, in the head and tail ganglia, in two pairs of neurons in the retrovesicular ganglia, and in the spermatheca.
egl-15	C14B1.8	2	L	C14B1.8:
daf-2	E03A3.7	2	L	E03A3.7:
daf-2	B0280.10	2	L	B0280.10:
let-23	K01A11.2	2	L	K01A11.2:
let-756	T25F10.2	2	S	dbl-1: dbl-1 encodes a member of the transforming growth factor beta (TGFbeta) superfamily that includes Drosophila decapentaplegic (Dpp) and the vertebrate bone morphogenetic proteins (BMPs); DBL-1 functions as a dose-dependent ligand for the SMA-6 and DAF-4 TGFbeta receptors that ultimately activate the SMA-2, -3, and -4 complex of transcription factors to regulate body length and size, as well…
clk-2	F33C8.1	2	S	tag-53: tag-53 encodes a protein with high similarity to human Attractin, and affects fertility and locomotion.
sem-5	F55G1.13	2	S	F55G1.13:
sem-5	C01B7.4	2	S	tag-117:
sma-6	R08E3.3	2	S	R08E3.3:
sma-6	F43G9.5	2	S	F43G9.5: F43G9.5 encodes a NUDIX hydrolase that is a (perhaps evolutionarily conserved) target of transcriptional activation by DAF-16; loss of F43G9.5 function has no obvious effect on lifespan, dauer formation, or fat storage.
sma-6	C07A12.4	2	S	pdi-2:
bar-1	Y65B4A.3	2	S	Y65B4A.3:
bar-1	F29D11.1	2	S	lrp-1:
glp-1	C04F12.3	2	S	ikb-1: ikb-1 encodes an ortholog of human BCL3 (OMIM:109560) that physically interacts with the checkpoint protein MRT-2; ikb-1(nr2019) and ikb-1(nr2027) mutants display no obvious phenotype other than shortened lifespan; mutation of BCL3 is frequently associated with recurring translocations found in the neoplastic cells of patients with chronic lymphocytic leukemia, and has been implicated in c…
egl-15	T13C5.1	2	S	daf-9: daf-9 encodes a cytochrome P450 of the CYP2 subfamily that by homology is predicted to function as a steroidogenic or fatty acid hydroxylase; DAF-9 likely functions cell nonautonomously in hypodermal and neuronal cells to produce, for the DAF-12 nuclear receptor, a lipophilic hormone whose presence is necessary for bypassing entry into the alternative L3/dauer larval stage and promoting re…
egl-15	C10G11.5	2	S	pnk-1:
sos-1	ZC101.2	2	S	unc-52: The unc-52 gene encodes perlecan, a protein orthologous to human basement membrane-specific heparan sulfate proteoglycan core protein (HSPG2; OMIM:142461, which when mutated leads to Schwartz-Jampel syndrome or dyssegmental dysplasia); UNC-52 plays essential roles in muscle structure development and regulation of growth factor-like signaling pathways; UNC-52 is synthesized by the hypoderm…
sos-1	F58A3.2	2	S	egl-15: egl-15 encodes an FGF-like receptor tyrosine kinase orthologous to human FGFR1 (OMIM:136350, which when mutated leads to Pfeiffer syndrome); EGL-15 is required for several processes including fluid balance and sex myoblast migration, which is essential for proper development of the egg-laying system, and is required to phosphorylate SAX-7, which inhibits the colocalization of SAX-7 with t…
daf-2	F38E1.7	2	S	mom-2: mom-2 encodes a member of the Wnt family of secreted signaling glycoproteins that is required for induction of endodermal (gut) tissue in the 4-cell stage embryo; MOM-2, required in the inducing blastomere (P2) at the 4-cell stage, may be the ligand for MOM-5, a Frizzled homolog, thought to act in the receiving blastomere (EMS); MOM-2 genetically interacts in the same pathway as KIN-19, bu…
let-60	T14B4.6	2	S	dpy-2: The dpy-2 gene encodes an unusual cuticular collagen that is required for maintaining the normal body length of the animal in later larval stages; dpy-2 interacts with other cuticular collagens such as dpy-10 and sqt-1, and suppresses mutations in glp-1, mup-1, and emb-5.
let-60	H20J18.1	2	S	scd-1: scd-1 encodes a novel protein with several regions that are extremely glutamine (Q) rich, interspersed with other residues (usually alanine); SCD-1 affects signalling by proteins in the DAF-7/transforming growth factor (TGF)-beta pathway (DAF-1, DAF-8, and DAF-14), and the Q-rich regions of SCD-1 protein may mediate epigenetic changes of stably heritable tertiary conformation.
bar-1	F43C1.2	2	S,L	mpk-1: mpk-1 encodes a mitogen-activated protein (MAP) kinase that acts in the vulval precursor cells to affect LET-60(Ras)-mediated induction of vulval cell fates, and also affects larval viability, morphology of the male spicules, and acts in combination with mek-2 to permit germ cell exit from the pachytene stage of first meiotic prophase; both LIN-1 and LIN-31 act genetically downstream of mp…
let-756	T28F12.3	1.94444	S	sos-1: The sos-1 gene, also known as let-341, encodes an ortholog of Son of sevenless, a guanine nucleotide exchange factor that affects viability, sex myoblast migration, vulval induction, and oogenesis; it acts genetically downstream of let-23 and upstream of let-60 with respect to vulval development.
clk-2	F37C12.1	1.93333	L	F37C12.1:
let-60	K12H4.1	1.92857	S	ceh-26: ceh-26 encodes a protein that contains a prospero-related homeodomain; expressed in nuclei of the adult head, tail neurons, and one cell in the postdeirids.
let-756	F54D5.5	1.91667	S	F54D5.5:
glp-1	ZC434.6	1.91667	S	aph-2: aph-2 encodes an ortholog of nicastrin, which associates with presenilin and membrane-bound Notchl in aph-2 mutants, the specification of pi-cells is compromised.
daf-2	K04G7.1	1.875	L	K04G7.1:
daf-2	F09F7.2	1.875	L	mlc-3: mlc-3 encodes an essential myosin light chain; large-scale RNAi screens indicate that mlc-3 activity is required for both embryonic and postembryonic development, as well as for normal locomotion and egg laying.
sem-5	F22B5.7	1.875	S	zyg-9: zyg-9 encodes a predicted microtubule-association protein (MAP) of the XMAP215 family; during early embryonic development, maternal zyg-9 activity is required for microtubule-dependent processes such as meiotic and mitotic spindle organization and pronuclear migration; further, zyg-9 is essential for formation of long astral microtubules; ZYG-9 is required for centrosomal localization of T…
egl-15	C34C6.6	1.875	S	prx-5: prx-5 encodes an ortholog of the human receptor for type I peroxisomal targeting signal protein, PXR1 (or PEX5; OMIM:600414), which when mutated leads to neonatal adrenoleukodystrophy or Zellweger syndrome; PXR1 protein is a component of the peroxisomal import machinery known to exist in organisms like yeast, plants and mammals.
sos-1	Y38H6C.20	1.875	S	Y38H6C.20:
let-23	T23G11.3	1.875	S	gld-1: gld-1 encodes a protein containing a K homology RNA binding domain that is required for meiotic cell cycle progression during oogenesis in parallel with gld-2, and also affects spermatogenesis; it physically interacts with its putative mRNA targets in vitro and with FOG-2, and is expressed in the cytoplasm at high levels during meiotic prophase.
egl-15	F13B10.1	1.85714	L	tir-1: tir-1 encodes a protein that may be involved in apoptosis: from N- to C-terminus, it has three domains; the first two are sterile alpha motif (SAM) domains; the last is a Toll-interleukin 1 (IL1) receptor (TIR) domain.
bar-1	Y53C10A.12	1.85714	S	hsf-1: hsf-1 encodes the C. elegans heat-shock transcription factor ortholog; HSF-1 functions as a transcriptional regulator of stress-induced gene expression whose activity is required for heat-shock and proteotoxicity response, larval development, innate immunity, and regulation of adult lifespan.
sos-1	C07A12.4	1.85714	S	pdi-2:
daf-2	B0414.5	1.85714	S	cpb-3: cpb-3 encodes a cytoplasmic polyadenylation element binding (CPEB) protein homolog; CPB-3 is dispensable for oogenesis, in contrast to CPEBs in vertebrates (Xenopus), arthropods (Drosophila), and molluscs (Spisula), which all participate in oogenesis.
egl-15	B0361.10	1.83333	L	B0361.10:
let-756	M02A10.3	1.83333	S	sli-1:
sem-5	T27E4.2	1.83333	S	hsp-16.11: hsp-16.11 encodes a 16-kD heat shock protein (HSP) that is a member of the hsp16/hsp20/alphaB-crystallin (HSP16) family of heat shock proteins, and that is identical to the protein encoded by hsp-16.1; hsp-16.11 expression is induced in response to heat shock or other environmental stresses; HSP-16.11 is likely to function as passive ligand temporarily preventing unfolded proteins from…
let-23	Y39H10A.7	1.8125	S	chk-1: chk-1 encodes a CHK1-like serine threonin protein kinase that affects fertility.
let-60	Y87G2A.10	1.8125	S	Y87G2A.10:
let-756	M88.1	1.8	L	ugt-62:
egl-15	C27F2.10	1.8	L	C27F2.10:
egl-15	C26E6.3	1.8	L	C26E6.3:
clk-2	Y52D5A.2	1.8	S	Y52D5A.2:
clk-2	F47C12.1	1.8	S	F47C12.1:
sma-6	F55B12.3	1.8	S	sel-10: sel-10 encodes two isoforms of an F-box and WD-repeat-containing protein that is a member of the CDC4/CUL-1 family of E2-E3 ubiquitin ligases that target cell cycle control proteins for ubiquitin-mediated degradation; SEL-10 functions as a negative regulator of the LIN-12/Notch-like signaling pathway in C. elegans and thus may contribute to cell fate decisions mediated by LIN-12; SEL-10 p…
glp-1	F54B11.6	1.8	S	F54B11.6:
glp-1	E01A2.3	1.8	S	lin-44: lin-44 encodes one of five C. elegans Wnt signaling ligands; during development, LIN-44 activity is required non-cell-autonomously for polarity specification of asymmetric cell divisions of the B, U, and F cells in the male, and the T cell in males and hermaphrodites; in addition, LIN-44 functions redundantly with MOM-2 and CWN-2 to pattern the P7.p lineage during vulval development; lin-…
sos-1	C10H11.9	1.8	S	let-502: let-502 encodes a Rho-binding Ser/Thr kinase orthologous to human myotonic dystrophy kinase (DM-kinase); let-502 is required for early embryonic cleavages, embryonic elongation, migration of hypodermal P cells to a ventral position, normal spermathecal contraction, and fertility; LET-502 is required for hypodermal cells to properly change their shape, and is expressed in those cells, dur…
daf-2	F47D12.4	1.8	S	hmg-1.2:
let-23	W02D7.7	1.8	S	sel-9: sel-9 encodes a member of the p24 family of proteins that affects growth and locomotion and likely functions to negatively regulate the transport of lin-12 and glp-1 to the cell surface; genetically interacts with mutations in lin-12 that affect the extracellular domain with respect to egg laying, AC/VU fate decision, and vulval formation and interacts with glp-1 mutations with respect to …
let-60	T14B4.7	1.8	S	dpy-10: A cuticle collagen protein that afffects body morphology and movement and genetically interacts with the sqt-1 collagen gene.
let-60	C47G2.2	1.8	S	unc-130: A member of the forkhead domain family of transcription factors that affects the generation of the AWA and ASG chemosensory neurons and is partially required for male tail morphogenesis and embryogenesis; it is expressed in the AWA and ASG precursors; it is required for the graded spatial expression of the UNC-129 TGF-beta guidance factor.
let-60	C27A2.6	1.8	S	dsh-2: dsh-2 encodes a protein containing a DIX domain, a DEP domain, and a PDZ domain that is required for embryonic viability and functions in Wnt pathway signaling between the embryonic blastomeres P2 and EMS with respect to endoderm specification and to orient the division axis of the EMS cell; expressed from the four-cell embryo stage, and is primarily associated with membranes.
daf-2	T19B4.7	1.775	S	unc-40: The unc-40 gene encodes a netrin receptor that is required to guide dorsal-ventral cell and axon migrations, and is required for correct polarization and migration of the neuroblasts QL and QR.
let-756	C14B1.5	1.75	L	C14B1.5: C14B1.5 encodes an ortholog of S. cerevisiae YIL103 and human DPH2L1/OVCA1 (OMIM:603527, deleted or downregulated in ovarian tumors); C14B1.5 is paralogous to S. cerevisiae DPH2/YKL191W, a protein component of diphtamide synthesis; C14B1.5 has no obvious function in mass RNAi assays.
clk-2	F10F2.9	1.75	L	pqn-29: The protein product of this gene is predicted to contain a glutamine/asparagine (Q/N)-rich ('prion') domain, by the algorithm of Michelitsch and Weissman (as of the WS77 release of WormBase, i.e., in wormpep77).
clk-2	C38D4.3	1.75	L	C38D4.3:
bar-1	R13G10.1	1.75	L	dpy-27: dpy-27 encodes an ATP-binding protein that is a homolog of the SMC4 subunit of mitotic condensin; DPY-27, in combination with other proteins including MIX-1, act as a unit to repress X-linked gene expression during hermaphrodite dosage compensation; in XX oocytes and early embryos, DPY-27 exhibits diffuse nuclear localization, but by the 30-cell stage of embryogenesis, DPY-27 specifically…
bar-1	F10F2.6	1.75	L	F10F2.6:
bar-1	C36A4.4	1.75	L	C36A4.4:
bar-1	C26E6.3	1.75	L	C26E6.3:
egl-15	H14A12.2	1.75	L	fum-1: fum-1 is orthologous to human FUMARASE (FH; OMIM:136850), which when mutated leads to fumarase deficiency; FUM-1A and FUM-1B are predicted to be mitochondrial.
egl-15	C45G9.9	1.75	L	C45G9.9:
daf-2	F35G12.4	1.75	L	F35G12.4:
daf-2	C34C12.3	1.75	L	pph-6:
daf-2	C28A5.5	1.75	L	C28A5.5:
let-23	T23F11.1	1.75	L	T23F11.1:
let-23	F48E8.3	1.75	L	F48E8.3:
let-23	F43C1.2	1.75	L	mpk-1: mpk-1 encodes a mitogen-activated protein (MAP) kinase that acts in the vulval precursor cells to affect LET-60(Ras)-mediated induction of vulval cell fates, and also affects larval viability, morphology of the male spicules, and acts in combination with mek-2 to permit germ cell exit from the pachytene stage of first meiotic prophase; both LIN-1 and LIN-31 act genetically downstream of mp…
bar-1	C50F4.11	1.75	S	mdf-1: mdf-1 encodes a coiled-coil domain-containing protein that is orthologous to the Saccharomyces cerevisiae mitotic spindle checkpoint protein Mad1p; consistent with a role as a checkpoint protein, MDF-1 is required in C. elegans for mitotic genome stability and hence, long-term survival and fertility; in vitro, MDF-1 interacts with MDF-2, the C. elegans Mad2p ortholog.
daf-2	T10H9.2	1.75	S	scd-2:
daf-2	F54F3.1	1.75	S	nid-1:
daf-2	F46C8.6	1.75	S	dpy-7: dpy-7 encodes a cuticular collagen; DPY-7 functions as a structural constituent of the extracellular cuticle whose activity is required for normal cuticular morphology and hence, proper body form.
daf-2	F13B9.5	1.75	S	ksr-1:
let-23	F38G1.1	1.75	S	che-2: che-2 encodes a protein that contains G-protein beta-like WD-40 repeats that affects chemotaxis, dauer formation, and longevity; expressed in the cilia of most ciliated sensory neurons, some head neurons, and male tail rays.
let-60	F13B9.5	1.75	S	ksr-1:
clk-2	Y39H10A.7	1.71429	S	chk-1: chk-1 encodes a CHK1-like serine threonin protein kinase that affects fertility.
glp-1	F54F7.5	1.71429	S	mes-1: The mes-1 gene encodes a receptor tyrosine kinase-like protein that is required for unequal cell divisions in the early embryonic germline; during embryonic cell divisions, mes-1 is involved in positioning of the early mitotic spindle and of associated P granules.
let-23	F37C12.1	1.7	L	F37C12.1:
bar-1	F27E5.2	1.7	S	pax-3: pax-3 encodes a divergent paired-like homeodomain protein that does not belong to the Q50, K50, or S50 classes; PAX-3 is required for locomotion and vulval development; pax-3(RNAi) animals have consistent Pvl and Unc phenotypes (as well as less consistent Bmd, Rup, and Stp phenotypes).
sem-5	Y65B4A.3	1.6875	S	Y65B4A.3:
clk-2	T28F12.3	1.66667	S	sos-1: The sos-1 gene, also known as let-341, encodes an ortholog of Son of sevenless, a guanine nucleotide exchange factor that affects viability, sex myoblast migration, vulval induction, and oogenesis; it acts genetically downstream of let-23 and upstream of let-60 with respect to vulval development.
let-756	T20B12.7	1.66667	L	T20B12.7:
let-756	R144.1	1.66667	L	klp-6: klp-6 encodes a predicted monomeric kinesin and member of the UNC-104 family.
let-756	K04G7.11	1.66667	L	K04G7.11:
let-756	F37C12.16	1.66667	L	srb-9:
let-756	C35D10.7	1.66667	L	C35D10.7:
let-756	C32A3.3	1.66667	L	C32A3.3:
daf-2	R144.9	1.66667	L	mdt-11:
daf-2	C27F2.10	1.66667	L	C27F2.10:
let-23	ZK418.4	1.66667	L	lin-37:
sem-5	F17C11.8	1.66667	S	tag-318:
bar-1	ZK792.6	1.66667	S	let-60: let-60 encodes a member of the GTP-binding RAS protooncogene family; let-60 activity is required for viability, vulval development, spicule development, germ line meiotic progression, posterior development of the hypodermis, chemotaxis, sex myoblast migration, and muscle membrane extension; let-60 acts genetically downstream of let-23 with respect to vulval development and upstream of the…
bar-1	C27A2.6	1.66667	S	dsh-2: dsh-2 encodes a protein containing a DIX domain, a DEP domain, and a PDZ domain that is required for embryonic viability and functions in Wnt pathway signaling between the embryonic blastomeres P2 and EMS with respect to endoderm specification and to orient the division axis of the EMS cell; expressed from the four-cell embryo stage, and is primarily associated with membranes.
clk-2	C35D10.16	1.625	L	arx-6: arx-6 encodes the C. elegans ortholog of the p20Arc subunit of the actin-related protein (Arp)2/3 complex.
let-23	E03A3.8	1.625	L	E03A3.8:
let-756	H38K22.1	1.6	L	evl-14: evl-14 encodes a homolog of the yeast sister cohesion protein Pds5p that functions during both mitosis and meiosis and is implicated in the maintenance of sister chromatid cohesion in late prophase, and affects vulval morphology, meiotic germline development, embryonic and larval viability, fertility, and cell divisions in the germ line as well as in vulval and somatic gonad lineages; som…
let-756	B0285.9	1.6	L	ckb-2: ckb-2 encodes an isoform of choline kinase whose activity has been verified in vitro; CKB-1 through CKB-4 comprise a related group ('B') of choline kinases; purified CKB-2 has a strong preference for choline over ethanolamine, a specific activity of 2.4 micromol/min/mg protein and a pH optimum near 10.
clk-2	ZC513.6	1.6	S	oma-2: The oma-2 gene encodes a zinc finger protein of the TIS11 finger type that is paralogous to OMA-1; while either oma-1 or oma-2 individually have no obvious mutant phenotype, a normal copy of at least one of these genes is required for oocyte maturation.
clk-2	T23G11.3	1.6	S	gld-1: gld-1 encodes a protein containing a K homology RNA binding domain that is required for meiotic cell cycle progression during oogenesis in parallel with gld-2, and also affects spermatogenesis; it physically interacts with its putative mRNA targets in vitro and with FOG-2, and is expressed in the cytoplasm at high levels during meiotic prophase.
bar-1	C32D5.2	1.6	S	sma-6: sma-6 encodes a serine/threonine protein kinase that is orthologous to type I TGF-beta receptors; sma-6 activity is required for regulating body length and for proper development of the male tail; sma-6 expression first begins at the 1.5-fold stage of embryogenesis and continues through adulthood; sma-6 is expressed in dorsal and ventral hypodermis, pharyngeal muscle, and the intestine; ex…
sos-1	T27C4.4	1.6	S	egr-1: egr-1 encodes a homolog of human MTA1, part of an ATP-dependent complex with nucleosome remodelling and histone deacetylation activities that may promote tumor metastasis; in conjunction with its paralog egl-27, egr-1 is required for proper organization in all parts of the embryo, and for the embryonic expression of hlh-8.
sos-1	F47D12.4	1.6	S	hmg-1.2:
daf-2	C32F10.2	1.6	S	lin-35: lin-35 encodes the C. elegans retinoblastoma protein (Rb) ortholog; lin-35 was first identified in screens for synthetic multivulva (synMuv) genes and as a class B synMuv gene, functions redundantly with class A genes to antagonize Ras signaling and negatively regulate vulval development; in addition, lin-35 activity is required redundantly with: 1) pha-1 and ubc-18 for early steps in pha…
let-60	C16D9.2	1.6	S	rol-3: rol-3 was identified in screens for recessive mutations that affect body morphology; strong loss-of-function mutations in rol-3 result in early-to-mid larval lethality, while weaker mutations result in animals that are left-handed rollers at the adult stage only; lethal rol-3 mutations are suppressed by mutations in srl-1 and srl-2.
let-23	B0285.1	1.58333	L	B0285.1:
let-756	R151.4	1.5	L	R151.4:
let-756	F52C9.1	1.5	L	F52C9.1:
clk-2	ZK418.5	1.5	L	ZK418.5:
clk-2	R07E5.10	1.5	L	pdcd-2: This gene encodes a homolog of mammalian PROGRAMMED CELL DEATH 2 (PDCD2).
clk-2	H14A12.2	1.5	L	fum-1: fum-1 is orthologous to human FUMARASE (FH; OMIM:136850), which when mutated leads to fumarase deficiency; FUM-1A and FUM-1B are predicted to be mitochondrial.
clk-2	C45G9.9	1.5	L	C45G9.9:
clk-2	C34E10.6	1.5	L	atp-2: atp-2 encodes the beta subunit (active site) of the F1 portion of the mitochondrial ATP synthase, also known as mitochondrial respiratory chain (MRC) complex V; ATP-2 activity is required for normal mobility, pharyngeal pumping, defecation, growth, and lifespan, and for development past the third larval stage; in males, ATP-2 activity is also required cell autonomously in male-specific sen…
clk-2	C05D2.1	1.5	L	daf-4: daf-4 encodes a transmembrane serine/threonine kinase that is the sole C. elegans ortholog of the type II transforming growth factor-beta (TGF-b) receptors; DAF-4 activity is required for several biological processes, including entry into and exit from the dauer larval stage, body size determination, male tail patterning, egg laying, chemosensory neuron specification, and increased thermot…
clk-2	B0285.8	1.5	L	ckb-1: ckb-1 encodes a putative choline kinase; CKB-1 through CKB-4 comprise a related group ('B') of choline kinases.
clk-2	B0285.1	1.5	L	B0285.1:
sma-6	ZK1058.2	1.5	L	pat-3:
egl-15	R13G10.2	1.5	L	amx-1:
let-23	R07E5.10	1.5	L	pdcd-2: This gene encodes a homolog of mammalian PROGRAMMED CELL DEATH 2 (PDCD2).
let-23	B0285.4	1.5	L	B0285.4:
let-756	F11D5.5	1.5	S	F11D5.5:
sma-6	Y43C5A.6	1.5	S	rad-51: rad-51 encodes two isoforms of a protein orthologous to S. cerevisiae Rad51p and Dmc1p, and to E. coli RecA, and paralogous to C30A5.2; RAD-51 proteins are probably required for meiotic recombination; while dispensable for viability and meiotic synapsis, RAD-51A/B are required for normal chromosomal morphology, univalent formation, dissociation of chiasmata, hyperresistance of meiotic pac…
bar-1	T19E7.3	1.5	S	bec-1: bec-1 encodes a coiled-coil protein that is orthologous to the yeast and mammalian autophagy proteins Apg6/Vps30p/beclin1; bec-1 activity is required for normal dauer morphogenesis and survival of dauer larvae, as well as for adult life span extension of daf-2(e1370) mutants at 15 degrees; in addition, loss of bec-1 activity by large-scale RNAi indicates that BEC-1 is required for normal g…
bar-1	F58A3.2	1.5	S	egl-15: egl-15 encodes an FGF-like receptor tyrosine kinase orthologous to human FGFR1 (OMIM:136350, which when mutated leads to Pfeiffer syndrome); EGL-15 is required for several processes including fluid balance and sex myoblast migration, which is essential for proper development of the egg-laying system, and is required to phosphorylate SAX-7, which inhibits the colocalization of SAX-7 with t…
glp-1	F47D12.4	1.5	S	hmg-1.2:
egl-15	C16D9.2	1.5	S	rol-3: rol-3 was identified in screens for recessive mutations that affect body morphology; strong loss-of-function mutations in rol-3 result in early-to-mid larval lethality, while weaker mutations result in animals that are left-handed rollers at the adult stage only; lethal rol-3 mutations are suppressed by mutations in srl-1 and srl-2.
sos-1	Y39H10A.7	1.5	S	chk-1: chk-1 encodes a CHK1-like serine threonin protein kinase that affects fertility.
sos-1	F22B5.7	1.5	S	zyg-9: zyg-9 encodes a predicted microtubule-association protein (MAP) of the XMAP215 family; during early embryonic development, maternal zyg-9 activity is required for microtubule-dependent processes such as meiotic and mitotic spindle organization and pronuclear migration; further, zyg-9 is essential for formation of long astral microtubules; ZYG-9 is required for centrosomal localization of T…
let-23	F43C1.2	1.5	S	mpk-1: mpk-1 encodes a mitogen-activated protein (MAP) kinase that acts in the vulval precursor cells to affect LET-60(Ras)-mediated induction of vulval cell fates, and also affects larval viability, morphology of the male spicules, and acts in combination with mek-2 to permit germ cell exit from the pachytene stage of first meiotic prophase; both LIN-1 and LIN-31 act genetically downstream of mp…
let-60	C05D11.4	1.5	S	let-756: let-756 encodes an fibroblast growth factor (FGF)-like ligand that is required for progression through early larval development; LET-756 is expressed from late embryogenesis to adulthood, with a peak of expression in larvae; with EGL-17, LET-756 is redundantly required to activate EGL-15/FGFR, which in turn activates protein degradation in adult muscle cells; homozygotes for partial loss…
let-60	C34C6.6	1.4375	S	prx-5: prx-5 encodes an ortholog of the human receptor for type I peroxisomal targeting signal protein, PXR1 (or PEX5; OMIM:600414), which when mutated leads to neonatal adrenoleukodystrophy or Zellweger syndrome; PXR1 protein is a component of the peroxisomal import machinery known to exist in organisms like yeast, plants and mammals.
let-23	F54D5.5	1.41667	S	F54D5.5:
let-756	R144.4	1.4	L	wip-1:
egl-15	C27F2.8	1.4	L	C27F2.8:
let-756	M110.5	1.4	S	dab-1: dab-1 encodes an ortholog of the cytoplasmic adaptor protein DISABLED, required for normal molting and meiotic arrest; DAB-1 is also required for EGL-17 secretion from vulval cells, and thus indirectly for normal sex myoblast (SM) migration and egg-laying; DAB-1 contains a conserved PTB domain and signals that confer localization to Golgi-proximal vesicles, and DAB-1 localizes to vesicular…
clk-2	ZC404.8	1.4	S	spn-4: spn-4 encodes a protein containing an RNP-type RNA-binding domain; SPN-4 is required for rotation, but not polarization, of the mitotic spindle in the P1 blastomere of the two-cell stage embryo; SPN-4 is also required for mesectoderm and mesendoderm formation in conjunction with proper localization of maternal cell-fate determinants such as SKN-1; in addition, SPN-4 binds the glp-1 3' UTR …
bar-1	Y54G11A.10	1.4	S	lin-7: lin-7 encodes a protein that contains a PDZ domain and an L27 domain, two protein interaction domains that likely serve as organizational centers for large macromolecular complexes in polarized cells; LIN-7 is required for proper basolateral localization of the LET-23/EGF receptor in vulval epithelial cells, and along with LIN-2 and LIN-10, forms a protein complex that likely mediates this…
let-60	F54F3.1	1.4	S	nid-1:
let-60	T23D8.1	1.375	S	mom-5:
let-60	C07A12.4	1.36364	S	pdi-2:
let-60	AC7.2	1.35714	S	soc-2: soc-2 encodes a leucine-rich repeat protein; soc-2 functions downstream in the let-60/Ras and egl-15/FGF receptor signaling pathways to positively and negatively regulate signaling through these pathways, respectively, and thus affect such processes as vulval development, osmoregulation, and muscle membrane extension; consistent with its role in regulating Ras-mediated signal transduction,…
let-756	C14B1.3	1.33333	L	C14B1.3: This gene encodes a protein containing an F-box, a motif predicted to mediate protein-protein interactions either with homologs of yeast Skp-1p or with other proteins.
daf-2	T20B12.7	1.33333	L	T20B12.7:
daf-2	T20B12.5	1.33333	L	T20B12.5:
daf-2	T15B12.2	1.33333	L	T15B12.2:
daf-2	F26A1.9	1.33333	L	F26A1.9:
daf-2	F21H11.3	1.33333	L	tbx-2: tbx-2 encodes one of 21 C. elegans T-box transcription factors; during development, tbx-2 activity is required for normal adaptation, but not chemotaxis, to attractive odorants sensed by the AWC amphid neurons; tbx-2 is also required redundantly with unc-3 and unc-31 for negative regulation of dauer formation, and large-scale RNAi screens reveal an essential role for tbx-2 in early larval …
daf-2	F09F7.4	1.33333	L	F09F7.4:
daf-2	C05D2.8	1.33333	L	C05D2.8:
let-23	R02F2.5	1.33333	L	R02F2.5:
let-23	C38D4.6	1.33333	L	pal-1: pal-1 encodes a homeodomain protein that is the C. elegans Caudal ortholog; PAL-1 is required maternally and embryonically for cell fate specification and posterior patterning during embryogenesis; PAL-1 is also required postembryonically for fate specification of the posterior V6 neuroectoblast during male tail development; PAL-1 is expressed in posterior blastomeres beginning at the four…
let-756	Y34D9A.10	1.33333	S	Y34D9A.10:
let-756	T14B4.6	1.33333	S	dpy-2: The dpy-2 gene encodes an unusual cuticular collagen that is required for maintaining the normal body length of the animal in later larval stages; dpy-2 interacts with other cuticular collagens such as dpy-10 and sqt-1, and suppresses mutations in glp-1, mup-1, and emb-5.
sem-5	B0198.3	1.33333	S	B0198.3:
daf-2	F29D11.1	1.28571	S	lrp-1:
let-60	T27F7.1	1.27778	S	T27F7.1:
let-756	C45G9.10	1.25	L	C45G9.10:
clk-2	T20B12.7	1.25	L	T20B12.7:
clk-2	F26A1.1	1.25	L	F26A1.1:
sma-6	C38D4.6	1.25	L	pal-1: pal-1 encodes a homeodomain protein that is the C. elegans Caudal ortholog; PAL-1 is required maternally and embryonically for cell fate specification and posterior patterning during embryogenesis; PAL-1 is also required postembryonically for fate specification of the posterior V6 neuroectoblast during male tail development; PAL-1 is expressed in posterior blastomeres beginning at the four…
bar-1	R10E4.9	1.25	L	R10E4.9:
daf-2	C34E10.8	1.25	L	C34E10.8:
sem-5	C09B8.1	1.25	S	ipp-5: ipp-5 encodes a type I inositol 5-phosphatase homolog; ipp-5 acts downstream of let-23 to negatively regulate IP3 signaling and is involved in spermathecal contractions during ovulation; an ipp-5::gfp transcriptional reporter is expressed in the adult distal spermatheca and weakly in the proximal sheath.
bar-1	F54F7.5	1.25	S	mes-1: The mes-1 gene encodes a receptor tyrosine kinase-like protein that is required for unequal cell divisions in the early embryonic germline; during embryonic cell divisions, mes-1 is involved in positioning of the early mitotic spindle and of associated P granules.
glp-1	T13C5.1	1.25	S	daf-9: daf-9 encodes a cytochrome P450 of the CYP2 subfamily that by homology is predicted to function as a steroidogenic or fatty acid hydroxylase; DAF-9 likely functions cell nonautonomously in hypodermal and neuronal cells to produce, for the DAF-12 nuclear receptor, a lipophilic hormone whose presence is necessary for bypassing entry into the alternative L3/dauer larval stage and promoting re…
egl-15	M01B2.1	1.25	S	kin-30: kin-30 encodes a predicted tyrosine kinase; kin-30 is expressed during larval stages, but has not been detected in adults; the expression of kin-30 was experimentally verified by RT-PCR.
egl-15	F47D12.4	1.25	S	hmg-1.2:
egl-15	C08H9.5	1.25	S	old-1: old-1 encodes a receptor protein tyrosine kinase; old-1 activity is required for stress resistance and regulation of adult lifespan: old-1 mRNA expression is upregulated in response to stress and in daf-2 and age-1 mutant backgrounds; likewise, overexpression of old-1 in wild-type animals extends lifespan and increases resistance to heat and UV irradiation; an OLD-1::GFP fusion protein is …
daf-2	C03C11.2	1.25	S	fog-3: fog-3 encodes a protein that has similarity, in its N-terminus, to the vertebrate Tob, BTG1, and BTG2 proteins that function in growth control and/or differentiation; in C. elegans, FOG-3 activity is required in the germ line throughout development for initiation and maintenance of spermatogenesis; fog-3 mRNA is expressed at highest levels in the L3, L4, and young adult stages of developme…
let-756	ZK1058.5	1.2	L	ZK1058.5:
let-756	K01A11.1	1.2	L	K01A11.1:
bar-1	T04A8.14	1.2	L	emb-5: emb-5 encodes the C. elegans ortholog of the Spt6 family of RNA polymerase II transcription elongation factors; first identified in screens for temperature-sensitive embryonic lethal mutations, emb-5 is required for the correct timing of the second E (endoderm)-cell division in the early embryo and thus, for normal embryonic gastrulation; in addition, emb-5 activity is required postembryon…
clk-2	K12H4.1	1.2	S	ceh-26: ceh-26 encodes a protein that contains a prospero-related homeodomain; expressed in nuclei of the adult head, tail neurons, and one cell in the postdeirids.
clk-2	F54C8.3	1.2	S	emb-30: emb-30 encodes an anaphase-promoting complex/cyclosome (APC/C) component orthologous to mammalian APC-4 and Schizosaccharomyces pombe Lid1; EMB-30 is required for the metaphase-to-anaphase transition during meiosis and mitosis, for establishing anterior-posterior polarity in the early embryo, and for proper localization of germline granules and the maternally provided PAR-2 and PAR-3 prot…
clk-2	C27A2.6	1.2	S	dsh-2: dsh-2 encodes a protein containing a DIX domain, a DEP domain, and a PDZ domain that is required for embryonic viability and functions in Wnt pathway signaling between the embryonic blastomeres P2 and EMS with respect to endoderm specification and to orient the division axis of the EMS cell; expressed from the four-cell embryo stage, and is primarily associated with membranes.
sem-5	Y87G2A.10	1.2	S	Y87G2A.10:
sem-5	T11F8.3	1.2	S	rme-2:
sma-6	F47A4.2	1.2	S	dpy-22: dpy-22 encodes a broadly expressed protein, homologous to the human transcriptional mediator protein TRAP230, which is involved in WNT and RAS signaling, as well as in dosage compensation; DPY-22 has a C-terminal glutamine-rich domain that is dispensable for inhibition of RAS-dependent cell differentiation, but is required for inhibition of BAR-1-dependent gene expression.
glp-1	C36B1.10	1.2	S	gska-3:
let-60	F59F3.5	1.2	S	ver-4:
clk-2	ZC395.8	1.16667	L	ztf-8:
daf-2	ZC395.8	1.16667	L	ztf-8:
let-60	F46C8.6	1.16667	S	dpy-7: dpy-7 encodes a cuticular collagen; DPY-7 functions as a structural constituent of the extracellular cuticle whose activity is required for normal cuticular morphology and hence, proper body form.
let-756	W03A5.1	1.125	L	W03A5.1:
clk-2	R144.4	1.125	L	wip-1:
daf-2	R144.4	1.125	L	wip-1:
let-60	T05C12.6	1.1	S	mig-5: mig-5 encodes one of three C. elegans Dishevelled homologs; as part of both canonical and non-canonical Wnt signaling pathways, mig-5 activity is required maternally and embryonically for cell migration, cell fate specification, and proper spindle orientation in the early embryo; cells affected by mig-5 mutations include the distal tip cells (DTCs), the QL neuroblast descendants (QL.d), th…
let-60	F45E10.1	1.1	S	unc-53: UNC-53 encodes at least five large (~1200-1600 residue) proteins, orthologous to human NAV1, NAV2/RAINB1 (OMIM:607026), and NAV3, and homologous to Drosophila CG10662; UNC-53 proteins are required for anteroposterior guidance of migrating cells and axons, and for egg-laying, correct backward locomotion, full body size, and male mating; UNC-53 proteins vary in their N-terminal regions but …
let-60	C07H6.7	1.1	S	lin-39: lin-39 encodes a homeodomain protein homologous to the Deformed and Sex combs reduced family of homeodomain proteins; lin-39 is required cell autonomously for specification of mid-body region cell fates, including those of the VC neurons and the vulval precursor cells (VPCs), during postembryonic development; lin-39 activity is also required for normal migration of the QR, and to a lesser…
sem-5	Y73C8B.4	1.05556	S	lag-2: lag-2 encodes a transmembrane protein of the Delta/Serrate/Lag-2 (DSL) family that functions as a signaling ligand for the GLP-1 and LIN-12 Notch-like receptors; LAG-2 is required for larval viability and for cell fate decisions involving the germline (meiosis vs mitosis), the somatic gonad, and the early embryo; in addition, LAG-2 functions redundantly with the transmembrane APX-1 and sec…
clk-2	F59A2.4	1	L	F59A2.4:
clk-2	C27F2.4	1	L	C27F2.4:
egl-15	R13G10.1	1	L	dpy-27: dpy-27 encodes an ATP-binding protein that is a homolog of the SMC4 subunit of mitotic condensin; DPY-27, in combination with other proteins including MIX-1, act as a unit to repress X-linked gene expression during hermaphrodite dosage compensation; in XX oocytes and early embryos, DPY-27 exhibits diffuse nuclear localization, but by the 30-cell stage of embryogenesis, DPY-27 specifically…
daf-2	R07E5.7	1	L	R07E5.7:
daf-2	F56C9.11	1	L	F56C9.11:
daf-2	F52C9.1	1	L	F52C9.1:
daf-2	F37A8.2	1	L	F37A8.2:
let-756	F55C7.7	1	S	unc-73: The unc-73 gene encodes a guanine nucleotide exchange factor (GNEF) similar to the Trio protein; UNC-73 is required for vulval morphogenesis, for the migration of QL, QR, and hypodermal P cells, the commisure outgrowth of D type motoneurons, and amphid axon outgrowth; UNC-73 has GNEF activity for both CED-10 and MIG-2 in vitro; the requirement for UNC-73 in P cell migration can be suppres…
let-756	C27A2.6	1	S	dsh-2: dsh-2 encodes a protein containing a DIX domain, a DEP domain, and a PDZ domain that is required for embryonic viability and functions in Wnt pathway signaling between the embryonic blastomeres P2 and EMS with respect to endoderm specification and to orient the division axis of the EMS cell; expressed from the four-cell embryo stage, and is primarily associated with membranes.
sem-5	W02D7.7	1	S	sel-9: sel-9 encodes a member of the p24 family of proteins that affects growth and locomotion and likely functions to negatively regulate the transport of lin-12 and glp-1 to the cell surface; genetically interacts with mutations in lin-12 that affect the extracellular domain with respect to egg laying, AC/VU fate decision, and vulval formation and interacts with glp-1 mutations with respect to …
egl-15	C50E10.4	1	S	sop-2: sop-2 encodes a SAM domain-containing protein that is related to, but not orthologous with, Polycomb group proteins and ETS transcription factors; during development, SOP-2 activity is required for maintaining a restricted pattern of Hox gene expression, such as that of mab-5 and egl-5, to specific cells and tissues; thus, SOP-2 is required for proper cell fate specification in a variety o…
egl-15	C09D8.1	1	S	ptp-3: ptp-3 encodes a receptor-like tyrosine phosphatase orthologous to the LAR (Leukocyte Common Antigen Related, OMIM:179590) subfamily of receptor-like tyrosine phosphatases that contain extracellular immunoglobulin-like and fibronectin type III domains and have been implicated in linking cell adhesion to intracellular phosphotyrosine levels; PTP-3 plays a role in gastrulation and epidermal d…
daf-2	Y39H10A.7	1	S	chk-1: chk-1 encodes a CHK1-like serine threonin protein kinase that affects fertility.
daf-2	M142.1	1	S	unc-119: unc-119 encodes a novel protein that is highly conserved amongst metazoans; unc-119 activity is required for proper development of the nervous system, including axonal branching and fasciculation, and hence, for normal movement, chemosensation, and feeding; unc-119 is expressed pan-neuronally beginning in the early embryo (~60 cells) and continuing through adulthood; although the molecul…
daf-2	F54C8.3	1	S	emb-30: emb-30 encodes an anaphase-promoting complex/cyclosome (APC/C) component orthologous to mammalian APC-4 and Schizosaccharomyces pombe Lid1; EMB-30 is required for the metaphase-to-anaphase transition during meiosis and mitosis, for establishing anterior-posterior polarity in the early embryo, and for proper localization of germline granules and the maternally provided PAR-2 and PAR-3 prot…
daf-2	F32A11.2	1	S	hpr-17:
daf-2	C07H6.8	1	S	cux-7: cux-7 encodes an conserved but unfamiliar protein orthologous to the human gene XE7 and the Drosophila gene CG2179-PA; since cux-7 is in an operon with clk-2, CUX-7 might have some role in telomere maintenance, development or rhythmic behavior; however, cux-7 currently has no known function, and is dispensable for viability and gross morphology in mass RNAi screens.
let-23	W06F12.3	1	S	W06F12.3:
let-60	T19B4.7	1	S	unc-40: The unc-40 gene encodes a netrin receptor that is required to guide dorsal-ventral cell and axon migrations, and is required for correct polarization and migration of the neuroblasts QL and QR.
sem-5	Y69H2.2	0.916667	S	Y69H2.2:
let-756	C26E6.9	0.833333	L	set-2:
daf-2	ZC155.4	0.833333	L	ZC155.4:
egl-15	C27A2.6	0.833333	S	dsh-2: dsh-2 encodes a protein containing a DIX domain, a DEP domain, and a PDZ domain that is required for embryonic viability and functions in Wnt pathway signaling between the embryonic blastomeres P2 and EMS with respect to endoderm specification and to orient the division axis of the EMS cell; expressed from the four-cell embryo stage, and is primarily associated with membranes.
sos-1	W02D7.7	0.833333	S	sel-9: sel-9 encodes a member of the p24 family of proteins that affects growth and locomotion and likely functions to negatively regulate the transport of lin-12 and glp-1 to the cell surface; genetically interacts with mutations in lin-12 that affect the extracellular domain with respect to egg laying, AC/VU fate decision, and vulval formation and interacts with glp-1 mutations with respect to …
sos-1	T21C12.2	0.833333	S	hpd-1: hpd-1 encodes a 4-hydroxyphenylpyruvate dioxygenase that is required for normally short lifespan and negative regulation of the dauer larval stage, with loss of hpd-1 function prolonging lifespan and promoting dauer formation; hpd-1 is a (perhaps evolutionarily conserved) target of transcriptional activation by DAF-16; HPD-1 is orthologous to human HPD (OMIM:276710, mutated in tyrosinemia …
let-23	Y37E11AR.6	0.833333	S	vab-2: The vab-2 gene encodes an ephrin molecule related to human ephrin B2 (OMIM:600527); VAB-2, expressed primarily in neuronal cells, is a ligand for the VAB-1 ephrin receptor and plays a role in embryonic cell movements, epidermal morphogenesis during later embryogenesis, and oocyte maturation; VAB-2 synergizes with PTP-3, a LAR-like receptor tyrosine phosphatase, to regulate morphogenesis.
let-60	F08F1.1	0.833333	S	kin-9: kin-9 encodes a predicted protein tyrosine kinase.
clk-2	Y116F11B.9	0.8	S	Y116F11B.9:
clk-2	F11C7.4	0.8	S	crb-1: crb-1 encodes a homolog of Drosophila CRUMBS that affects dauer formation and feeding behavior; CRB-1 can bind cyclic AMP-response element (CRE) sites and be phosphorylated by PKA in vitro, and is expressed immediately apical to the zonula adherens in embryos and then ubiquitously later during development and in adults; CRB-1 is homologous to human CRB1 (OMIM:604210, mutated in retinitis p…
sem-5	T27C4.4	0.8	S	egr-1: egr-1 encodes a homolog of human MTA1, part of an ATP-dependent complex with nucleosome remodelling and histone deacetylation activities that may promote tumor metastasis; in conjunction with its paralog egl-27, egr-1 is required for proper organization in all parts of the embryo, and for the embryonic expression of hlh-8.
bar-1	T22D2.1	0.8	S	vab-19:
glp-1	ZK593.4	0.8	S	rbr-2:
glp-1	C14B1.1	0.8	S	pdi-1:
glp-1	C04A2.3	0.8	S	egl-27: egl-27 encodes a homolog of human MTA1, part of an ATP-dependent complex with nucleosome remodelling and histone deacetylation activities that may promote tumor metastasis; in conjunction with its paralog egr-1, egl-27 is required for proper organization in all parts of the embryo, and for the embryonic expression of hlh-8.
glp-1	B0240.3	0.8	S	daf-11: The daf-11 gene encodes a guanylate cyclase that affects dauer formation, chemotaxis, and axon formation; it is genetically upstream of daf-12 with respect to dauer larvae formation and is expressed in a subset of amphid neurons.
daf-2	F15A2.5	0.8	S	efn-3: efn-3 encodes a potential GPI-modified ephrin that is, with EFN-2, is required for normal epidermal organization in the male tail; EFN-3, along with EFN-1 and EFN-2, activates the VAB-1 tyrosine kinase in vivo and binds it in vitro, and has a minor role in embryonic epiboly.
let-60	Y47G6A.5	0.7	S	Y47G6A.5:
let-60	F22G12.4	0.7	S	F22G12.4:
let-23	ZC155.4	0.666667	L	ZC155.4:
sem-5	ZK593.4	0.666667	S	rbr-2:
let-23	C32A3.1	0.583333	L	sel-8: sel-8 encodes a nuclear protein required for LIN-12 and GLP-1 signalling; SEL-8 contains a novel motif shared with W09C5.1 and orthologs of W09C5.1 in S. cerevisiae (YER126c), Drosophila (DMIP259), and also has two prominent glutamine-rich domains.
glp-1	T27F7.1	0.583333	S	T27F7.1:
clk-2	Y32H12A.3	0.5	L	dhs-9: dhs-9 encodes a member of the short-chain dehydrogenases/reductases family (SDR).
clk-2	R151.7	0.5	L	R151.7:
let-756	T27F7.1	0.5	S	T27F7.1:
sma-6	ZK899.8	0.5	S	gap-2: gap-2 encodes a Ras GTPase-activating protein (RasGAP) that is orthologous to mammalian nGAP and synGAP (OMIM:606136, OMIM:603384, synGAP is essential for postnatal survival and neuronal development); by homology, GAP-2 is predicted to function as a negative regulator of Ras signaling by enhancing the intrinsically weak Ras GTPase activity; gap-2 loss-of-function mutations partially suppre…
sma-6	F43C1.2	0.2	L	mpk-1: mpk-1 encodes a mitogen-activated protein (MAP) kinase that acts in the vulval precursor cells to affect LET-60(Ras)-mediated induction of vulval cell fates, and also affects larval viability, morphology of the male spicules, and acts in combination with mek-2 to permit germ cell exit from the pachytene stage of first meiotic prophase; both LIN-1 and LIN-31 act genetically downstream of mp…
daf-2	C32A3.1	0.166667	S	sel-8: sel-8 encodes a nuclear protein required for LIN-12 and GLP-1 signalling; SEL-8 contains a novel motif shared with W09C5.1 and orthologs of W09C5.1 in S. cerevisiae (YER126c), Drosophila (DMIP259), and also has two prominent glutamine-rich domains.
let-756	T04A8.14	0	L	emb-5: emb-5 encodes the C. elegans ortholog of the Spt6 family of RNA polymerase II transcription elongation factors; first identified in screens for temperature-sensitive embryonic lethal mutations, emb-5 is required for the correct timing of the second E (endoderm)-cell division in the early embryo and thus, for normal embryonic gastrulation; in addition, emb-5 activity is required postembryon…
sma-6	T04A8.14	0	L	emb-5: emb-5 encodes the C. elegans ortholog of the Spt6 family of RNA polymerase II transcription elongation factors; first identified in screens for temperature-sensitive embryonic lethal mutations, emb-5 is required for the correct timing of the second E (endoderm)-cell division in the early embryo and thus, for normal embryonic gastrulation; in addition, emb-5 activity is required postembryon…
clk-2	T27F7.1	0	S	T27F7.1:
clk-2	C05D2.1	0	S	daf-4: daf-4 encodes a transmembrane serine/threonine kinase that is the sole C. elegans ortholog of the type II transforming growth factor-beta (TGF-b) receptors; DAF-4 activity is required for several biological processes, including entry into and exit from the dauer larval stage, body size determination, male tail patterning, egg laying, chemosensory neuron specification, and increased thermot…
egl-15	T27F7.1	0	S	T27F7.1:
daf-2	C14B1.1	0	S	pdi-1:
sos-1	F54D5.5	-0.0714286	S	F54D5.5:
daf-2	T04A8.14	-0.5	L	emb-5: emb-5 encodes the C. elegans ortholog of the Spt6 family of RNA polymerase II transcription elongation factors; first identified in screens for temperature-sensitive embryonic lethal mutations, emb-5 is required for the correct timing of the second E (endoderm)-cell division in the early embryo and thus, for normal embryonic gastrulation; in addition, emb-5 activity is required postembryon…

## Sheet: All Interaction Strengths
Notes:
A. Note that the following interaction strengths should be interpreted with caution as most do not exceed an internal reproducibility measure.
B. There are more 579 more rows in this spread sheet than the 7008 gene pairs reported to be tested in the accompanying paper because there are many experiments done within both the Signaling batch and the LGIII batch of experiments or are reciprocal experiments where the query-target identity is switched and are therefore not counted as a unique test between two genes.
C. The interaction strengths are computed from averages across the usable rounds.
Query	Target	Strength	Screen	Target_Description
sem-5	F27E5.2	6	S	pax-3: pax-3 encodes a divergent paired-like homeodomain protein that does not belong to the Q50, K50, or S50 classes; PAX-3 is required for locomotion and vulval development; pax-3(RNAi) animals have consistent Pvl and Unc phenotypes (as well as less consistent Bmd, Rup, and Stp phenotypes).
bar-1	ZC395.10	6	L	ZC395.10:
bar-1	K05C4.6	6	S	hmp-2: hmp-2 encodes a beta-catenin; HMP-2 activity is required during embryonic development for cell adhesion at adherens junctions, cell migration, and body morphogenesis; as a beta-catenin, HMP-2 likely functions solely as part of a cadherin-catenin complex, as in yeast two-hybrid assays, HMP-2 is the only C. elegans beta-catenin that binds HMP-1/alpha-catenin and HMR-1/cadherin; additionally,…
egl-15	T27D1.3	6	L	T27D1.3:
egl-15	F35G12.8	6	L	smc-4: The smc-4 gene encodes a homolog of the SMC4 subunit of mitotic condensin; SMC-4 acts with MIX-1 to enable chromosome segregation.
daf-2	F54D5.5	6	S	F54D5.5:
let-756	T21G5.3	5.91667	S	glh-1: glh-1 encodes a putative DEAD-box RNA helicase that contains four CCHC zinc fingers and is homologous to Drosophila VASA, a germ-line-specific, ATP-dependent RNA helicase; at permissive temperature, GLH-1 is required redundantly with GLH-4 for proper germ-line development and fertility, specifically for regulating the normal extent of germ-line proliferation, oogenesis, and the production …
bar-1	Y54E10BL.2	5.9	S	col-48:
bar-1	T26E3.3	5.85714	S	par-6: par-6 encodes a PDZ-domain-containing protein that is conserved in Drosophila and mammals; during development, maternally provided PAR-6 is required for establishing anterior-posterior polarity in the early C. elegans embryo; par-6 activity is also essential for determining proper apicobasal asymmetries associated with cell adhesion and gastrulation; PAR-6 localizes to the periphery of the…
sem-5	T27B1.1	5.83333	S	osm-1: osm-1 encodes a predicted intraflagellar transport (IFT) raft protein and is a presumptive cargo molecule for kinesin-II, and OSM-1 is required along with OSM-6 for the proper assembly of the middle segments of sensory cilia; osm-1 may act in a pathway with avr-14 to affect resistance to ivermectin-induced cessation of pumping, and mutants are defective in avoidance of solutions of high os…
sem-5	D1014.8	5.83333	S	spr-1:
let-756	T27C4.4	5.8	S	egr-1: egr-1 encodes a homolog of human MTA1, part of an ATP-dependent complex with nucleosome remodelling and histone deacetylation activities that may promote tumor metastasis; in conjunction with its paralog egl-27, egr-1 is required for proper organization in all parts of the embryo, and for the embryonic expression of hlh-8.
bar-1	K07D8.1	5.8	S	mup-4: The mup-4 gene encodes a novel transmembrane protein required for junctional attachments between hypodermis and muscle, and between the apical epithelial surface and the cuticular matrix.
glp-1	C05D2.1	5.8	S	daf-4: daf-4 encodes a transmembrane serine/threonine kinase that is the sole C. elegans ortholog of the type II transforming growth factor-beta (TGF-b) receptors; DAF-4 activity is required for several biological processes, including entry into and exit from the dauer larval stage, body size determination, male tail patterning, egg laying, chemosensory neuron specification, and increased thermot…
let-756	F34D10.4	5.75	L	F34D10.4:
bar-1	C07G2.3	5.75	L	cct-5: A homolog of the mouse chaperonin Ccte that affects protein folding; it is expressed at all life stages.
let-756	C38D4.6	5.66667	S	pal-1: pal-1 encodes a homeodomain protein that is the C. elegans Caudal ortholog; PAL-1 is required maternally and embryonically for cell fate specification and posterior patterning during embryogenesis; PAL-1 is also required postembryonically for fate specification of the posterior V6 neuroectoblast during male tail development; PAL-1 is expressed in posterior blastomeres beginning at the four…
egl-15	F53G12.5	5.66667	S	mex-3: mex-3 encodes two KH domain-containing RNA binding proteins; in the early embryo, maternally provided MEX-3 is required for specifying the identities of the anterior AB blastomere and its descendants, as well as for the identity of the P3 blastomere and proper segregation of the germline P granules; mex-3 mRNA is distributed uniformly in the syncytial core of the adult distal gonad, mature…
sma-6	M117.2	5.64286	S	par-5: PAR-5 is a 14-3-3 protein.
let-756	F33C8.1	5.625	S	tag-53: tag-53 encodes a protein with high similarity to human Attractin, and affects fertility and locomotion.
sma-6	Y18D10A.5	5.625	S	gsk-3:
sma-6	F38A6.1	5.625	S	pha-4:
sem-5	F43D9.4	5.61111	S	sip-1:
let-756	F57B10.12	5.6	S	mei-2: mei-2 encodes a novel protein that contains a region similar to the p80-targeting subunit of katanin that is required for embryonic viability, alignment of chromosomes at the metaphase plate, and establishment of the oocyte meiotic spindle together with MEI-1; can interact with MEI-1 in HeLa cells and this complex can function to disassemble microtubules, expressed in the germ line, throug…
sos-1	F27E5.2	5.6	S	pax-3: pax-3 encodes a divergent paired-like homeodomain protein that does not belong to the Q50, K50, or S50 classes; PAX-3 is required for locomotion and vulval development; pax-3(RNAi) animals have consistent Pvl and Unc phenotypes (as well as less consistent Bmd, Rup, and Stp phenotypes).
let-23	F15B9.7	5.58333	S	cdh-6: cdh-6 encodes a cadherin homolog, with a domain resembling seven transmembrane-sequence receptors, that may be orthologous to the Drosophila cadherin STAN; both CDH-6 and STAN are homologous to secretin-type receptors, have extracellular domains of similar lengths and domain compositions (with similar numbers of cadherin, EGF, laminin G, GFS, and HormR domains); however, the cytoplasmic do…
let-756	F53G12.5	5.57143	S	mex-3: mex-3 encodes two KH domain-containing RNA binding proteins; in the early embryo, maternally provided MEX-3 is required for specifying the identities of the anterior AB blastomere and its descendants, as well as for the identity of the P3 blastomere and proper segregation of the germline P granules; mex-3 mRNA is distributed uniformly in the syncytial core of the adult distal gonad, mature…
let-756	ZK1058.2	5.5	L	pat-3:
let-756	W10C8.2	5.5	S	pop-1: pop-1 encodes an HMG box-containing protein that is the sole C. elegans member of the TCF/LEF family of transcription factors; in C. elegans, POP-1 functions as a component of the canonical and noncanonical Wnt signaling pathways that are required for cell migrations and binary cell fate decisions associated with asymmetric cell division, respectively; in yeast two-hybrid assays, the POP-1…
let-756	F37C12.11	5.5	L	rps-21: rps-21 encodes a small ribosomal subunit S21 protein; by homology, RPS-21 is predicted to function in protein biosynthesis; in C. elegans, RPS-21 activity is required for embryonic and germline development, as well as the overall health of the animal.
sma-6	W02A2.7	5.5	S	mex-5: mex-5 encodes a novel protein that contains two CCCH zinc finger motifs; maternally provided MEX-5, which functions partly redundantly with the highly similar CCCH finger protein MEX-6, is essential for transducing polarity cues and establishing soma/germline asymmetry in the early embryo; in regulating soma/germline asymmetry, MEX-5 interacts with, and activates, the SOCS-box protein ZIF-…
bar-1	Y55F3AL.1	5.5	S	plx-1: plx-1 encodes a C. elegans plexin ortholog; by homology, PLX-1 is predicted to function as a semaphorin receptor whose activity is required for proper positioning of the ray 1 cells in the male tail; genetic analyses indicate that while plx-1 functions in the same genetic pathway as the smp-1 and smp-2 semaphorin-encoding genes to position ray 1 cells, it functions in parallel to unc-73/GE…
bar-1	F26E4.1	5.5	S	sur-6:
glp-1	Y41D4B.10	5.5	S	dsl-3: dsl-3 encodes a putative secreted protein with single DSL and EGF domains in series, somewhat like Delta/LAG-2; DSL-3 belongs to a nematode-specific family of Delta/LAG-2-like proteins that includes DSL-1, -2, -3, -5, -6, and -7.
egl-15	W02A2.7	5.5	S	mex-5: mex-5 encodes a novel protein that contains two CCCH zinc finger motifs; maternally provided MEX-5, which functions partly redundantly with the highly similar CCCH finger protein MEX-6, is essential for transducing polarity cues and establishing soma/germline asymmetry in the early embryo; in regulating soma/germline asymmetry, MEX-5 interacts with, and activates, the SOCS-box protein ZIF-…
let-23	T04H1.4	5.5	S	rad-50:
let-60	C12D8.11	5.5	S	rop-1: rop-1 encodes an RNAi-binding protein that is orthologous to the vertebrate 60-kDa Ro autoantigen that is the protein component of the Ro ribonucleoprotein (RNP) complex; ROP-1 binds the single C. elegans Ro RNP RNA component, YRN-1 (Y RNA) in vivo and although loss of rop-1 activity via mutation results in no obvious visible phenotypes, it does result in a dramatic decrease in YRN-1 level…
let-756	EEED8.5	5.4375	S	mog-5: The mog-5 gene encodes a DEAH helicase orthologous to the Drosophila CG8241, the human HRH1, and the S. cerevisiae PRP22 proteins.
let-756	K12C11.2	5.42857	S	smo-1:
bar-1	F58B6.3	5.42857	S	par-2: par-2 encodes a protein containing a C3HC4-type RING-finger, a specialized type of zinc-finger found in E3 ubiquitin ligase subunits; PAR-2 is required maternally for polarization of the C. elegans zygote along the anterior-posterior (A-P) axis and is asymmetrically localized to the posterior cortex of the one- and two-cell embryo via interdependent interactions with PAR-3, PAR-6, and PKC-…
sma-6	T23G11.3	5.41667	S	gld-1: gld-1 encodes a protein containing a K homology RNA binding domain that is required for meiotic cell cycle progression during oogenesis in parallel with gld-2, and also affects spermatogenesis; it physically interacts with its putative mRNA targets in vitro and with FOG-2, and is expressed in the cytoplasm at high levels during meiotic prophase.
let-756	AH6.5	5.375	S	mex-6: mex-6 encodes a CCCH zinc-finger protein highly similar to MEX-5 that functions with MEX-5 to affect embryonic viability, establish soma germline asymmetry in embryos and establish PIE-1, MEX-1, and POS-1 asymmetry in embryos, and also affects formation of intestinal cells; MEX-6 and MEX-5 may act downstream of the PAR proteins.
egl-15	R13G10.4	5.33333	L	R13G10.4: R13G10.4 encodes a predicted transmembrane protein orthologous to human ACDP1-ACDP4 and S. cerevisiae MAM3, and paralogous to C01H6.6, C33D12.2, C52D10.12, M02F4.3, and R04E5.2; by orthology with MAM3, R13G10.4 may participate in metal homoeostasis; R13G10.4, MAM3, and ACDP1-ACDP4 belong to a family of proteins (sharing an ACD domain) from bacteria, yeast, plants, and metazoa; murine Ac…
egl-15	EEED8.5	5.33333	S	mog-5: The mog-5 gene encodes a DEAH helicase orthologous to the Drosophila CG8241, the human HRH1, and the S. cerevisiae PRP22 proteins.
egl-15	C44H4.7	5.33333	S	eor-2: eor-2 encodes an unfamiliar protein, similar to CG17233 in Drosophila and KIAA1205 in H. sapiens, required for signal transduction by both RAS and Wnt pathways in both excretory system development and P12 fate specification.
sos-1	C54D1.6	5.33333	S	bar-1: bar-1 encodes a beta-catenin; during C. elegans development, BAR-1 likely functions as a transcriptional coactivator whose activity is required for Q neuroblast migration, P12 cell fate specification, and P3.p through P8.p vulval cell fate specification at two different stages of development; in specifying vulval cell fates, bar-1 interacts with Wnt and MAPK signaling pathways to regulate …
daf-2	T20B12.6	5.33333	L	mml-1:
let-23	C38D4.6	5.33333	S	pal-1: pal-1 encodes a homeodomain protein that is the C. elegans Caudal ortholog; PAL-1 is required maternally and embryonically for cell fate specification and posterior patterning during embryogenesis; PAL-1 is also required postembryonically for fate specification of the posterior V6 neuroectoblast during male tail development; PAL-1 is expressed in posterior blastomeres beginning at the four…
sem-5	F33D4.2	5.3125	S	itr-1: itr-1 encodes a putative inositol (1,4,5) trisphosphate receptor that affects the defecation cycle and pharyngeal pumping, and also affects ovulation in a pathway downstream of LET-23; interacts with UNC-54 in vivo, and is expressed in the adult intestine, pharynx, excretory cell, germ line, and spermatheca, with limited neuronal expression.
let-60	K08E5.3	5.3125	S	mua-3:
sma-6	K08B4.1	5.3	S	lag-1: lag-1 encodes a transcription factor orthologous to members of the CSL (CBF1, Suppressor of Hairless, LAG-1) family that is highly conserved amongst metazoans; during development, LAG-1 functions as a downstream effector in both the lin-12- and glp-1-mediated Notch-like signaling pathways and accordingly, is required for such processes as germline induction, AC/VU lateral signaling, and em…
bar-1	T21G5.3	5.3	S	glh-1: glh-1 encodes a putative DEAD-box RNA helicase that contains four CCHC zinc fingers and is homologous to Drosophila VASA, a germ-line-specific, ATP-dependent RNA helicase; at permissive temperature, GLH-1 is required redundantly with GLH-4 for proper germ-line development and fertility, specifically for regulating the normal extent of germ-line proliferation, oogenesis, and the production …
let-60	F57B10.12	5.3	S	mei-2: mei-2 encodes a novel protein that contains a region similar to the p80-targeting subunit of katanin that is required for embryonic viability, alignment of chromosomes at the metaphase plate, and establishment of the oocyte meiotic spindle together with MEI-1; can interact with MEI-1 in HeLa cells and this complex can function to disassemble microtubules, expressed in the germ line, throug…
sma-6	F59E12.12	5.28571	S	bli-2: A cuticle collagen involved in strut assembly in the adult cuticle.
let-756	F59A2.3	5.25	L	F59A2.3:
clk-2	F27C1.7	5.25	S	F27C1.7: This gene encodes a protein predicted by Eisenberg and coworkers, with 68% accuracy, to be mitochondrial.
sem-5	F53G12.5	5.25	S	mex-3: mex-3 encodes two KH domain-containing RNA binding proteins; in the early embryo, maternally provided MEX-3 is required for specifying the identities of the anterior AB blastomere and its descendants, as well as for the identity of the P3 blastomere and proper segregation of the germline P granules; mex-3 mRNA is distributed uniformly in the syncytial core of the adult distal gonad, mature…
bar-1	M117.2	5.25	S	par-5: PAR-5 is a 14-3-3 protein.
egl-15	T21G5.3	5.25	S	glh-1: glh-1 encodes a putative DEAD-box RNA helicase that contains four CCHC zinc fingers and is homologous to Drosophila VASA, a germ-line-specific, ATP-dependent RNA helicase; at permissive temperature, GLH-1 is required redundantly with GLH-4 for proper germ-line development and fertility, specifically for regulating the normal extent of germ-line proliferation, oogenesis, and the production …
daf-2	F47A4.2	5.25	S	dpy-22: dpy-22 encodes a broadly expressed protein, homologous to the human transcriptional mediator protein TRAP230, which is involved in WNT and RAS signaling, as well as in dosage compensation; DPY-22 has a C-terminal glutamine-rich domain that is dispensable for inhibition of RAS-dependent cell differentiation, but is required for inhibition of BAR-1-dependent gene expression.
daf-2	C26E6.4	5.25	L	rpb-2:
let-60	F11D5.3	5.25	S	F11D5.3: F11D5.3 encodes a putative tyrosine kinase homologous to human RS1 (OMIM:312700, mutated in juvenile X-linked retinoschisis).
let-60	C54D1.6	5.25	S	bar-1: bar-1 encodes a beta-catenin; during C. elegans development, BAR-1 likely functions as a transcriptional coactivator whose activity is required for Q neuroblast migration, P12 cell fate specification, and P3.p through P8.p vulval cell fate specification at two different stages of development; in specifying vulval cell fates, bar-1 interacts with Wnt and MAPK signaling pathways to regulate …
let-60	K06A5.7	5.1875	S	cdc-25.1: cdc-25.1 encodes a CDC25 phosphatase homolog that affects embryonic viability, meiosis, mitosis, proliferation of the intestine (E cell lineage), and germ line proliferation; it is expressed in the developing germline, in the nuclei of oocytes, embryonic nuclei, nuclei of embryonic cortical membranes, and sperm pronuclei, and in the germline precursors Z2 and Z3.
let-60	F22B5.7	5.1875	S	zyg-9: zyg-9 encodes a predicted microtubule-association protein (MAP) of the XMAP215 family; during early embryonic development, maternal zyg-9 activity is required for microtubule-dependent processes such as meiotic and mitotic spindle organization and pronuclear migration; further, zyg-9 is essential for formation of long astral microtubules; ZYG-9 is required for centrosomal localization of T…
sem-5	ZK792.6	5.16667	S	let-60: let-60 encodes a member of the GTP-binding RAS protooncogene family; let-60 activity is required for viability, vulval development, spicule development, germ line meiotic progression, posterior development of the hypodermis, chemotaxis, sex myoblast migration, and muscle membrane extension; let-60 acts genetically downstream of let-23 with respect to vulval development and upstream of the…
sem-5	ZC404.8	5.16667	S	spn-4: spn-4 encodes a protein containing an RNP-type RNA-binding domain; SPN-4 is required for rotation, but not polarization, of the mitotic spindle in the P1 blastomere of the two-cell stage embryo; SPN-4 is also required for mesectoderm and mesendoderm formation in conjunction with proper localization of maternal cell-fate determinants such as SKN-1; in addition, SPN-4 binds the glp-1 3' UTR …
sem-5	K06A5.7	5.16667	S	cdc-25.1: cdc-25.1 encodes a CDC25 phosphatase homolog that affects embryonic viability, meiosis, mitosis, proliferation of the intestine (E cell lineage), and germ line proliferation; it is expressed in the developing germline, in the nuclei of oocytes, embryonic nuclei, nuclei of embryonic cortical membranes, and sperm pronuclei, and in the germline precursors Z2 and Z3.
sem-5	C08H9.5	5.16667	S	old-1: old-1 encodes a receptor protein tyrosine kinase; old-1 activity is required for stress resistance and regulation of adult lifespan: old-1 mRNA expression is upregulated in response to stress and in daf-2 and age-1 mutant backgrounds; likewise, overexpression of old-1 in wild-type animals extends lifespan and increases resistance to heat and UV irradiation; an OLD-1::GFP fusion protein is …
bar-1	R07E5.3	5.16667	L	R07E5.3: The R07E5.3 gene encodes a homolog of SNF5/Ini1, a component of the SWI/SNF complex that is conserved from yeast to mammals and that is involved in chromatin remodeling; R07E5.3 may be involved in asymmetric cell division of the T cells.
egl-15	ZK792.6	5.16667	S	let-60: let-60 encodes a member of the GTP-binding RAS protooncogene family; let-60 activity is required for viability, vulval development, spicule development, germ line meiotic progression, posterior development of the hypodermis, chemotaxis, sex myoblast migration, and muscle membrane extension; let-60 acts genetically downstream of let-23 with respect to vulval development and upstream of the…
daf-2	H14A12.7	5.16667	L	H14A12.7:
let-756	F33D4.2	5.14286	S	itr-1: itr-1 encodes a putative inositol (1,4,5) trisphosphate receptor that affects the defecation cycle and pharyngeal pumping, and also affects ovulation in a pathway downstream of LET-23; interacts with UNC-54 in vivo, and is expressed in the adult intestine, pharynx, excretory cell, germ line, and spermatheca, with limited neuronal expression.
bar-1	F32H2.3	5.14286	S	spd-2: spd-2 encodes a protein with three predicted coiled-coil domains; SPD-2 activity is essential for centrosome maturation and duplication, and hence for proper mitotic spindle assembly; in regulating the early steps of centrosome maturation, SPD-2 acts together with the coiled-coil protein SPD-5, the Aurora-A kinase AIR-1, and the cytoplasmic dynein DHC-1; in regulating centrosome duplicatio…
sos-1	W03F8.10	5.14286	S	W03F8.10:
daf-2	W03F8.10	5.14286	S	W03F8.10:
let-756	T10F2.1	5.125	L	grs-1: grs-1 encodes a member of the glycyl-tRNA synthetase family that affects embryonic viability and spindle maintenance during anaphase.
let-756	F58A3.2	5.125	S	egl-15: egl-15 encodes an FGF-like receptor tyrosine kinase orthologous to human FGFR1 (OMIM:136350, which when mutated leads to Pfeiffer syndrome); EGL-15 is required for several processes including fluid balance and sex myoblast migration, which is essential for proper development of the egg-laying system, and is required to phosphorylate SAX-7, which inhibits the colocalization of SAX-7 with t…
sem-5	W10C8.2	5.125	S	pop-1: pop-1 encodes an HMG box-containing protein that is the sole C. elegans member of the TCF/LEF family of transcription factors; in C. elegans, POP-1 functions as a component of the canonical and noncanonical Wnt signaling pathways that are required for cell migrations and binary cell fate decisions associated with asymmetric cell division, respectively; in yeast two-hybrid assays, the POP-1…
bar-1	F54E7.2	5.125	L	rps-12: rps-12 encodes a small ribosomal subunit S12 protein; by homology, RPS-12 is predicted to function in protein biosynthesis; in C. elegans, RPS-12 activity is required for embryonic and germline development, normal movement, and the overall health of the animal.
let-60	K08C7.3	5.125	S	epi-1: epi-1 encodes a laminin alpha chain that affects oogenesis due to its affect on gonad development, and also affects cell migrations, axon extension and GABAergic defasciculation, morphology of the VD and DD motor neurons, body morphology, locomotion, gonad sheath epithelialization, body muscle structure, and germ cell proliferation.
let-60	F33D4.2	5.125	S	itr-1: itr-1 encodes a putative inositol (1,4,5) trisphosphate receptor that affects the defecation cycle and pharyngeal pumping, and also affects ovulation in a pathway downstream of LET-23; interacts with UNC-54 in vivo, and is expressed in the adult intestine, pharynx, excretory cell, germ line, and spermatheca, with limited neuronal expression.
sma-6	F54D5.5	5.1	S	F54D5.5:
let-756	C53A5.3	5.08333	S	hda-1: The hda-1 gene encodes a histone deacetylase 1, similar to histone deacetylases RPD3 from yeast and fly; maternal and zygotic expression of hda-1 is required for embryonic viability, and zygotic expression of hda-1 is also required for gonadogenesis and vulval development.
bar-1	W02A2.7	5.08333	S	mex-5: mex-5 encodes a novel protein that contains two CCCH zinc finger motifs; maternally provided MEX-5, which functions partly redundantly with the highly similar CCCH finger protein MEX-6, is essential for transducing polarity cues and establishing soma/germline asymmetry in the early embryo; in regulating soma/germline asymmetry, MEX-5 interacts with, and activates, the SOCS-box protein ZIF-…
bar-1	F33D4.2	5.08333	S	itr-1: itr-1 encodes a putative inositol (1,4,5) trisphosphate receptor that affects the defecation cycle and pharyngeal pumping, and also affects ovulation in a pathway downstream of LET-23; interacts with UNC-54 in vivo, and is expressed in the adult intestine, pharynx, excretory cell, germ line, and spermatheca, with limited neuronal expression.
glp-1	VF36H2L.1	5.07143	S	aph-1: aph-1 encodes an unfamiliar protein predicted to have seven transmembrane domains; APH-1 is a component of the GLP-1/LIN-12 (Notch) pathway, is required maternally for embryonic viability, and also affects morphogenesis, egg laying, germ line proliferation, and translocation of APH-2 to the cell surface; with PEN-2, APH-1 is required for Notch pathway signaling, gamma-secretase cleavage of…
bar-1	C37A2.4	5.05	S	cye-1: cye-1 encodes a homolog of the G1 cell cycle regulator cyclin E; CYE-1 is required for progression through the G1 phase of the cell cycle and for endoreduplication in intestinal cells, and is required maternally both for embryonic development and for the proper execution of several post-embryonic lineages (e.g. vulval development); CYE-1 is provided maternally and expressed ubiquitously in…
let-756	R151.3	5	L	rpl-6: rpl-6 encodes a large ribosomal subunit L6 protein.
let-756	K10D2.2	5	L	K10D2.2:
let-756	K06A5.7	5	S	cdc-25.1: cdc-25.1 encodes a CDC25 phosphatase homolog that affects embryonic viability, meiosis, mitosis, proliferation of the intestine (E cell lineage), and germ line proliferation; it is expressed in the developing germline, in the nuclei of oocytes, embryonic nuclei, nuclei of embryonic cortical membranes, and sperm pronuclei, and in the germline precursors Z2 and Z3.
let-756	F54E7.2	5	L	rps-12: rps-12 encodes a small ribosomal subunit S12 protein; by homology, RPS-12 is predicted to function in protein biosynthesis; in C. elegans, RPS-12 activity is required for embryonic and germline development, normal movement, and the overall health of the animal.
let-756	F26E4.1	5	S	sur-6:
let-756	C48D5.1	5	L	nhr-6: nhr-6 encodes a nuclear receptor of the NR4A4 subfamily that is orthologous to the mammalian NGFI-B receptors and the Drosophila HR38 nuclear receptor (DHR38) that has been implicated in molting and metamorphosis; by homology, NHR-6 likely functions as a transcription factor that, based upon RNAi experiments, is required for normal ovulation and/or spermathecal development or function; an …
let-756	C36A4.8	5	L	brc-1: The brc-1 gene encodes a homolog of human BRCA1 (mutated in early onset breast and ovarian cancer; OMIM:113705); BRC-1 forms a heterodimer with BRD-1, which constitutes an E3 ubiquitin ligase; after irradiation, the DNA checkpoint proteins ATL-1 and MRE-11 are required for BRC-1/BRD-1 heterodimers to associate with the E2 ubiqutin-conjugating enzyme LET-70/Ubc5 and with RAD-51, and to ubiq…
clk-2	K08E5.3	5	S	mua-3:
sma-6	T26E3.3	5	S	par-6: par-6 encodes a PDZ-domain-containing protein that is conserved in Drosophila and mammals; during development, maternally provided PAR-6 is required for establishing anterior-posterior polarity in the early C. elegans embryo; par-6 activity is also essential for determining proper apicobasal asymmetries associated with cell adhesion and gastrulation; PAR-6 localizes to the periphery of the…
sma-6	T21G5.3	5	S	glh-1: glh-1 encodes a putative DEAD-box RNA helicase that contains four CCHC zinc fingers and is homologous to Drosophila VASA, a germ-line-specific, ATP-dependent RNA helicase; at permissive temperature, GLH-1 is required redundantly with GLH-4 for proper germ-line development and fertility, specifically for regulating the normal extent of germ-line proliferation, oogenesis, and the production …
sma-6	T19E7.2	5	S	skn-1: skn-1 encodes a transcription factor with similarity to the basic region of bZip transcription factors; during early embryogenesis, maternally provided SKN-1 is required for specification of the EMS blastomere, a mesendodermal precursor that gives rise to pharyngeal, muscle, and intestinal cells; later, during postembryonic development, SKN-1 functions in the p38 MAPK-mediated oxidative st…
sma-6	K05C4.6	5	S	hmp-2: hmp-2 encodes a beta-catenin; HMP-2 activity is required during embryonic development for cell adhesion at adherens junctions, cell migration, and body morphogenesis; as a beta-catenin, HMP-2 likely functions solely as part of a cadherin-catenin complex, as in yeast two-hybrid assays, HMP-2 is the only C. elegans beta-catenin that binds HMP-1/alpha-catenin and HMR-1/cadherin; additionally,…
sma-6	F47D12.4	5	S	hmg-1.2:
sma-6	C27A2.6	5	S	dsh-2: dsh-2 encodes a protein containing a DIX domain, a DEP domain, and a PDZ domain that is required for embryonic viability and functions in Wnt pathway signaling between the embryonic blastomeres P2 and EMS with respect to endoderm specification and to orient the division axis of the EMS cell; expressed from the four-cell embryo stage, and is primarily associated with membranes.
bar-1	ZK1058.2	5	L	pat-3:
bar-1	ZC395.6	5	L	gro-1:
bar-1	Y18D10A.5	5	S	gsk-3:
bar-1	K08E5.3	5	S	mua-3:
bar-1	H38K22.2	5	L	dcn-1:
bar-1	C54D1.5	5	S	C54D1.5:
glp-1	C27F2.5	5	S	C27F2.5:
egl-15	F13B10.2	5	L	rpl-3: rpl-3 encodes a large ribosomal subunit L3 protein required in mass RNAi assays for embryonic and larval viability, fertility, and general health; the rpl-3 transcription unit has a nonsense transcript that is up-regulated in vivo by smg[-] mutations, indicating that rpl-3 is a natural substrate for SMG-mediated nonsense suppresssion; several other natural mRNA substrates of SMG suppressio…
egl-15	C34C12.8	5	L	C34C12.8:
daf-2	F27E5.2	5	S	pax-3: pax-3 encodes a divergent paired-like homeodomain protein that does not belong to the Q50, K50, or S50 classes; PAX-3 is required for locomotion and vulval development; pax-3(RNAi) animals have consistent Pvl and Unc phenotypes (as well as less consistent Bmd, Rup, and Stp phenotypes).
daf-2	C36E8.5	5	L	tbb-2: tbb-2 encodes a homolog of mammalian beta-tubulin (TUBB) that is expressed at high levels in the germline; TBB-2 is redundant for embryonic viability, due to its paralog TBB-1; however, unlike its paralog TBB-1 it is preferred for normal microtubule severing by the katanin complex MEI-1/MEI-2; TBB-2 is required together with TBB-1, TBA-1, and tba-2 to make spindle structures in embryos and…
let-23	K10D2.1	5	L	K10D2.1:
let-23	K08C7.3	5	S	epi-1: epi-1 encodes a laminin alpha chain that affects oogenesis due to its affect on gonad development, and also affects cell migrations, axon extension and GABAergic defasciculation, morphology of the VD and DD motor neurons, body morphology, locomotion, gonad sheath epithelialization, body muscle structure, and germ cell proliferation.
let-60	K07D8.1	5	S	mup-4: The mup-4 gene encodes a novel transmembrane protein required for junctional attachments between hypodermis and muscle, and between the apical epithelial surface and the cuticular matrix.
let-60	C56C10.3	5	S	tag-309:
let-60	C38D4.6	5	S	pal-1: pal-1 encodes a homeodomain protein that is the C. elegans Caudal ortholog; PAL-1 is required maternally and embryonically for cell fate specification and posterior patterning during embryogenesis; PAL-1 is also required postembryonically for fate specification of the posterior V6 neuroectoblast during male tail development; PAL-1 is expressed in posterior blastomeres beginning at the four…
let-60	C10G11.5	5	S	pnk-1:
sma-6	K08E5.3	4.92857	S	mua-3:
let-756	F59A2.1	4.91667	L	npp-9:
let-60	F26E4.1	4.91667	S	sur-6:
glp-1	T04A8.14	4.9	S	emb-5: emb-5 encodes the C. elegans ortholog of the Spt6 family of RNA polymerase II transcription elongation factors; first identified in screens for temperature-sensitive embryonic lethal mutations, emb-5 is required for the correct timing of the second E (endoderm)-cell division in the early embryo and thus, for normal embryonic gastrulation; in addition, emb-5 activity is required postembryon…
glp-1	F52E1.1	4.9	S	pos-1: pos-1 encodes a CCCH-type zinc-finger protein; during embryogenesis, maternally provided POS-1 is essential for proper fate specification of germ cells, intestine, pharynx, and hypodermis; POS-1's role in cell fate specification is likely as a translational regulator, as POS-1 is required, in posterior blastomeres, for positive regulation of apx-1 mRNA translation and negative regulation o…
bar-1	W10C8.2	4.875	S	pop-1: pop-1 encodes an HMG box-containing protein that is the sole C. elegans member of the TCF/LEF family of transcription factors; in C. elegans, POP-1 functions as a component of the canonical and noncanonical Wnt signaling pathways that are required for cell migrations and binary cell fate decisions associated with asymmetric cell division, respectively; in yeast two-hybrid assays, the POP-1…
bar-1	K08C7.3	4.875	S	epi-1: epi-1 encodes a laminin alpha chain that affects oogenesis due to its affect on gonad development, and also affects cell migrations, axon extension and GABAergic defasciculation, morphology of the VD and DD motor neurons, body morphology, locomotion, gonad sheath epithelialization, body muscle structure, and germ cell proliferation.
bar-1	K08B4.1	4.875	S	lag-1: lag-1 encodes a transcription factor orthologous to members of the CSL (CBF1, Suppressor of Hairless, LAG-1) family that is highly conserved amongst metazoans; during development, LAG-1 functions as a downstream effector in both the lin-12- and glp-1-mediated Notch-like signaling pathways and accordingly, is required for such processes as germline induction, AC/VU lateral signaling, and em…
bar-1	C36E8.5	4.875	L	tbb-2: tbb-2 encodes a homolog of mammalian beta-tubulin (TUBB) that is expressed at high levels in the germline; TBB-2 is redundant for embryonic viability, due to its paralog TBB-1; however, unlike its paralog TBB-1 it is preferred for normal microtubule severing by the katanin complex MEI-1/MEI-2; TBB-2 is required together with TBB-1, TBA-1, and tba-2 to make spindle structures in embryos and…
egl-15	K05C4.6	4.875	S	hmp-2: hmp-2 encodes a beta-catenin; HMP-2 activity is required during embryonic development for cell adhesion at adherens junctions, cell migration, and body morphogenesis; as a beta-catenin, HMP-2 likely functions solely as part of a cadherin-catenin complex, as in yeast two-hybrid assays, HMP-2 is the only C. elegans beta-catenin that binds HMP-1/alpha-catenin and HMR-1/cadherin; additionally,…
egl-15	F57B10.12	4.875	S	mei-2: mei-2 encodes a novel protein that contains a region similar to the p80-targeting subunit of katanin that is required for embryonic viability, alignment of chromosomes at the metaphase plate, and establishment of the oocyte meiotic spindle together with MEI-1; can interact with MEI-1 in HeLa cells and this complex can function to disassemble microtubules, expressed in the germ line, throug…
let-23	F15C11.1	4.875	S	sem-4:
let-756	F38A6.1	4.85714	S	pha-4:
sma-6	K08C7.3	4.85714	S	epi-1: epi-1 encodes a laminin alpha chain that affects oogenesis due to its affect on gonad development, and also affects cell migrations, axon extension and GABAergic defasciculation, morphology of the VD and DD motor neurons, body morphology, locomotion, gonad sheath epithelialization, body muscle structure, and germ cell proliferation.
bar-1	C32A3.1	4.85714	S,L	sel-8: sel-8 encodes a nuclear protein required for LIN-12 and GLP-1 signalling; SEL-8 contains a novel motif shared with W09C5.1 and orthologs of W09C5.1 in S. cerevisiae (YER126c), Drosophila (DMIP259), and also has two prominent glutamine-rich domains.
sos-1	F54D5.5	4.85714	S	F54D5.5:
let-756	K10D2.6	4.83333	L	K10D2.6:
sem-5	F54D5.5	4.83333	S	F54D5.5:
sma-6	F58B6.3	4.83333	S	par-2: par-2 encodes a protein containing a C3HC4-type RING-finger, a specialized type of zinc-finger found in E3 ubiquitin ligase subunits; PAR-2 is required maternally for polarization of the C. elegans zygote along the anterior-posterior (A-P) axis and is asymmetrically localized to the posterior cortex of the one- and two-cell embryo via interdependent interactions with PAR-3, PAR-6, and PKC-…
sma-6	F32H2.3	4.83333	S	spd-2: spd-2 encodes a protein with three predicted coiled-coil domains; SPD-2 activity is essential for centrosome maturation and duplication, and hence for proper mitotic spindle assembly; in regulating the early steps of centrosome maturation, SPD-2 acts together with the coiled-coil protein SPD-5, the Aurora-A kinase AIR-1, and the cytoplasmic dynein DHC-1; in regulating centrosome duplicatio…
sma-6	F26E4.1	4.83333	S	sur-6:
bar-1	F55A8.1	4.83333	S	egl-18: egl-18 encodes a member of the GATA-family of transcription factors that affects cell migration, cell fate specification; expressed in the head, in hypodermal seam cells, VC neurons, and vulval precursor cells.
egl-15	F29D11.1	4.83333	S	lrp-1:
egl-15	M01F1.7	4.8	L	M01F1.7: M01F1.7 encodes a phosphatidylinositol transfer protein, with a C-terminal DDHD domain, that is orthologous to RETINAL DEGENERATION B (RDGB) in D. melanogaster, as well as other orthologs in mammals (NIR1-3); M01F1.7 is expressed in the egg membrane, the germline, the spermatheca and three pairs of head neurons; while M01F1.7 would be expected to mediate PIP(2) signalling in either neuro…
let-60	W03C9.4	4.8	S	lin-29: lin-29 encodes a zinc finger transcription factor of the C2H2 type that affects the heterochronic development of the vulva, egg laying system, cuticle, and the molting cycle; expressed in uterine and vulval muscle cells, seam cells, pharynx, head neurons, ventral cord neurons, preanal ganglion, distal tip cells, anchor cell, vulval cells, and cells in the tail.
let-756	C34C6.6	4.78571	S	prx-5: prx-5 encodes an ortholog of the human receptor for type I peroxisomal targeting signal protein, PXR1 (or PEX5; OMIM:600414), which when mutated leads to neonatal adrenoleukodystrophy or Zellweger syndrome; PXR1 protein is a component of the peroxisomal import machinery known to exist in organisms like yeast, plants and mammals.
bar-1	C06C3.1	4.78571	S	mel-11: mel-11 encodes the C. elegans ortholog of the vertebrate smooth muscle myosin-associated phosphatase regulatory subunit (PP-1M); during development, mel-11 activity negatively regulates embryonic morphogenesis, and genetic analysis suggests that mel-11 acts with let-502, and in parallel to fem-2, in one of two redundant pathways that ensures proper embryonic elongation; prior to elongatio…
glp-1	DY3.7	4.78571	S	sup-17: sup-17 encodes an ADAM protein, an integral membrane disintegrin and zinc-activated metalloproteinase, orthologous to Drosophila and mouse KUZBANIAN and the vertebrate ADAM10 proteins; SUP-17 is required maternally for embryonic development and plays a role in LIN-12/Notch-mediated cell signaling required for several cell fate decisions during vulval development; SUP-17 is also required f…
sem-5	W02A2.7	4.77778	S	mex-5: mex-5 encodes a novel protein that contains two CCCH zinc finger motifs; maternally provided MEX-5, which functions partly redundantly with the highly similar CCCH finger protein MEX-6, is essential for transducing polarity cues and establishing soma/germline asymmetry in the early embryo; in regulating soma/germline asymmetry, MEX-5 interacts with, and activates, the SOCS-box protein ZIF-…
let-60	T11F8.3	4.77273	S	rme-2:
let-756	R144.2	4.75	L	R144.2:
let-756	C14F5.5	4.75	S	sem-5: sem-5 encodes a Src homology (SH) domain 2 and 3-containing protein, orthologous to human GRB2 (OMIM:108355), that functions in multiple signaling pathways during development; these pathways include those regulating sex myoblast migration, muscle membrane extension, vulval induction, fluid balance, viability, and formation of the male tail; SEM-5 acts downstream of the LET-23 epidermal gro…
clk-2	C26E6.4	4.75	L	rpb-2:
sem-5	C02B8.4	4.75	S	hlh-8: The hlh-8 gene encodes a helix-loop-helix protein required for normal muscle development, and hence for normal defecation and egg-laying.
sma-6	C56C10.3	4.75	S	tag-309:
sma-6	C07G2.3	4.75	L	cct-5: A homolog of the mouse chaperonin Ccte that affects protein folding; it is expressed at all life stages.
sma-6	C06C3.1	4.75	S	mel-11: mel-11 encodes the C. elegans ortholog of the vertebrate smooth muscle myosin-associated phosphatase regulatory subunit (PP-1M); during development, mel-11 activity negatively regulates embryonic morphogenesis, and genetic analysis suggests that mel-11 acts with let-502, and in parallel to fem-2, in one of two redundant pathways that ensures proper embryonic elongation; prior to elongatio…
bar-1	ZK418.1	4.75	L	nhr-9:
bar-1	R10E4.4	4.75	L	mcm-5:
egl-15	K08E5.3	4.75	S	mua-3:
egl-15	F33D4.2	4.75	S	itr-1: itr-1 encodes a putative inositol (1,4,5) trisphosphate receptor that affects the defecation cycle and pharyngeal pumping, and also affects ovulation in a pathway downstream of LET-23; interacts with UNC-54 in vivo, and is expressed in the adult intestine, pharynx, excretory cell, germ line, and spermatheca, with limited neuronal expression.
daf-2	R07E5.3	4.75	L	R07E5.3: The R07E5.3 gene encodes a homolog of SNF5/Ini1, a component of the SWI/SNF complex that is conserved from yeast to mammals and that is involved in chromatin remodeling; R07E5.3 may be involved in asymmetric cell division of the T cells.
daf-2	R07E5.10	4.75	L	pdcd-2: This gene encodes a homolog of mammalian PROGRAMMED CELL DEATH 2 (PDCD2).
daf-2	C16C10.6	4.75	L	C16C10.6:
let-60	C14F5.5	4.75	S	sem-5: sem-5 encodes a Src homology (SH) domain 2 and 3-containing protein, orthologous to human GRB2 (OMIM:108355), that functions in multiple signaling pathways during development; these pathways include those regulating sex myoblast migration, muscle membrane extension, vulval induction, fluid balance, viability, and formation of the male tail; SEM-5 acts downstream of the LET-23 epidermal gro…
sem-5	K08E5.3	4.72222	S	mua-3:
let-756	K07D8.1	4.71429	S	mup-4: The mup-4 gene encodes a novel transmembrane protein required for junctional attachments between hypodermis and muscle, and between the apical epithelial surface and the cuticular matrix.
sma-6	F36H1.4	4.71429	S	lin-3: lin-3 encodes a member of the EGF family of peptide growth factors that affects induction of vulval development, viability, ovulation, and male spicule deveopment; it acts genetically upstream of let-23, and is expressed in the anchor cell of the developing gonad.
let-756	C12D8.11	4.7	S	rop-1: rop-1 encodes an RNAi-binding protein that is orthologous to the vertebrate 60-kDa Ro autoantigen that is the protein component of the Ro ribonucleoprotein (RNP) complex; ROP-1 binds the single C. elegans Ro RNP RNA component, YRN-1 (Y RNA) in vivo and although loss of rop-1 activity via mutation results in no obvious visible phenotypes, it does result in a dramatic decrease in YRN-1 level…
sma-6	C37A2.4	4.7	S	cye-1: cye-1 encodes a homolog of the G1 cell cycle regulator cyclin E; CYE-1 is required for progression through the G1 phase of the cell cycle and for endoreduplication in intestinal cells, and is required maternally both for embryonic development and for the proper execution of several post-embryonic lineages (e.g. vulval development); CYE-1 is provided maternally and expressed ubiquitously in…
bar-1	C56C10.8	4.7	S	icd-1:
glp-1	C12D8.11	4.7	S	rop-1: rop-1 encodes an RNAi-binding protein that is orthologous to the vertebrate 60-kDa Ro autoantigen that is the protein component of the Ro ribonucleoprotein (RNP) complex; ROP-1 binds the single C. elegans Ro RNP RNA component, YRN-1 (Y RNA) in vivo and although loss of rop-1 activity via mutation results in no obvious visible phenotypes, it does result in a dramatic decrease in YRN-1 level…
let-60	T26E3.3	4.7	S	par-6: par-6 encodes a PDZ-domain-containing protein that is conserved in Drosophila and mammals; during development, maternally provided PAR-6 is required for establishing anterior-posterior polarity in the early C. elegans embryo; par-6 activity is also essential for determining proper apicobasal asymmetries associated with cell adhesion and gastrulation; PAR-6 localizes to the periphery of the…
let-756	C54D1.5	4.6875	S	C54D1.5:
sem-5	C53A5.3	4.6875	S	hda-1: The hda-1 gene encodes a histone deacetylase 1, similar to histone deacetylases RPD3 from yeast and fly; maternal and zygotic expression of hda-1 is required for embryonic viability, and zygotic expression of hda-1 is also required for gonadogenesis and vulval development.
let-60	F53G12.5	4.6875	S	mex-3: mex-3 encodes two KH domain-containing RNA binding proteins; in the early embryo, maternally provided MEX-3 is required for specifying the identities of the anterior AB blastomere and its descendants, as well as for the identity of the P3 blastomere and proper segregation of the germline P granules; mex-3 mRNA is distributed uniformly in the syncytial core of the adult distal gonad, mature…
let-60	C04H5.6	4.6875	S	mog-4: The mog-4 gene encodes a DEAH helicase orthologous to the Drosophila CG10689 and the S. cerevisiae PRP2 proteins.
sem-5	T28F12.2	4.66667	S	unc-62: unc-62 encodes a Meis-class homeodomain protein required for posterior embryonic morphogenesis, male tail morphogenesis, commissure formation by VD and DD motor neurons, vulval morphogenesis, and normal locomotion; UNC-62 is orthologous to Drosophila HOMOTHORAX; both maternal-effect unc-62 alleles and the zygotic lethal unc-62(s472) allele phenotypically resemble mutations of the caudal o…
sma-6	F43C1.2	4.66667	S	mpk-1: mpk-1 encodes a mitogen-activated protein (MAP) kinase that acts in the vulval precursor cells to affect LET-60(Ras)-mediated induction of vulval cell fates, and also affects larval viability, morphology of the male spicules, and acts in combination with mek-2 to permit germ cell exit from the pachytene stage of first meiotic prophase; both LIN-1 and LIN-31 act genetically downstream of mp…
sma-6	C32A3.1	4.66667	S	sel-8: sel-8 encodes a nuclear protein required for LIN-12 and GLP-1 signalling; SEL-8 contains a novel motif shared with W09C5.1 and orthologs of W09C5.1 in S. cerevisiae (YER126c), Drosophila (DMIP259), and also has two prominent glutamine-rich domains.
bar-1	E03A3.3	4.66667	L	his-69: his-69 encodes a truncated H3 histone.
egl-15	R07E5.3	4.66667	L	R07E5.3: The R07E5.3 gene encodes a homolog of SNF5/Ini1, a component of the SWI/SNF complex that is conserved from yeast to mammals and that is involved in chromatin remodeling; R07E5.3 may be involved in asymmetric cell division of the T cells.
egl-15	K08B4.1	4.66667	S	lag-1: lag-1 encodes a transcription factor orthologous to members of the CSL (CBF1, Suppressor of Hairless, LAG-1) family that is highly conserved amongst metazoans; during development, LAG-1 functions as a downstream effector in both the lin-12- and glp-1-mediated Notch-like signaling pathways and accordingly, is required for such processes as germline induction, AC/VU lateral signaling, and em…
daf-2	T10F2.1	4.66667	L	grs-1: grs-1 encodes a member of the glycyl-tRNA synthetase family that affects embryonic viability and spindle maintenance during anaphase.
let-23	M110.5	4.66667	S	dab-1: dab-1 encodes an ortholog of the cytoplasmic adaptor protein DISABLED, required for normal molting and meiotic arrest; DAB-1 is also required for EGL-17 secretion from vulval cells, and thus indirectly for normal sex myoblast (SM) migration and egg-laying; DAB-1 contains a conserved PTB domain and signals that confer localization to Golgi-proximal vesicles, and DAB-1 localizes to vesicular…
sma-6	F33D4.2	4.64286	S	itr-1: itr-1 encodes a putative inositol (1,4,5) trisphosphate receptor that affects the defecation cycle and pharyngeal pumping, and also affects ovulation in a pathway downstream of LET-23; interacts with UNC-54 in vivo, and is expressed in the adult intestine, pharynx, excretory cell, germ line, and spermatheca, with limited neuronal expression.
bar-1	F52E1.1	4.64286	S	pos-1: pos-1 encodes a CCCH-type zinc-finger protein; during embryogenesis, maternally provided POS-1 is essential for proper fate specification of germ cells, intestine, pharynx, and hypodermis; POS-1's role in cell fate specification is likely as a translational regulator, as POS-1 is required, in posterior blastomeres, for positive regulation of apx-1 mRNA translation and negative regulation o…
let-60	T27C4.4	4.64286	S	egr-1: egr-1 encodes a homolog of human MTA1, part of an ATP-dependent complex with nucleosome remodelling and histone deacetylation activities that may promote tumor metastasis; in conjunction with its paralog egl-27, egr-1 is required for proper organization in all parts of the embryo, and for the embryonic expression of hlh-8.
let-756	ZK792.6	4.63636	S	let-60: let-60 encodes a member of the GTP-binding RAS protooncogene family; let-60 activity is required for viability, vulval development, spicule development, germ line meiotic progression, posterior development of the hypodermis, chemotaxis, sex myoblast migration, and muscle membrane extension; let-60 acts genetically downstream of let-23 with respect to vulval development and upstream of the…
let-756	W02A2.7	4.63636	S	mex-5: mex-5 encodes a novel protein that contains two CCCH zinc finger motifs; maternally provided MEX-5, which functions partly redundantly with the highly similar CCCH finger protein MEX-6, is essential for transducing polarity cues and establishing soma/germline asymmetry in the early embryo; in regulating soma/germline asymmetry, MEX-5 interacts with, and activates, the SOCS-box protein ZIF-…
let-756	K08E5.3	4.63636	S	mua-3:
let-756	F54F3.1	4.625	S	nid-1:
sma-6	Y34D9A.10	4.625	S	Y34D9A.10:
bar-1	T28F12.2	4.625	S	unc-62: unc-62 encodes a Meis-class homeodomain protein required for posterior embryonic morphogenesis, male tail morphogenesis, commissure formation by VD and DD motor neurons, vulval morphogenesis, and normal locomotion; UNC-62 is orthologous to Drosophila HOMOTHORAX; both maternal-effect unc-62 alleles and the zygotic lethal unc-62(s472) allele phenotypically resemble mutations of the caudal o…
bar-1	R144.2	4.625	L	R144.2:
bar-1	F57B10.12	4.625	S	mei-2: mei-2 encodes a novel protein that contains a region similar to the p80-targeting subunit of katanin that is required for embryonic viability, alignment of chromosomes at the metaphase plate, and establishment of the oocyte meiotic spindle together with MEI-1; can interact with MEI-1 in HeLa cells and this complex can function to disassemble microtubules, expressed in the germ line, throug…
bar-1	C53A5.3	4.625	S	hda-1: The hda-1 gene encodes a histone deacetylase 1, similar to histone deacetylases RPD3 from yeast and fly; maternal and zygotic expression of hda-1 is required for embryonic viability, and zygotic expression of hda-1 is also required for gonadogenesis and vulval development.
bar-1	C27F2.10	4.625	L	C27F2.10:
egl-15	R07E5.14	4.625	L	rnp-4: rnp-4 encodes a putative member of the exon-exon junction complex, orthologous to Y14 in S. cerevisiae and TSUNAGI in D. melanogaster; RNP-4 is required for embryonic viability, fertility, vulval development, and cuticular integrity; however, rnp-4(RNAi) animals show no accumulation of poly(A)+ mRNA in their nuclei, indicating that RNP-4 is dispensable for mRNA export.
sos-1	W02A2.7	4.625	S	mex-5: mex-5 encodes a novel protein that contains two CCCH zinc finger motifs; maternally provided MEX-5, which functions partly redundantly with the highly similar CCCH finger protein MEX-6, is essential for transducing polarity cues and establishing soma/germline asymmetry in the early embryo; in regulating soma/germline asymmetry, MEX-5 interacts with, and activates, the SOCS-box protein ZIF-…
let-60	Y49E10.14	4.625	S	pie-1: pie-1 encodes a C-x8-C-x5-C-x3-H-type zinc-finger protein; maternally provided PIE-1 is essential for germline cell fate determination, as it functions as a repressor of RNA polymerase II-dependent gene expression in the developing germ line; PIE-1 localization, initially uniform and then concentrated in the posterior germ cell lineages, is regulated by other maternally supplied gene produ…
let-60	K12C11.2	4.625	S	smo-1:
sma-6	F22B5.7	4.6	S	zyg-9: zyg-9 encodes a predicted microtubule-association protein (MAP) of the XMAP215 family; during early embryonic development, maternal zyg-9 activity is required for microtubule-dependent processes such as meiotic and mitotic spindle organization and pronuclear migration; further, zyg-9 is essential for formation of long astral microtubules; ZYG-9 is required for centrosomal localization of T…
sma-6	C04H5.6	4.6	S	mog-4: The mog-4 gene encodes a DEAH helicase orthologous to the Drosophila CG10689 and the S. cerevisiae PRP2 proteins.
bar-1	T04A8.14	4.6	S	emb-5: emb-5 encodes the C. elegans ortholog of the Spt6 family of RNA polymerase II transcription elongation factors; first identified in screens for temperature-sensitive embryonic lethal mutations, emb-5 is required for the correct timing of the second E (endoderm)-cell division in the early embryo and thus, for normal embryonic gastrulation; in addition, emb-5 activity is required postembryon…
glp-1	F36H1.4	4.6	S	lin-3: lin-3 encodes a member of the EGF family of peptide growth factors that affects induction of vulval development, viability, ovulation, and male spicule deveopment; it acts genetically upstream of let-23, and is expressed in the anchor cell of the developing gonad.
glp-1	C56C10.3	4.6	S	tag-309:
let-756	ZK1058.2	4.57143	S	pat-3:
sma-6	C53A5.3	4.57143	S	hda-1: The hda-1 gene encodes a histone deacetylase 1, similar to histone deacetylases RPD3 from yeast and fly; maternal and zygotic expression of hda-1 is required for embryonic viability, and zygotic expression of hda-1 is also required for gonadogenesis and vulval development.
bar-1	ZK1058.2	4.57143	S	pat-3:
let-60	T04A8.14	4.57143	S	emb-5: emb-5 encodes the C. elegans ortholog of the Spt6 family of RNA polymerase II transcription elongation factors; first identified in screens for temperature-sensitive embryonic lethal mutations, emb-5 is required for the correct timing of the second E (endoderm)-cell division in the early embryo and thus, for normal embryonic gastrulation; in addition, emb-5 activity is required postembryon…
let-756	C54D1.6	4.5625	S	bar-1: bar-1 encodes a beta-catenin; during C. elegans development, BAR-1 likely functions as a transcriptional coactivator whose activity is required for Q neuroblast migration, P12 cell fate specification, and P3.p through P8.p vulval cell fate specification at two different stages of development; in specifying vulval cell fates, bar-1 interacts with Wnt and MAPK signaling pathways to regulate …
egl-15	W10C8.2	4.5625	S	pop-1: pop-1 encodes an HMG box-containing protein that is the sole C. elegans member of the TCF/LEF family of transcription factors; in C. elegans, POP-1 functions as a component of the canonical and noncanonical Wnt signaling pathways that are required for cell migrations and binary cell fate decisions associated with asymmetric cell division, respectively; in yeast two-hybrid assays, the POP-1…
egl-15	C37A2.4	4.5625	S	cye-1: cye-1 encodes a homolog of the G1 cell cycle regulator cyclin E; CYE-1 is required for progression through the G1 phase of the cell cycle and for endoreduplication in intestinal cells, and is required maternally both for embryonic development and for the proper execution of several post-embryonic lineages (e.g. vulval development); CYE-1 is provided maternally and expressed ubiquitously in…
sem-5	C04H5.6	4.55556	S	mog-4: The mog-4 gene encodes a DEAH helicase orthologous to the Drosophila CG10689 and the S. cerevisiae PRP2 proteins.
let-756	R07E5.14	4.5	L	rnp-4: rnp-4 encodes a putative member of the exon-exon junction complex, orthologous to Y14 in S. cerevisiae and TSUNAGI in D. melanogaster; RNP-4 is required for embryonic viability, fertility, vulval development, and cuticular integrity; however, rnp-4(RNAi) animals show no accumulation of poly(A)+ mRNA in their nuclei, indicating that RNP-4 is dispensable for mRNA export.
let-756	F58B6.3	4.5	S	par-2: par-2 encodes a protein containing a C3HC4-type RING-finger, a specialized type of zinc-finger found in E3 ubiquitin ligase subunits; PAR-2 is required maternally for polarization of the C. elegans zygote along the anterior-posterior (A-P) axis and is asymmetrically localized to the posterior cortex of the one- and two-cell embryo via interdependent interactions with PAR-3, PAR-6, and PKC-…
let-756	F54D5.5	4.5	S	F54D5.5:
let-756	C56C10.3	4.5	S	tag-309:
let-756	C07G2.3	4.5	L	cct-5: A homolog of the mouse chaperonin Ccte that affects protein folding; it is expressed at all life stages.
let-756	B0393.1	4.5	L	rps-0: rps-0 encodes a small ribosomal subunit SA protein that appears to function as both a ribosomal component and a laminin receptor; by homology, RPS-0 is predicted to play roles in protein biosynthesis and cell adhesion; in C. elegans, RPS-0 activity is required for embryonic and germline development, vulval morphogenesis, and the overall health of the animal.
clk-2	Y49E10.14	4.5	S	pie-1: pie-1 encodes a C-x8-C-x5-C-x3-H-type zinc-finger protein; maternally provided PIE-1 is essential for germline cell fate determination, as it functions as a repressor of RNA polymerase II-dependent gene expression in the developing germ line; PIE-1 localization, initially uniform and then concentrated in the posterior germ cell lineages, is regulated by other maternally supplied gene produ…
clk-2	F08F8.10	4.5	L	F08F8.10:
sem-5	K08B4.1	4.5	S	lag-1: lag-1 encodes a transcription factor orthologous to members of the CSL (CBF1, Suppressor of Hairless, LAG-1) family that is highly conserved amongst metazoans; during development, LAG-1 functions as a downstream effector in both the lin-12- and glp-1-mediated Notch-like signaling pathways and accordingly, is required for such processes as germline induction, AC/VU lateral signaling, and em…
sma-6	Y54E10BL.2	4.5	S	col-48:
sma-6	T08A11.2	4.5	L	T08A11.2:
sma-6	F52E1.1	4.5	S	pos-1: pos-1 encodes a CCCH-type zinc-finger protein; during embryogenesis, maternally provided POS-1 is essential for proper fate specification of germ cells, intestine, pharynx, and hypodermis; POS-1's role in cell fate specification is likely as a translational regulator, as POS-1 is required, in posterior blastomeres, for positive regulation of apx-1 mRNA translation and negative regulation o…
sma-6	C56C10.8	4.5	S	icd-1:
bar-1	T08A11.2	4.5	L	T08A11.2:
bar-1	R07E5.14	4.5	L	rnp-4: rnp-4 encodes a putative member of the exon-exon junction complex, orthologous to Y14 in S. cerevisiae and TSUNAGI in D. melanogaster; RNP-4 is required for embryonic viability, fertility, vulval development, and cuticular integrity; however, rnp-4(RNAi) animals show no accumulation of poly(A)+ mRNA in their nuclei, indicating that RNP-4 is dispensable for mRNA export.
bar-1	F48E8.5	4.5	L	paa-1: paa-1 encodes a homolog of PR65, the structural subunit of protein phosphatase 2A (PP2A); PAA-1 protein is bound by SMG-5; PAA-1 is required in mass RNAi assays for embryonic viability, fertility, and cuticular integrity.
bar-1	F37C12.4	4.5	L	rpl-36: rpl-36 encodes a large ribosomal subunit L36 protein; by homology, RPL-36 is predicted to function in protein biosynthesis; in C. elegans, RPL-36 activity is required for embryonic and germline development and normal postembryonic growth rates.
egl-15	ZK377.2	4.5	S	sax-3: The protein product of sax-3 is homologous to Drosophila ROUNDABOUT; in larval hermaphrodites, SAX-3 is required to confine migrating sex myoblasts to the ventral muscle quadrants during their migration through the body.
egl-15	W03C9.4	4.5	S	lin-29: lin-29 encodes a zinc finger transcription factor of the C2H2 type that affects the heterochronic development of the vulva, egg laying system, cuticle, and the molting cycle; expressed in uterine and vulval muscle cells, seam cells, pharynx, head neurons, ventral cord neurons, preanal ganglion, distal tip cells, anchor cell, vulval cells, and cells in the tail.
egl-15	M88.6	4.5	L	pan-1:
sos-1	C54D1.5	4.5	S	C54D1.5:
daf-2	R144.2	4.5	L	R144.2:
let-23	Y49E10.14	4.5	S	pie-1: pie-1 encodes a C-x8-C-x5-C-x3-H-type zinc-finger protein; maternally provided PIE-1 is essential for germline cell fate determination, as it functions as a repressor of RNA polymerase II-dependent gene expression in the developing germ line; PIE-1 localization, initially uniform and then concentrated in the posterior germ cell lineages, is regulated by other maternally supplied gene produ…
let-23	K07D8.1	4.5	S	mup-4: The mup-4 gene encodes a novel transmembrane protein required for junctional attachments between hypodermis and muscle, and between the apical epithelial surface and the cuticular matrix.
let-23	F39G3.8	4.5	S	tig-2: The tig-2 gene, like dbl-1, daf-7, and unc-129, encodes a TGF-beta-like protein.
let-60	C53A5.3	4.5	S	hda-1: The hda-1 gene encodes a histone deacetylase 1, similar to histone deacetylases RPD3 from yeast and fly; maternal and zygotic expression of hda-1 is required for embryonic viability, and zygotic expression of hda-1 is also required for gonadogenesis and vulval development.
sem-5	K12C11.2	4.4375	S	smo-1:
egl-15	C56C10.3	4.4375	S	tag-309:
let-60	ZK1058.2	4.4375	S	pat-3:
bar-1	F47D12.4	4.42857	S	hmg-1.2:
glp-1	T26E3.3	4.42857	S	par-6: par-6 encodes a PDZ-domain-containing protein that is conserved in Drosophila and mammals; during development, maternally provided PAR-6 is required for establishing anterior-posterior polarity in the early C. elegans embryo; par-6 activity is also essential for determining proper apicobasal asymmetries associated with cell adhesion and gastrulation; PAR-6 localizes to the periphery of the…
let-60	F54D5.5	4.42857	S	F54D5.5:
sem-5	F52E1.1	4.41667	S	pos-1: pos-1 encodes a CCCH-type zinc-finger protein; during embryogenesis, maternally provided POS-1 is essential for proper fate specification of germ cells, intestine, pharynx, and hypodermis; POS-1's role in cell fate specification is likely as a translational regulator, as POS-1 is required, in posterior blastomeres, for positive regulation of apx-1 mRNA translation and negative regulation o…
egl-15	K12C11.2	4.41667	S	smo-1:
let-756	Y116F11B.9	4.4	S	Y116F11B.9:
clk-2	F38A6.1	4.4	S	pha-4:
sem-5	C38D4.6	4.4	S	pal-1: pal-1 encodes a homeodomain protein that is the C. elegans Caudal ortholog; PAL-1 is required maternally and embryonically for cell fate specification and posterior patterning during embryogenesis; PAL-1 is also required postembryonically for fate specification of the posterior V6 neuroectoblast during male tail development; PAL-1 is expressed in posterior blastomeres beginning at the four…
bar-1	B0393.1	4.4	L	rps-0: rps-0 encodes a small ribosomal subunit SA protein that appears to function as both a ribosomal component and a laminin receptor; by homology, RPS-0 is predicted to play roles in protein biosynthesis and cell adhesion; in C. elegans, RPS-0 activity is required for embryonic and germline development, vulval morphogenesis, and the overall health of the animal.
daf-2	F56D2.1	4.4	L	ucr-1:
sem-5	R151.4	4.38889	S	R151.4:
sem-5	C07H6.8	4.38889	S	cux-7: cux-7 encodes an conserved but unfamiliar protein orthologous to the human gene XE7 and the Drosophila gene CG2179-PA; since cux-7 is in an operon with clk-2, CUX-7 might have some role in telomere maintenance, development or rhythmic behavior; however, cux-7 currently has no known function, and is dispensable for viability and gross morphology in mass RNAi screens.
let-756	C44H4.7	4.375	S	eor-2: eor-2 encodes an unfamiliar protein, similar to CG17233 in Drosophila and KIAA1205 in H. sapiens, required for signal transduction by both RAS and Wnt pathways in both excretory system development and P12 fate specification.
let-756	B0198.3	4.375	S	B0198.3:
clk-2	T08A11.2	4.375	L	T08A11.2:
sma-6	K07D8.1	4.375	S	mup-4: The mup-4 gene encodes a novel transmembrane protein required for junctional attachments between hypodermis and muscle, and between the apical epithelial surface and the cuticular matrix.
bar-1	C03C10.3	4.375	L	rnr-2:
glp-1	Y73C8B.4	4.375	S	lag-2: lag-2 encodes a transmembrane protein of the Delta/Serrate/Lag-2 (DSL) family that functions as a signaling ligand for the GLP-1 and LIN-12 Notch-like receptors; LAG-2 is required for larval viability and for cell fate decisions involving the germline (meiosis vs mitosis), the somatic gonad, and the early embryo; in addition, LAG-2 functions redundantly with the transmembrane APX-1 and sec…
egl-15	Y87G2A.10	4.375	S	Y87G2A.10:
egl-15	T04A8.11	4.375	L	T04A8.11:
egl-15	C32A3.1	4.375	S,L	sel-8: sel-8 encodes a nuclear protein required for LIN-12 and GLP-1 signalling; SEL-8 contains a novel motif shared with W09C5.1 and orthologs of W09C5.1 in S. cerevisiae (YER126c), Drosophila (DMIP259), and also has two prominent glutamine-rich domains.
daf-2	T20H4.5	4.375	L	T20H4.5: T20H4.5 gene encodes a 23 kDa subunit of mitochondrial complex I that is required for oxidative phosphorylation and for resistance to volatile anesthetics; T20H4.5 is orthologous to human NDUFS8 (OMIM:602141, mutated in Leigh syndrome).
daf-2	T08A11.2	4.375	L	T08A11.2:
daf-2	F13B10.2	4.375	L	rpl-3: rpl-3 encodes a large ribosomal subunit L3 protein required in mass RNAi assays for embryonic and larval viability, fertility, and general health; the rpl-3 transcription unit has a nonsense transcript that is up-regulated in vivo by smg[-] mutations, indicating that rpl-3 is a natural substrate for SMG-mediated nonsense suppresssion; several other natural mRNA substrates of SMG suppressio…
let-23	T08A11.2	4.375	L	T08A11.2:
let-23	C56C10.8	4.375	S	icd-1:
let-23	C54D1.5	4.375	S	C54D1.5:
let-23	C07H6.8	4.375	S	cux-7: cux-7 encodes an conserved but unfamiliar protein orthologous to the human gene XE7 and the Drosophila gene CG2179-PA; since cux-7 is in an operon with clk-2, CUX-7 might have some role in telomere maintenance, development or rhythmic behavior; however, cux-7 currently has no known function, and is dispensable for viability and gross morphology in mass RNAi screens.
let-60	F41C6.1	4.375	S	unc-6: unc-6 encodes a netrin orthologous to the human and mouse netrin-1 precursor proteins; UNC-6 functions as a guidance molecule that regulates the migrations of pioneer axons and mesodermal cells, such as the gonadal distal tip cell, along the dorsoventral axis; a secreted molecule, UNC-6 is expressed during embryogenesis by epidermoblasts and neurons; UNC-6 is involved in both attractive an…
let-60	W03F8.10	4.35714	S	W03F8.10:
sma-6	C10H11.9	4.33333	S	let-502: let-502 encodes a Rho-binding Ser/Thr kinase orthologous to human myotonic dystrophy kinase (DM-kinase); let-502 is required for early embryonic cleavages, embryonic elongation, migration of hypodermal P cells to a ventral position, normal spermathecal contraction, and fertility; LET-502 is required for hypodermal cells to properly change their shape, and is expressed in those cells, dur…
bar-1	T11F8.3	4.33333	S	rme-2:
bar-1	F56C9.7	4.33333	L	F56C9.7:
bar-1	F37C12.11	4.33333	L	rps-21: rps-21 encodes a small ribosomal subunit S21 protein; by homology, RPS-21 is predicted to function in protein biosynthesis; in C. elegans, RPS-21 activity is required for embryonic and germline development, as well as the overall health of the animal.
bar-1	F36H1.4	4.33333	S	lin-3: lin-3 encodes a member of the EGF family of peptide growth factors that affects induction of vulval development, viability, ovulation, and male spicule deveopment; it acts genetically upstream of let-23, and is expressed in the anchor cell of the developing gonad.
bar-1	C38D4.6	4.33333	S,L	pal-1: pal-1 encodes a homeodomain protein that is the C. elegans Caudal ortholog; PAL-1 is required maternally and embryonically for cell fate specification and posterior patterning during embryogenesis; PAL-1 is also required postembryonically for fate specification of the posterior V6 neuroectoblast during male tail development; PAL-1 is expressed in posterior blastomeres beginning at the four…
bar-1	C34E10.1	4.33333	L	gop-3: gop-3 encodes an ortholog of the mammalian CGI-51 (comparative gene identification-51) proteins that display a high degree of similarity to the Haemophilus influenza D15 protective surface antigen; loss of gop-3 activity via large-scale RNAi screens indicates that GOP-3 is required for embryonic and larval development, as well as for normal postembryonic growth rates.
egl-15	R144.2	4.33333	L	R144.2:
egl-15	R144.1	4.33333	L	klp-6: klp-6 encodes a predicted monomeric kinesin and member of the UNC-104 family.
egl-15	F54D5.5	4.33333	S	F54D5.5:
daf-2	T10F2.4	4.33333	L	T10F2.4:
daf-2	R151.3	4.33333	L	rpl-6: rpl-6 encodes a large ribosomal subunit L6 protein.
daf-2	C45G9.9	4.33333	L	C45G9.9:
let-756	Y49E10.14	4.3	S	pie-1: pie-1 encodes a C-x8-C-x5-C-x3-H-type zinc-finger protein; maternally provided PIE-1 is essential for germline cell fate determination, as it functions as a repressor of RNA polymerase II-dependent gene expression in the developing germ line; PIE-1 localization, initially uniform and then concentrated in the posterior germ cell lineages, is regulated by other maternally supplied gene produ…
let-756	T19B4.7	4.3	S	unc-40: The unc-40 gene encodes a netrin receptor that is required to guide dorsal-ventral cell and axon migrations, and is required for correct polarization and migration of the neuroblasts QL and QR.
let-756	T04A8.14	4.3	S	emb-5: emb-5 encodes the C. elegans ortholog of the Spt6 family of RNA polymerase II transcription elongation factors; first identified in screens for temperature-sensitive embryonic lethal mutations, emb-5 is required for the correct timing of the second E (endoderm)-cell division in the early embryo and thus, for normal embryonic gastrulation; in addition, emb-5 activity is required postembryon…
bar-1	Y39H10A.7	4.3	S	chk-1: chk-1 encodes a CHK1-like serine threonin protein kinase that affects fertility.
bar-1	K12C11.2	4.3	S	smo-1:
bar-1	F22B5.7	4.3	S	zyg-9: zyg-9 encodes a predicted microtubule-association protein (MAP) of the XMAP215 family; during early embryonic development, maternal zyg-9 activity is required for microtubule-dependent processes such as meiotic and mitotic spindle organization and pronuclear migration; further, zyg-9 is essential for formation of long astral microtubules; ZYG-9 is required for centrosomal localization of T…
let-756	F27C1.7	4.28571	S	F27C1.7: This gene encodes a protein predicted by Eisenberg and coworkers, with 68% accuracy, to be mitochondrial.
bar-1	C32F10.2	4.28571	S	lin-35: lin-35 encodes the C. elegans retinoblastoma protein (Rb) ortholog; lin-35 was first identified in screens for synthetic multivulva (synMuv) genes and as a class B synMuv gene, functions redundantly with class A genes to antagonize Ras signaling and negatively regulate vulval development; in addition, lin-35 activity is required redundantly with: 1) pha-1 and ubc-18 for early steps in pha…
sos-1	C08H9.8	4.28571	S	C08H9.8:
let-756	W04D2.1	4.25	S	atn-1: atn-1 encodes an alpha-actinin homolog.
let-756	T26E3.3	4.25	S	par-6: par-6 encodes a PDZ-domain-containing protein that is conserved in Drosophila and mammals; during development, maternally provided PAR-6 is required for establishing anterior-posterior polarity in the early C. elegans embryo; par-6 activity is also essential for determining proper apicobasal asymmetries associated with cell adhesion and gastrulation; PAR-6 localizes to the periphery of the…
let-756	C46F11.4	4.25	L	C46F11.4:
let-756	C14B1.8	4.25	L	C14B1.8:
clk-2	F09F7.5	4.25	L	F09F7.5:
clk-2	C16C10.6	4.25	L	C16C10.6:
sem-5	ZK1058.2	4.25	S	pat-3:
sem-5	T04A8.14	4.25	S	emb-5: emb-5 encodes the C. elegans ortholog of the Spt6 family of RNA polymerase II transcription elongation factors; first identified in screens for temperature-sensitive embryonic lethal mutations, emb-5 is required for the correct timing of the second E (endoderm)-cell division in the early embryo and thus, for normal embryonic gastrulation; in addition, emb-5 activity is required postembryon…
sma-6	ZK1058.2	4.25	S	pat-3:
bar-1	Y49E10.14	4.25	S	pie-1: pie-1 encodes a C-x8-C-x5-C-x3-H-type zinc-finger protein; maternally provided PIE-1 is essential for germline cell fate determination, as it functions as a repressor of RNA polymerase II-dependent gene expression in the developing germ line; PIE-1 localization, initially uniform and then concentrated in the posterior germ cell lineages, is regulated by other maternally supplied gene produ…
bar-1	T20B12.3	4.25	L	T20B12.3:
bar-1	F56D2.1	4.25	L	ucr-1:
bar-1	F55G1.13	4.25	S	F55G1.13:
bar-1	F35G12.7	4.25	L	F35G12.7:
bar-1	C32A3.1	4.25	S,L	sel-8: sel-8 encodes a nuclear protein required for LIN-12 and GLP-1 signalling; SEL-8 contains a novel motif shared with W09C5.1 and orthologs of W09C5.1 in S. cerevisiae (YER126c), Drosophila (DMIP259), and also has two prominent glutamine-rich domains.
bar-1	B0361.6	4.25	L	B0361.6:
egl-15	T28F12.2	4.25	S	unc-62: unc-62 encodes a Meis-class homeodomain protein required for posterior embryonic morphogenesis, male tail morphogenesis, commissure formation by VD and DD motor neurons, vulval morphogenesis, and normal locomotion; UNC-62 is orthologous to Drosophila HOMOTHORAX; both maternal-effect unc-62 alleles and the zygotic lethal unc-62(s472) allele phenotypically resemble mutations of the caudal o…
egl-15	M117.2	4.25	S	par-5: PAR-5 is a 14-3-3 protein.
egl-15	K01A11.2	4.25	L	K01A11.2:
egl-15	F27C1.7	4.25	S	F27C1.7: This gene encodes a protein predicted by Eisenberg and coworkers, with 68% accuracy, to be mitochondrial.
egl-15	C14B1.3	4.25	L	C14B1.3: This gene encodes a protein containing an F-box, a motif predicted to mediate protein-protein interactions either with homologs of yeast Skp-1p or with other proteins.
egl-15	C04H5.6	4.25	S	mog-4: The mog-4 gene encodes a DEAH helicase orthologous to the Drosophila CG10689 and the S. cerevisiae PRP2 proteins.
let-23	C53A5.3	4.25	S	hda-1: The hda-1 gene encodes a histone deacetylase 1, similar to histone deacetylases RPD3 from yeast and fly; maternal and zygotic expression of hda-1 is required for embryonic viability, and zygotic expression of hda-1 is also required for gonadogenesis and vulval development.
let-756	C04H5.6	4.22222	S	mog-4: The mog-4 gene encodes a DEAH helicase orthologous to the Drosophila CG10689 and the S. cerevisiae PRP2 proteins.
bar-1	EEED8.5	4.21429	S	mog-5: The mog-5 gene encodes a DEAH helicase orthologous to the Drosophila CG8241, the human HRH1, and the S. cerevisiae PRP22 proteins.
egl-15	C54D1.5	4.21429	S	C54D1.5:
daf-2	F32H2.3	4.21429	S	spd-2: spd-2 encodes a protein with three predicted coiled-coil domains; SPD-2 activity is essential for centrosome maturation and duplication, and hence for proper mitotic spindle assembly; in regulating the early steps of centrosome maturation, SPD-2 acts together with the coiled-coil protein SPD-5, the Aurora-A kinase AIR-1, and the cytoplasmic dynein DHC-1; in regulating centrosome duplicatio…
daf-2	C07H6.5	4.21429	S	cgh-1: The ortholog of a RNA helicase ste13/ME31B/RCK/p54 that is required for oocyte and sperm function and the prevention of physiological germline-associated apoptosis; it is expressed in the early embryo and germline and localizes to P granules.
clk-2	Y64G10A.7	4.2	S	Y64G10A.7: The Y64G10A.7 gene encodes a homolog of the human gene FIBRILLIN-1, which when mutated leads to Marfan syndrome (OMIM:154700).
sma-6	T28F12.2	4.2	S	unc-62: unc-62 encodes a Meis-class homeodomain protein required for posterior embryonic morphogenesis, male tail morphogenesis, commissure formation by VD and DD motor neurons, vulval morphogenesis, and normal locomotion; UNC-62 is orthologous to Drosophila HOMOTHORAX; both maternal-effect unc-62 alleles and the zygotic lethal unc-62(s472) allele phenotypically resemble mutations of the caudal o…
bar-1	C56C10.3	4.2	S	tag-309:
glp-1	K08C7.3	4.2	S	epi-1: epi-1 encodes a laminin alpha chain that affects oogenesis due to its affect on gonad development, and also affects cell migrations, axon extension and GABAergic defasciculation, morphology of the VD and DD motor neurons, body morphology, locomotion, gonad sheath epithelialization, body muscle structure, and germ cell proliferation.
egl-15	T10F2.1	4.2	L	grs-1: grs-1 encodes a member of the glycyl-tRNA synthetase family that affects embryonic viability and spindle maintenance during anaphase.
egl-15	C16C10.6	4.2	L	C16C10.6:
let-23	W02A2.7	4.2	S	mex-5: mex-5 encodes a novel protein that contains two CCCH zinc finger motifs; maternally provided MEX-5, which functions partly redundantly with the highly similar CCCH finger protein MEX-6, is essential for transducing polarity cues and establishing soma/germline asymmetry in the early embryo; in regulating soma/germline asymmetry, MEX-5 interacts with, and activates, the SOCS-box protein ZIF-…
let-60	W10C8.2	4.1875	S	pop-1: pop-1 encodes an HMG box-containing protein that is the sole C. elegans member of the TCF/LEF family of transcription factors; in C. elegans, POP-1 functions as a component of the canonical and noncanonical Wnt signaling pathways that are required for cell migrations and binary cell fate decisions associated with asymmetric cell division, respectively; in yeast two-hybrid assays, the POP-1…
sem-5	F38E1.7	4.16667	S	mom-2: mom-2 encodes a member of the Wnt family of secreted signaling glycoproteins that is required for induction of endodermal (gut) tissue in the 4-cell stage embryo; MOM-2, required in the inducing blastomere (P2) at the 4-cell stage, may be the ligand for MOM-5, a Frizzled homolog, thought to act in the receiving blastomere (EMS); MOM-2 genetically interacts in the same pathway as KIN-19, bu…
sem-5	C15F1.3	4.16667	S	tra-2: The tra-2 gene encodes a transmembrane receptor that functions in the sex determination pathway to specify female fates in hermaphroditic XX animals; tra-2 encodes two proteins: TRA-2A, the major protein expressed at all developmental stages, and TRA-2B, a form specific to the hermaphrodite germ line; in hermaphrodites, direct interaction between the TRA-2A intracellular domain inhibits FE…
sem-5	C12D8.11	4.16667	S	rop-1: rop-1 encodes an RNAi-binding protein that is orthologous to the vertebrate 60-kDa Ro autoantigen that is the protein component of the Ro ribonucleoprotein (RNP) complex; ROP-1 binds the single C. elegans Ro RNP RNA component, YRN-1 (Y RNA) in vivo and although loss of rop-1 activity via mutation results in no obvious visible phenotypes, it does result in a dramatic decrease in YRN-1 level…
sma-6	EEED8.5	4.16667	S	mog-5: The mog-5 gene encodes a DEAH helicase orthologous to the Drosophila CG8241, the human HRH1, and the S. cerevisiae PRP22 proteins.
bar-1	F38A6.1	4.16667	S	pha-4:
bar-1	F26F4.11	4.16667	L	F26F4.11:
bar-1	B0285.1	4.16667	L	B0285.1:
glp-1	F26A3.3	4.16667	S	ego-1: The ego-1 gene encodes a homolog of RNA-directed RNA polymerase that is essential for germ-line development.
egl-15	F27E5.2	4.16667	S	pax-3: pax-3 encodes a divergent paired-like homeodomain protein that does not belong to the Q50, K50, or S50 classes; PAX-3 is required for locomotion and vulval development; pax-3(RNAi) animals have consistent Pvl and Unc phenotypes (as well as less consistent Bmd, Rup, and Stp phenotypes).
egl-15	C36E8.5	4.16667	L	tbb-2: tbb-2 encodes a homolog of mammalian beta-tubulin (TUBB) that is expressed at high levels in the germline; TBB-2 is redundant for embryonic viability, due to its paralog TBB-1; however, unlike its paralog TBB-1 it is preferred for normal microtubule severing by the katanin complex MEI-1/MEI-2; TBB-2 is required together with TBB-1, TBA-1, and tba-2 to make spindle structures in embryos and…
daf-2	W03C9.4	4.16667	S	lin-29: lin-29 encodes a zinc finger transcription factor of the C2H2 type that affects the heterochronic development of the vulva, egg laying system, cuticle, and the molting cycle; expressed in uterine and vulval muscle cells, seam cells, pharynx, head neurons, ventral cord neurons, preanal ganglion, distal tip cells, anchor cell, vulval cells, and cells in the tail.
daf-2	F54E7.2	4.16667	L	rps-12: rps-12 encodes a small ribosomal subunit S12 protein; by homology, RPS-12 is predicted to function in protein biosynthesis; in C. elegans, RPS-12 activity is required for embryonic and germline development, normal movement, and the overall health of the animal.
let-23	K08E5.3	4.16667	S	mua-3:
let-756	F22B5.7	4.14286	S	zyg-9: zyg-9 encodes a predicted microtubule-association protein (MAP) of the XMAP215 family; during early embryonic development, maternal zyg-9 activity is required for microtubule-dependent processes such as meiotic and mitotic spindle organization and pronuclear migration; further, zyg-9 is essential for formation of long astral microtubules; ZYG-9 is required for centrosomal localization of T…
glp-1	B0252.1	4.14286	S	B0252.1:
sos-1	F38E1.7	4.14286	S	mom-2: mom-2 encodes a member of the Wnt family of secreted signaling glycoproteins that is required for induction of endodermal (gut) tissue in the 4-cell stage embryo; MOM-2, required in the inducing blastomere (P2) at the 4-cell stage, may be the ligand for MOM-5, a Frizzled homolog, thought to act in the receiving blastomere (EMS); MOM-2 genetically interacts in the same pathway as KIN-19, bu…
bar-1	F35G12.8	4.125	L	smc-4: The smc-4 gene encodes a homolog of the SMC4 subunit of mitotic condensin; SMC-4 acts with MIX-1 to enable chromosome segregation.
bar-1	F26A1.2	4.125	L	fkh-5: fkh-5 encodes a member of the forkhead domain transcription factor family.
bar-1	F09F7.3	4.125	L	F09F7.3:
bar-1	C38D4.6	4.125	S,L	pal-1: pal-1 encodes a homeodomain protein that is the C. elegans Caudal ortholog; PAL-1 is required maternally and embryonically for cell fate specification and posterior patterning during embryogenesis; PAL-1 is also required postembryonically for fate specification of the posterior V6 neuroectoblast during male tail development; PAL-1 is expressed in posterior blastomeres beginning at the four…
egl-15	W02A11.2	4.125	S	W02A11.2:
let-60	K04G11.2	4.125	S	sel-7: sel-7 encodes a novel protein with two predicted PEST sequences that is conserved in the related nematode C. briggsae and several parasitic nematodes, but has no known homologs in other organisms; sel-7 was identified in screens for suppressors of dominant lin-12 mutations that result in vulvaless and egg-laying defective animals; although loss of SEL-7 function via mutation or RNAi result…
daf-2	C56C10.8	4.11111	S	icd-1:
let-60	C56C10.8	4.11111	S	icd-1:
clk-2	W02A2.7	4.1	S	mex-5: mex-5 encodes a novel protein that contains two CCCH zinc finger motifs; maternally provided MEX-5, which functions partly redundantly with the highly similar CCCH finger protein MEX-6, is essential for transducing polarity cues and establishing soma/germline asymmetry in the early embryo; in regulating soma/germline asymmetry, MEX-5 interacts with, and activates, the SOCS-box protein ZIF-…
bar-1	F35G12.10	4.1	L	asb-1: asb-1 encodes a homolog of ATP synthase B, closely similar to its paralog ASB-2, that is required for embryonic viability and for the normal proliferation of germline cells; asb-1 is preferentially expressed in germline cells, while RNAi of asb-1 causes embryonic lethality and sterility with a defective progression to meiosis.
glp-1	C07H6.5	4.1	S	cgh-1: The ortholog of a RNA helicase ste13/ME31B/RCK/p54 that is required for oocyte and sperm function and the prevention of physiological germline-associated apoptosis; it is expressed in the early embryo and germline and localizes to P granules.
daf-2	F38A6.1	4.1	S	pha-4:
let-60	T28F12.2	4.1	S	unc-62: unc-62 encodes a Meis-class homeodomain protein required for posterior embryonic morphogenesis, male tail morphogenesis, commissure formation by VD and DD motor neurons, vulval morphogenesis, and normal locomotion; UNC-62 is orthologous to Drosophila HOMOTHORAX; both maternal-effect unc-62 alleles and the zygotic lethal unc-62(s472) allele phenotypically resemble mutations of the caudal o…
let-756	T27F7.1	4.08333	S	T27F7.1:
sem-5	Y55D5A.5	4.08333	S	daf-2: daf-2 encodes a predicted receptor tyrosine kinase that is the C. elegans insulin/IGF receptor ortholog; DAF-2 activity is required for a number of processes in C. elegans, including embryonic and larval development, formation of the developmentally arrested dauer larval stage, adult longevity, reproduction, fat storage, salt chemotaxis learning, and response to exogenous stressors such as…
egl-15	K06A5.7	4.08333	S	cdc-25.1: cdc-25.1 encodes a CDC25 phosphatase homolog that affects embryonic viability, meiosis, mitosis, proliferation of the intestine (E cell lineage), and germ line proliferation; it is expressed in the developing germline, in the nuclei of oocytes, embryonic nuclei, nuclei of embryonic cortical membranes, and sperm pronuclei, and in the germline precursors Z2 and Z3.
let-756	C32A3.1	4.07143	S,L	sel-8: sel-8 encodes a nuclear protein required for LIN-12 and GLP-1 signalling; SEL-8 contains a novel motif shared with W09C5.1 and orthologs of W09C5.1 in S. cerevisiae (YER126c), Drosophila (DMIP259), and also has two prominent glutamine-rich domains.
bar-1	ZC101.2	4.07143	S	unc-52: The unc-52 gene encodes perlecan, a protein orthologous to human basement membrane-specific heparan sulfate proteoglycan core protein (HSPG2; OMIM:142461, which when mutated leads to Schwartz-Jampel syndrome or dyssegmental dysplasia); UNC-52 plays essential roles in muscle structure development and regulation of growth factor-like signaling pathways; UNC-52 is synthesized by the hypoderm…
daf-2	EEED8.5	4.07143	S	mog-5: The mog-5 gene encodes a DEAH helicase orthologous to the Drosophila CG8241, the human HRH1, and the S. cerevisiae PRP22 proteins.
sem-5	M117.2	4.0625	S	par-5: PAR-5 is a 14-3-3 protein.
egl-15	C32A3.1	4.0625	S,L	sel-8: sel-8 encodes a nuclear protein required for LIN-12 and GLP-1 signalling; SEL-8 contains a novel motif shared with W09C5.1 and orthologs of W09C5.1 in S. cerevisiae (YER126c), Drosophila (DMIP259), and also has two prominent glutamine-rich domains.
let-60	M110.5	4.0625	S	dab-1: dab-1 encodes an ortholog of the cytoplasmic adaptor protein DISABLED, required for normal molting and meiotic arrest; DAB-1 is also required for EGL-17 secretion from vulval cells, and thus indirectly for normal sex myoblast (SM) migration and egg-laying; DAB-1 contains a conserved PTB domain and signals that confer localization to Golgi-proximal vesicles, and DAB-1 localizes to vesicular…
let-60	Y34D9A.10	4.05	S	Y34D9A.10:
sma-6	Y39H10A.7	4.03125	S	chk-1: chk-1 encodes a CHK1-like serine threonin protein kinase that affects fertility.
let-756	ZK418.5	4	L	ZK418.5:
let-756	ZK121.1	4	L	glrx-21:
let-756	ZC302.1	4	S	mre-11: mre-11 encodes a protein orthologous to S. cerevisiae MRE11 and to human MRE11A (OMIM:600814, mutated in ataxia-telangiectasia-like disorder); MRE-11 is required for meiotic recombination and DNA repair in C. elegans, for multigenerational persistence of the germline, and (in conjunction with CHK-2 and SPO-11) for the localization of RAD-51 to foci in late zygotene/early pachytene nuclei.
let-756	T10F2.4	4	L	T10F2.4:
let-756	R151.9	4	L	pfd-5:
let-756	R07E5.3	4	L	R07E5.3: The R07E5.3 gene encodes a homolog of SNF5/Ini1, a component of the SWI/SNF complex that is conserved from yeast to mammals and that is involved in chromatin remodeling; R07E5.3 may be involved in asymmetric cell division of the T cells.
let-756	M01F1.7	4	L	M01F1.7: M01F1.7 encodes a phosphatidylinositol transfer protein, with a C-terminal DDHD domain, that is orthologous to RETINAL DEGENERATION B (RDGB) in D. melanogaster, as well as other orthologs in mammals (NIR1-3); M01F1.7 is expressed in the egg membrane, the germline, the spermatheca and three pairs of head neurons; while M01F1.7 would be expected to mediate PIP(2) signalling in either neuro…
let-756	K04G7.4	4	L	nuo-4:
let-756	F38E1.7	4	S	mom-2: mom-2 encodes a member of the Wnt family of secreted signaling glycoproteins that is required for induction of endodermal (gut) tissue in the 4-cell stage embryo; MOM-2, required in the inducing blastomere (P2) at the 4-cell stage, may be the ligand for MOM-5, a Frizzled homolog, thought to act in the receiving blastomere (EMS); MOM-2 genetically interacts in the same pathway as KIN-19, bu…
let-756	F26F4.10	4	L	rrt-1: rrt-1 encodes an arginyl-tRNA synthetase that affects embryonic viability and fertility
let-756	C36E8.5	4	L	tbb-2: tbb-2 encodes a homolog of mammalian beta-tubulin (TUBB) that is expressed at high levels in the germline; TBB-2 is redundant for embryonic viability, due to its paralog TBB-1; however, unlike its paralog TBB-1 it is preferred for normal microtubule severing by the katanin complex MEI-1/MEI-2; TBB-2 is required together with TBB-1, TBA-1, and tba-2 to make spindle structures in embryos and…
let-756	C15F1.3	4	S	tra-2: The tra-2 gene encodes a transmembrane receptor that functions in the sex determination pathway to specify female fates in hermaphroditic XX animals; tra-2 encodes two proteins: TRA-2A, the major protein expressed at all developmental stages, and TRA-2B, a form specific to the hermaphrodite germ line; in hermaphrodites, direct interaction between the TRA-2A intracellular domain inhibits FE…
let-756	C03C10.3	4	L	rnr-2:
clk-2	T27F7.1	4	S	T27F7.1:
clk-2	F26A1.2	4	L	fkh-5: fkh-5 encodes a member of the forkhead domain transcription factor family.
sem-5	K08C7.3	4	S	epi-1: epi-1 encodes a laminin alpha chain that affects oogenesis due to its affect on gonad development, and also affects cell migrations, axon extension and GABAergic defasciculation, morphology of the VD and DD motor neurons, body morphology, locomotion, gonad sheath epithelialization, body muscle structure, and germ cell proliferation.
sem-5	C44H4.7	4	S	eor-2: eor-2 encodes an unfamiliar protein, similar to CG17233 in Drosophila and KIAA1205 in H. sapiens, required for signal transduction by both RAS and Wnt pathways in both excretory system development and P12 fate specification.
sma-6	ZC513.6	4	S	oma-2: The oma-2 gene encodes a zinc finger protein of the TIS11 finger type that is paralogous to OMA-1; while either oma-1 or oma-2 individually have no obvious mutant phenotype, a normal copy of at least one of these genes is required for oocyte maturation.
sma-6	Y87G2A.10	4	S	Y87G2A.10:
sma-6	Y65B4A.3	4	S	Y65B4A.3:
sma-6	W03F8.10	4	S	W03F8.10:
sma-6	T04A8.14	4	S	emb-5: emb-5 encodes the C. elegans ortholog of the Spt6 family of RNA polymerase II transcription elongation factors; first identified in screens for temperature-sensitive embryonic lethal mutations, emb-5 is required for the correct timing of the second E (endoderm)-cell division in the early embryo and thus, for normal embryonic gastrulation; in addition, emb-5 activity is required postembryon…
sma-6	F59A2.1	4	L	npp-9:
sma-6	F56A11.3	4	S	efn-4: efn-4 encodes a member of the ephrin family of ligands that affects neuroblast migrations during closure of the ventral gastrulation cleft and subsequent epidermal morphogenesis, possibly functioning independently of EFN-1, EFN-2, EFN-3, and the VAB-1 receptor during morphogenesis; can interact with VAB-1 in vitro, and is expressed in neural and epidermal precursors at the 100-cell stage, …
sma-6	C38D4.6	4	S	pal-1: pal-1 encodes a homeodomain protein that is the C. elegans Caudal ortholog; PAL-1 is required maternally and embryonically for cell fate specification and posterior patterning during embryogenesis; PAL-1 is also required postembryonically for fate specification of the posterior V6 neuroectoblast during male tail development; PAL-1 is expressed in posterior blastomeres beginning at the four…
sma-6	C15F1.3	4	S	tra-2: The tra-2 gene encodes a transmembrane receptor that functions in the sex determination pathway to specify female fates in hermaphroditic XX animals; tra-2 encodes two proteins: TRA-2A, the major protein expressed at all developmental stages, and TRA-2B, a form specific to the hermaphrodite germ line; in hermaphrodites, direct interaction between the TRA-2A intracellular domain inhibits FE…
bar-1	Y32H12A.4	4	L	Y32H12A.4:
bar-1	T19B4.7	4	S	unc-40: The unc-40 gene encodes a netrin receptor that is required to guide dorsal-ventral cell and axon migrations, and is required for correct polarization and migration of the neuroblasts QL and QR.
bar-1	R74.1	4	L	lrs-1: lrs-1 encodes a predicted cytoplasmic leucyl-tRNA synthetase (LeuRS), a class I aminoacyl-tRNA synthetase that catalyzes the attachment of leucine to its cognate tRNA and is thus required for protein biosynthesis; LRS-1 activity is required for embryonic, larval, and germline development, as well as normal body morphology and rates of postembryonic growth.
bar-1	F59A2.1	4	L	npp-9:
bar-1	F47A4.2	4	S	dpy-22: dpy-22 encodes a broadly expressed protein, homologous to the human transcriptional mediator protein TRAP230, which is involved in WNT and RAS signaling, as well as in dosage compensation; DPY-22 has a C-terminal glutamine-rich domain that is dispensable for inhibition of RAS-dependent cell differentiation, but is required for inhibition of BAR-1-dependent gene expression.
bar-1	C54C6.1	4	L	rpl-37: rpl-37 encodes a large ribosomal subunit L37 protein.
bar-1	B0361.10	4	L	B0361.10:
glp-1	W10C8.2	4	S	pop-1: pop-1 encodes an HMG box-containing protein that is the sole C. elegans member of the TCF/LEF family of transcription factors; in C. elegans, POP-1 functions as a component of the canonical and noncanonical Wnt signaling pathways that are required for cell migrations and binary cell fate decisions associated with asymmetric cell division, respectively; in yeast two-hybrid assays, the POP-1…
glp-1	W02A2.7	4	S	mex-5: mex-5 encodes a novel protein that contains two CCCH zinc finger motifs; maternally provided MEX-5, which functions partly redundantly with the highly similar CCCH finger protein MEX-6, is essential for transducing polarity cues and establishing soma/germline asymmetry in the early embryo; in regulating soma/germline asymmetry, MEX-5 interacts with, and activates, the SOCS-box protein ZIF-…
glp-1	K08B4.1	4	S	lag-1: lag-1 encodes a transcription factor orthologous to members of the CSL (CBF1, Suppressor of Hairless, LAG-1) family that is highly conserved amongst metazoans; during development, LAG-1 functions as a downstream effector in both the lin-12- and glp-1-mediated Notch-like signaling pathways and accordingly, is required for such processes as germline induction, AC/VU lateral signaling, and em…
glp-1	F33D4.2	4	S	itr-1: itr-1 encodes a putative inositol (1,4,5) trisphosphate receptor that affects the defecation cycle and pharyngeal pumping, and also affects ovulation in a pathway downstream of LET-23; interacts with UNC-54 in vivo, and is expressed in the adult intestine, pharynx, excretory cell, germ line, and spermatheca, with limited neuronal expression.
glp-1	F27C1.7	4	S	F27C1.7: This gene encodes a protein predicted by Eisenberg and coworkers, with 68% accuracy, to be mitochondrial.
glp-1	F26E4.9	4	S	cco-1:
glp-1	C53A5.3	4	S	hda-1: The hda-1 gene encodes a histone deacetylase 1, similar to histone deacetylases RPD3 from yeast and fly; maternal and zygotic expression of hda-1 is required for embryonic viability, and zygotic expression of hda-1 is also required for gonadogenesis and vulval development.
glp-1	C04H5.6	4	S	mog-4: The mog-4 gene encodes a DEAH helicase orthologous to the Drosophila CG10689 and the S. cerevisiae PRP2 proteins.
egl-15	R10E4.4	4	L	mcm-5:
egl-15	K08C7.3	4	S	epi-1: epi-1 encodes a laminin alpha chain that affects oogenesis due to its affect on gonad development, and also affects cell migrations, axon extension and GABAergic defasciculation, morphology of the VD and DD motor neurons, body morphology, locomotion, gonad sheath epithelialization, body muscle structure, and germ cell proliferation.
egl-15	F36H1.4	4	S	lin-3: lin-3 encodes a member of the EGF family of peptide growth factors that affects induction of vulval development, viability, ovulation, and male spicule deveopment; it acts genetically upstream of let-23, and is expressed in the anchor cell of the developing gonad.
egl-15	C14F5.5	4	S	sem-5: sem-5 encodes a Src homology (SH) domain 2 and 3-containing protein, orthologous to human GRB2 (OMIM:108355), that functions in multiple signaling pathways during development; these pathways include those regulating sex myoblast migration, muscle membrane extension, vulval induction, fluid balance, viability, and formation of the male tail; SEM-5 acts downstream of the LET-23 epidermal gro…
daf-2	K06A5.7	4	S	cdc-25.1: cdc-25.1 encodes a CDC25 phosphatase homolog that affects embryonic viability, meiosis, mitosis, proliferation of the intestine (E cell lineage), and germ line proliferation; it is expressed in the developing germline, in the nuclei of oocytes, embryonic nuclei, nuclei of embryonic cortical membranes, and sperm pronuclei, and in the germline precursors Z2 and Z3.
daf-2	F37C12.4	4	L	rpl-36: rpl-36 encodes a large ribosomal subunit L36 protein; by homology, RPL-36 is predicted to function in protein biosynthesis; in C. elegans, RPL-36 activity is required for embryonic and germline development and normal postembryonic growth rates.
daf-2	F26A1.1	4	L	F26A1.1:
daf-2	C34E10.6	4	L	atp-2: atp-2 encodes the beta subunit (active site) of the F1 portion of the mitochondrial ATP synthase, also known as mitochondrial respiratory chain (MRC) complex V; ATP-2 activity is required for normal mobility, pharyngeal pumping, defecation, growth, and lifespan, and for development past the third larval stage; in males, ATP-2 activity is also required cell autonomously in male-specific sen…
daf-2	C06C3.1	4	S	mel-11: mel-11 encodes the C. elegans ortholog of the vertebrate smooth muscle myosin-associated phosphatase regulatory subunit (PP-1M); during development, mel-11 activity negatively regulates embryonic morphogenesis, and genetic analysis suggests that mel-11 acts with let-502, and in parallel to fem-2, in one of two redundant pathways that ensures proper embryonic elongation; prior to elongatio…
let-23	ZC155.1	4	L	nex-1: nex-1 encodes an annexin, a member of a family of calcium-dependent phospholipid binding proteins; NEX-1 is required for efficient engulfment of apoptotic cell corpses in the pharynx, and may also function in other membrane fusion events, such as exocytosis; NEX-1 in vitro can bind phosphatidylserine, phosphatidylinositol, heparin, heparan sulfate, and chondroitin sulfate; NEX-1 is express…
let-23	K06A5.7	4	S	cdc-25.1: cdc-25.1 encodes a CDC25 phosphatase homolog that affects embryonic viability, meiosis, mitosis, proliferation of the intestine (E cell lineage), and germ line proliferation; it is expressed in the developing germline, in the nuclei of oocytes, embryonic nuclei, nuclei of embryonic cortical membranes, and sperm pronuclei, and in the germline precursors Z2 and Z3.
let-23	F37C12.9	4	L	rps-14: rps-14 encodes a small ribosomal subunit S14 protein; by homology, RPS-14 is predicted to function in protein biosynthesis; in C. elegans, RPS-14 activity is required for embryonic and germline development, as well as the overall health of the animal.
let-23	F37C12.4	4	L	rpl-36: rpl-36 encodes a large ribosomal subunit L36 protein; by homology, RPL-36 is predicted to function in protein biosynthesis; in C. elegans, RPL-36 activity is required for embryonic and germline development and normal postembryonic growth rates.
let-60	W02A2.7	4	S	mex-5: mex-5 encodes a novel protein that contains two CCCH zinc finger motifs; maternally provided MEX-5, which functions partly redundantly with the highly similar CCCH finger protein MEX-6, is essential for transducing polarity cues and establishing soma/germline asymmetry in the early embryo; in regulating soma/germline asymmetry, MEX-5 interacts with, and activates, the SOCS-box protein ZIF-…
let-60	M117.2	4	S	par-5: PAR-5 is a 14-3-3 protein.
let-60	C07H6.5	4	S	cgh-1: The ortholog of a RNA helicase ste13/ME31B/RCK/p54 that is required for oocyte and sperm function and the prevention of physiological germline-associated apoptosis; it is expressed in the early embryo and germline and localizes to P granules.
let-60	F31B12.1	3.95833	S	plc-1: plc-1 encodes a predicted phospholipase C that affects fertility and possesses two functional domains not commonly seen in other phospholipases: a C-terminal Ras-associating domain with structural similarity to RalGDS and AF-6, and an N-terminal CDC25-like domain that possesses structural homology to guanine nucleotide exchange proteins for Ras.
let-60	C54D1.5	3.95833	S	C54D1.5:
sem-5	K07D8.1	3.9375	S	mup-4: The mup-4 gene encodes a novel transmembrane protein required for junctional attachments between hypodermis and muscle, and between the apical epithelial surface and the cuticular matrix.
let-756	C37A2.4	3.92857	S	cye-1: cye-1 encodes a homolog of the G1 cell cycle regulator cyclin E; CYE-1 is required for progression through the G1 phase of the cell cycle and for endoreduplication in intestinal cells, and is required maternally both for embryonic development and for the proper execution of several post-embryonic lineages (e.g. vulval development); CYE-1 is provided maternally and expressed ubiquitously in…
clk-2	C04H5.6	3.92857	S	mog-4: The mog-4 gene encodes a DEAH helicase orthologous to the Drosophila CG10689 and the S. cerevisiae PRP2 proteins.
clk-2	R07E5.3	3.91667	L	R07E5.3: The R07E5.3 gene encodes a homolog of SNF5/Ini1, a component of the SWI/SNF complex that is conserved from yeast to mammals and that is involved in chromatin remodeling; R07E5.3 may be involved in asymmetric cell division of the T cells.
sem-5	F38A6.1	3.91667	S	pha-4:
bar-1	F56F3.6	3.91667	L	ins-17: ins-17 encodes an insulin-like peptide.
bar-1	C04H5.6	3.91667	S	mog-4: The mog-4 gene encodes a DEAH helicase orthologous to the Drosophila CG10689 and the S. cerevisiae PRP2 proteins.
egl-15	F26E4.1	3.91667	S	sur-6:
egl-15	F23C8.6	3.91667	S	F23C8.6:
let-60	M01B2.1	3.91667	S	kin-30: kin-30 encodes a predicted tyrosine kinase; kin-30 is expressed during larval stages, but has not been detected in adults; the expression of kin-30 was experimentally verified by RT-PCR.
sem-5	F27C1.7	3.9	S	F27C1.7: This gene encodes a protein predicted by Eisenberg and coworkers, with 68% accuracy, to be mitochondrial.
let-756	C38D4.6	3.875	L	pal-1: pal-1 encodes a homeodomain protein that is the C. elegans Caudal ortholog; PAL-1 is required maternally and embryonically for cell fate specification and posterior patterning during embryogenesis; PAL-1 is also required postembryonically for fate specification of the posterior V6 neuroectoblast during male tail development; PAL-1 is expressed in posterior blastomeres beginning at the four…
clk-2	T20B12.8	3.875	L	hmg-4: hmg-4 encodes a protein with strong similarity to the highly conserved high mobility group protein SSRP1 (structure-specific DNA recognition protein); by homology, HMG-4 is predicted to be a member of the FACT (facilitates chromatin transcription) complex that functions as a transcription elongation factor; RNAi experiments indicate that hmg-4 is required for locomotion and larval developm…
clk-2	T01D3.1	3.875	S	T01D3.1:
clk-2	F13B10.2	3.875	L	rpl-3: rpl-3 encodes a large ribosomal subunit L3 protein required in mass RNAi assays for embryonic and larval viability, fertility, and general health; the rpl-3 transcription unit has a nonsense transcript that is up-regulated in vivo by smg[-] mutations, indicating that rpl-3 is a natural substrate for SMG-mediated nonsense suppresssion; several other natural mRNA substrates of SMG suppressio…
bar-1	F27C1.7	3.875	S	F27C1.7: This gene encodes a protein predicted by Eisenberg and coworkers, with 68% accuracy, to be mitochondrial.
bar-1	C38D4.3	3.875	L	C38D4.3:
egl-15	Y53C10A.12	3.875	S	hsf-1: hsf-1 encodes the C. elegans heat-shock transcription factor ortholog; HSF-1 functions as a transcriptional regulator of stress-induced gene expression whose activity is required for heat-shock and proteotoxicity response, larval development, innate immunity, and regulation of adult lifespan.
egl-15	F59A2.1	3.875	L	npp-9:
egl-15	C45G9.5	3.875	L	C45G9.5:
daf-2	T04A8.6	3.875	L	T04A8.6:
let-23	ZC404.8	3.875	S	spn-4: spn-4 encodes a protein containing an RNP-type RNA-binding domain; SPN-4 is required for rotation, but not polarization, of the mitotic spindle in the P1 blastomere of the two-cell stage embryo; SPN-4 is also required for mesectoderm and mesendoderm formation in conjunction with proper localization of maternal cell-fate determinants such as SKN-1; in addition, SPN-4 binds the glp-1 3' UTR …
let-23	K08B4.1	3.875	S	lag-1: lag-1 encodes a transcription factor orthologous to members of the CSL (CBF1, Suppressor of Hairless, LAG-1) family that is highly conserved amongst metazoans; during development, LAG-1 functions as a downstream effector in both the lin-12- and glp-1-mediated Notch-like signaling pathways and accordingly, is required for such processes as germline induction, AC/VU lateral signaling, and em…
let-23	F53G12.5	3.875	S	mex-3: mex-3 encodes two KH domain-containing RNA binding proteins; in the early embryo, maternally provided MEX-3 is required for specifying the identities of the anterior AB blastomere and its descendants, as well as for the identity of the P3 blastomere and proper segregation of the germline P granules; mex-3 mRNA is distributed uniformly in the syncytial core of the adult distal gonad, mature…
let-23	F31B12.1	3.875	S	plc-1: plc-1 encodes a predicted phospholipase C that affects fertility and possesses two functional domains not commonly seen in other phospholipases: a C-terminal Ras-associating domain with structural similarity to RalGDS and AF-6, and an N-terminal CDC25-like domain that possesses structural homology to guanine nucleotide exchange proteins for Ras.
let-756	W03F8.10	3.85714	S	W03F8.10:
let-756	F36H1.4	3.85714	S	lin-3: lin-3 encodes a member of the EGF family of peptide growth factors that affects induction of vulval development, viability, ovulation, and male spicule deveopment; it acts genetically upstream of let-23, and is expressed in the anchor cell of the developing gonad.
sem-5	T26E3.3	3.85714	S	par-6: par-6 encodes a PDZ-domain-containing protein that is conserved in Drosophila and mammals; during development, maternally provided PAR-6 is required for establishing anterior-posterior polarity in the early C. elegans embryo; par-6 activity is also essential for determining proper apicobasal asymmetries associated with cell adhesion and gastrulation; PAR-6 localizes to the periphery of the…
sma-6	F38E1.7	3.85714	S	mom-2: mom-2 encodes a member of the Wnt family of secreted signaling glycoproteins that is required for induction of endodermal (gut) tissue in the 4-cell stage embryo; MOM-2, required in the inducing blastomere (P2) at the 4-cell stage, may be the ligand for MOM-5, a Frizzled homolog, thought to act in the receiving blastomere (EMS); MOM-2 genetically interacts in the same pathway as KIN-19, bu…
let-60	F38A6.1	3.85714	S	pha-4:
let-756	T13C5.1	3.83333	S	daf-9: daf-9 encodes a cytochrome P450 of the CYP2 subfamily that by homology is predicted to function as a steroidogenic or fatty acid hydroxylase; DAF-9 likely functions cell nonautonomously in hypodermal and neuronal cells to produce, for the DAF-12 nuclear receptor, a lipophilic hormone whose presence is necessary for bypassing entry into the alternative L3/dauer larval stage and promoting re…
let-756	R02F2.7	3.83333	L	R02F2.7:
let-756	F37C12.13	3.83333	L	F37C12.13:
clk-2	C03C10.3	3.83333	L	rnr-2:
sem-5	F15B9.9	3.83333	S	dsl-7:
sma-6	F23C8.6	3.83333	S	F23C8.6:
sma-6	C07H6.8	3.83333	S	cux-7: cux-7 encodes an conserved but unfamiliar protein orthologous to the human gene XE7 and the Drosophila gene CG2179-PA; since cux-7 is in an operon with clk-2, CUX-7 might have some role in telomere maintenance, development or rhythmic behavior; however, cux-7 currently has no known function, and is dispensable for viability and gross morphology in mass RNAi screens.
bar-1	T10F2.1	3.83333	L	grs-1: grs-1 encodes a member of the glycyl-tRNA synthetase family that affects embryonic viability and spindle maintenance during anaphase.
bar-1	K10D2.6	3.83333	L	K10D2.6:
bar-1	H14A12.2	3.83333	L	fum-1: fum-1 is orthologous to human FUMARASE (FH; OMIM:136850), which when mutated leads to fumarase deficiency; FUM-1A and FUM-1B are predicted to be mitochondrial.
bar-1	C34E10.6	3.83333	L	atp-2: atp-2 encodes the beta subunit (active site) of the F1 portion of the mitochondrial ATP synthase, also known as mitochondrial respiratory chain (MRC) complex V; ATP-2 activity is required for normal mobility, pharyngeal pumping, defecation, growth, and lifespan, and for development past the third larval stage; in males, ATP-2 activity is also required cell autonomously in male-specific sen…
egl-15	C07H6.5	3.83333	S	cgh-1: The ortholog of a RNA helicase ste13/ME31B/RCK/p54 that is required for oocyte and sperm function and the prevention of physiological germline-associated apoptosis; it is expressed in the early embryo and germline and localizes to P granules.
daf-2	W02A2.7	3.83333	S	mex-5: mex-5 encodes a novel protein that contains two CCCH zinc finger motifs; maternally provided MEX-5, which functions partly redundantly with the highly similar CCCH finger protein MEX-6, is essential for transducing polarity cues and establishing soma/germline asymmetry in the early embryo; in regulating soma/germline asymmetry, MEX-5 interacts with, and activates, the SOCS-box protein ZIF-…
daf-2	T20B12.1	3.83333	L	T20B12.1:
daf-2	F52E1.1	3.83333	S	pos-1: pos-1 encodes a CCCH-type zinc-finger protein; during embryogenesis, maternally provided POS-1 is essential for proper fate specification of germ cells, intestine, pharynx, and hypodermis; POS-1's role in cell fate specification is likely as a translational regulator, as POS-1 is required, in posterior blastomeres, for positive regulation of apx-1 mRNA translation and negative regulation o…
daf-2	F37C12.13	3.83333	L	F37C12.13:
let-23	F33D4.2	3.83333	S	itr-1: itr-1 encodes a putative inositol (1,4,5) trisphosphate receptor that affects the defecation cycle and pharyngeal pumping, and also affects ovulation in a pathway downstream of LET-23; interacts with UNC-54 in vivo, and is expressed in the adult intestine, pharynx, excretory cell, germ line, and spermatheca, with limited neuronal expression.
let-23	F22B5.7	3.83333	S	zyg-9: zyg-9 encodes a predicted microtubule-association protein (MAP) of the XMAP215 family; during early embryonic development, maternal zyg-9 activity is required for microtubule-dependent processes such as meiotic and mitotic spindle organization and pronuclear migration; further, zyg-9 is essential for formation of long astral microtubules; ZYG-9 is required for centrosomal localization of T…
let-60	K08B4.1	3.81818	S	lag-1: lag-1 encodes a transcription factor orthologous to members of the CSL (CBF1, Suppressor of Hairless, LAG-1) family that is highly conserved amongst metazoans; during development, LAG-1 functions as a downstream effector in both the lin-12- and glp-1-mediated Notch-like signaling pathways and accordingly, is required for such processes as germline induction, AC/VU lateral signaling, and em…
sos-1	F38A6.1	3.8125	S	pha-4:
let-756	H26D21.1	3.8	S	hus-1: hus-1 encodes the C. elegans ortholog of the Schizosaccharomyces pombe Hus1 DNA damage checkpoint protein; in C. elegans, hus-1 activity is required for DNA damage-induced cell cycle arrest and apoptosis, telomere maintenance, and hence, genome stability and development; specifically, hus-1 is required for the CEP-1/p53-dependent increase in germline egl-1 expression following irradiation;…
let-756	C54C6.1	3.8	L	rpl-37: rpl-37 encodes a large ribosomal subunit L37 protein.
let-756	C16C10.6	3.8	L	C16C10.6:
let-756	B0285.10	3.8	L	ckb-3: ckb-3 encodes a putative choline kinase; CKB-1 through CKB-4 comprise a related group ('B') of choline kinases.
clk-2	F56A11.3	3.8	S	efn-4: efn-4 encodes a member of the ephrin family of ligands that affects neuroblast migrations during closure of the ventral gastrulation cleft and subsequent epidermal morphogenesis, possibly functioning independently of EFN-1, EFN-2, EFN-3, and the VAB-1 receptor during morphogenesis; can interact with VAB-1 in vitro, and is expressed in neural and epidermal precursors at the 100-cell stage, …
bar-1	C10G11.5	3.8	S	pnk-1:
glp-1	T14B4.6	3.8	S	dpy-2: The dpy-2 gene encodes an unusual cuticular collagen that is required for maintaining the normal body length of the animal in later larval stages; dpy-2 interacts with other cuticular collagens such as dpy-10 and sqt-1, and suppresses mutations in glp-1, mup-1, and emb-5.
glp-1	F54D5.5	3.8	S	F54D5.5:
glp-1	F43C1.2	3.8	S	mpk-1: mpk-1 encodes a mitogen-activated protein (MAP) kinase that acts in the vulval precursor cells to affect LET-60(Ras)-mediated induction of vulval cell fates, and also affects larval viability, morphology of the male spicules, and acts in combination with mek-2 to permit germ cell exit from the pachytene stage of first meiotic prophase; both LIN-1 and LIN-31 act genetically downstream of mp…
egl-15	H38K22.2	3.8	L	dcn-1:
sos-1	Y87G2A.10	3.8	S	Y87G2A.10:
sos-1	C07H6.5	3.8	S	cgh-1: The ortholog of a RNA helicase ste13/ME31B/RCK/p54 that is required for oocyte and sperm function and the prevention of physiological germline-associated apoptosis; it is expressed in the early embryo and germline and localizes to P granules.
daf-2	ZK418.1	3.8	L	nhr-9:
daf-2	Y53C10A.12	3.8	S	hsf-1: hsf-1 encodes the C. elegans heat-shock transcription factor ortholog; HSF-1 functions as a transcriptional regulator of stress-induced gene expression whose activity is required for heat-shock and proteotoxicity response, larval development, innate immunity, and regulation of adult lifespan.
let-60	W02A11.2	3.8	S	W02A11.2:
let-60	T19E7.2	3.8	S	skn-1: skn-1 encodes a transcription factor with similarity to the basic region of bZip transcription factors; during early embryogenesis, maternally provided SKN-1 is required for specification of the EMS blastomere, a mesendodermal precursor that gives rise to pharyngeal, muscle, and intestinal cells; later, during postembryonic development, SKN-1 functions in the p38 MAPK-mediated oxidative st…
let-756	T28F12.2	3.78571	S	unc-62: unc-62 encodes a Meis-class homeodomain protein required for posterior embryonic morphogenesis, male tail morphogenesis, commissure formation by VD and DD motor neurons, vulval morphogenesis, and normal locomotion; UNC-62 is orthologous to Drosophila HOMOTHORAX; both maternal-effect unc-62 alleles and the zygotic lethal unc-62(s472) allele phenotypically resemble mutations of the caudal o…
let-756	T19E7.2	3.77778	S	skn-1: skn-1 encodes a transcription factor with similarity to the basic region of bZip transcription factors; during early embryogenesis, maternally provided SKN-1 is required for specification of the EMS blastomere, a mesendodermal precursor that gives rise to pharyngeal, muscle, and intestinal cells; later, during postembryonic development, SKN-1 functions in the p38 MAPK-mediated oxidative st…
sem-5	F58B3.8	3.77778	S	dsl-5: dsl-5 encodes a putative secreted protein with single DSL and EGF domains in series, somewhat like Delta/LAG-2; DSL-5 belongs to a nematode-specific family of Delta/LAG-2-like proteins that includes DSL-1, -2, -3, -5, -6, and -7.
let-756	R13G10.1	3.75	L	dpy-27: dpy-27 encodes an ATP-binding protein that is a homolog of the SMC4 subunit of mitotic condensin; DPY-27, in combination with other proteins including MIX-1, act as a unit to repress X-linked gene expression during hermaphrodite dosage compensation; in XX oocytes and early embryos, DPY-27 exhibits diffuse nuclear localization, but by the 30-cell stage of embryogenesis, DPY-27 specifically…
clk-2	T08A11.1	3.75	L	T08A11.1:
clk-2	F56D2.2	3.75	L	F56D2.2:
clk-2	F26F4.10	3.75	L	rrt-1: rrt-1 encodes an arginyl-tRNA synthetase that affects embryonic viability and fertility
clk-2	F19F10.10	3.75	S	F19F10.10:
sem-5	EEED8.5	3.75	S	mog-5: The mog-5 gene encodes a DEAH helicase orthologous to the Drosophila CG8241, the human HRH1, and the S. cerevisiae PRP22 proteins.
sem-5	C54G4.8	3.75	S	cyc-1: cyc-1 encodes a component of complex III ( cytochrome c reductase) required for normal ATP production; reduction of ATP production by cyc-1(RNAi) decreases growth rate and body size, slows behavior, and increases lifespan; cyc-1 encodes a protein predicted by Eisenberg and coworkers, with 52% accuracy, to be mitochondrial
sma-6	K06A5.7	3.75	S	cdc-25.1: cdc-25.1 encodes a CDC25 phosphatase homolog that affects embryonic viability, meiosis, mitosis, proliferation of the intestine (E cell lineage), and germ line proliferation; it is expressed in the developing germline, in the nuclei of oocytes, embryonic nuclei, nuclei of embryonic cortical membranes, and sperm pronuclei, and in the germline precursors Z2 and Z3.
sma-6	C03C11.2	3.75	S	fog-3: fog-3 encodes a protein that has similarity, in its N-terminus, to the vertebrate Tob, BTG1, and BTG2 proteins that function in growth control and/or differentiation; in C. elegans, FOG-3 activity is required in the germ line throughout development for initiation and maintenance of spermatogenesis; fog-3 mRNA is expressed at highest levels in the L3, L4, and young adult stages of developme…
sma-6	B0280.6	3.75	L	B0280.6:
sma-6	AH6.10	3.75	S	sra-6:
bar-1	ZC155.3	3.75	L	ZC155.3:
bar-1	T23D8.1	3.75	S	mom-5:
bar-1	T04A8.7	3.75	L	T04A8.7: T04A8.7 is orthologous to human GLUCOSIDASE, ACID BETA (GBA; OMIM:606463), which when mutated leads to Gaucher disease.
bar-1	R151.3	3.75	L	rpl-6: rpl-6 encodes a large ribosomal subunit L6 protein.
bar-1	F35D6.1	3.75	S	fem-1: The fem-1 gene encodes an ankyrin repeat-containing protein orthologous to human FEM1A and is required for masculinization of germline and somatic tissues; FEM-1 is widely expressed and functions as a second messenger in the sex determination pathway, connecting the membrane protein TRA-2A to the transcription factor TRA-1A which it negatively regulates; FEM-1 may also play a role in apopt…
bar-1	F31B12.1	3.75	S	plc-1: plc-1 encodes a predicted phospholipase C that affects fertility and possesses two functional domains not commonly seen in other phospholipases: a C-terminal Ras-associating domain with structural similarity to RalGDS and AF-6, and an N-terminal CDC25-like domain that possesses structural homology to guanine nucleotide exchange proteins for Ras.
glp-1	K06A5.7	3.75	S	cdc-25.1: cdc-25.1 encodes a CDC25 phosphatase homolog that affects embryonic viability, meiosis, mitosis, proliferation of the intestine (E cell lineage), and germ line proliferation; it is expressed in the developing germline, in the nuclei of oocytes, embryonic nuclei, nuclei of embryonic cortical membranes, and sperm pronuclei, and in the germline precursors Z2 and Z3.
glp-1	C06C3.1	3.75	S	mel-11: mel-11 encodes the C. elegans ortholog of the vertebrate smooth muscle myosin-associated phosphatase regulatory subunit (PP-1M); during development, mel-11 activity negatively regulates embryonic morphogenesis, and genetic analysis suggests that mel-11 acts with let-502, and in parallel to fem-2, in one of two redundant pathways that ensures proper embryonic elongation; prior to elongatio…
egl-15	ZK546.14	3.75	S	ZK546.14:
egl-15	C08H9.8	3.75	S	C08H9.8:
sos-1	F38G1.1	3.75	S	che-2: che-2 encodes a protein that contains G-protein beta-like WD-40 repeats that affects chemotaxis, dauer formation, and longevity; expressed in the cilia of most ciliated sensory neurons, some head neurons, and male tail rays.
sos-1	C38D4.6	3.75	S	pal-1: pal-1 encodes a homeodomain protein that is the C. elegans Caudal ortholog; PAL-1 is required maternally and embryonically for cell fate specification and posterior patterning during embryogenesis; PAL-1 is also required postembryonically for fate specification of the posterior V6 neuroectoblast during male tail development; PAL-1 is expressed in posterior blastomeres beginning at the four…
daf-2	ZK1058.2	3.75	S,L	pat-3:
daf-2	K10D2.6	3.75	L	K10D2.6:
daf-2	K07E3.3	3.75	S	dao-3: dao-3 encodes a protein containing tetrahydrofolate dehydrogenase/cyclohydrolase catalytic and NAD(P)-binding domains; by similarity to mammalian enzymes, DAO-3 is predicted to function in one-carbon unit metabolism and thus, in amino acid and nucleotide biosynthesis; dao-3 expression appears to be regulated by daf-2-mediated insulin signaling: microarray experiments suggest that it is upr…
daf-2	F54D5.5	3.75	S	F54D5.5:
daf-2	F35G12.6	3.75	L	mab-21: mab-21 encodes a novel protein that is a member of a highly conserved family of proteins with Drosophila and vertebrate orthologs; MAB-21 is cell-autonomously required for specifying the identity of sensory ray 6 in the male tail, and also for backward locomotion, normal body morphology, fecundity, and embryonic morphogenesis; MAB-21 expression begins in embryonic hypodermal cells and con…
daf-2	C54D1.6	3.75	S	bar-1: bar-1 encodes a beta-catenin; during C. elegans development, BAR-1 likely functions as a transcriptional coactivator whose activity is required for Q neuroblast migration, P12 cell fate specification, and P3.p through P8.p vulval cell fate specification at two different stages of development; in specifying vulval cell fates, bar-1 interacts with Wnt and MAPK signaling pathways to regulate …
daf-2	C03C10.3	3.75	L	rnr-2:
daf-2	B0280.9	3.75	L	B0280.9:
let-23	T27D1.3	3.75	L	T27D1.3:
let-23	F10F2.5	3.75	L	F10F2.5:
sos-1	C04H5.6	3.71429	S	mog-4: The mog-4 gene encodes a DEAH helicase orthologous to the Drosophila CG10689 and the S. cerevisiae PRP2 proteins.
let-756	Y18D10A.5	3.7	S	gsk-3:
let-756	R151.4	3.7	S	R151.4:
let-756	C07A12.4	3.7	S	pdi-2:
bar-1	R07E5.7	3.7	L	R07E5.7:
bar-1	C07H6.5	3.7	S	cgh-1: The ortholog of a RNA helicase ste13/ME31B/RCK/p54 that is required for oocyte and sperm function and the prevention of physiological germline-associated apoptosis; it is expressed in the early embryo and germline and localizes to P granules.
egl-15	T04A8.14	3.7	S	emb-5: emb-5 encodes the C. elegans ortholog of the Spt6 family of RNA polymerase II transcription elongation factors; first identified in screens for temperature-sensitive embryonic lethal mutations, emb-5 is required for the correct timing of the second E (endoderm)-cell division in the early embryo and thus, for normal embryonic gastrulation; in addition, emb-5 activity is required postembryon…
let-756	T20H4.5	3.66667	L	T20H4.5: T20H4.5 gene encodes a 23 kDa subunit of mitochondrial complex I that is required for oxidative phosphorylation and for resistance to volatile anesthetics; T20H4.5 is orthologous to human NDUFS8 (OMIM:602141, mutated in Leigh syndrome).
let-756	T08A11.2	3.66667	L	T08A11.2:
let-756	H14A12.2	3.66667	L	fum-1: fum-1 is orthologous to human FUMARASE (FH; OMIM:136850), which when mutated leads to fumarase deficiency; FUM-1A and FUM-1B are predicted to be mitochondrial.
let-756	C35D10.10	3.66667	L	C35D10.10:
let-756	C34C12.3	3.66667	L	pph-6:
let-756	C32A3.1	3.66667	S,L	sel-8: sel-8 encodes a nuclear protein required for LIN-12 and GLP-1 signalling; SEL-8 contains a novel motif shared with W09C5.1 and orthologs of W09C5.1 in S. cerevisiae (YER126c), Drosophila (DMIP259), and also has two prominent glutamine-rich domains.
clk-2	C06C3.1	3.66667	S	mel-11: mel-11 encodes the C. elegans ortholog of the vertebrate smooth muscle myosin-associated phosphatase regulatory subunit (PP-1M); during development, mel-11 activity negatively regulates embryonic morphogenesis, and genetic analysis suggests that mel-11 acts with let-502, and in parallel to fem-2, in one of two redundant pathways that ensures proper embryonic elongation; prior to elongatio…
clk-2	AH6.5	3.66667	S	mex-6: mex-6 encodes a CCCH zinc-finger protein highly similar to MEX-5 that functions with MEX-5 to affect embryonic viability, establish soma germline asymmetry in embryos and establish PIE-1, MEX-1, and POS-1 asymmetry in embryos, and also affects formation of intestinal cells; MEX-6 and MEX-5 may act downstream of the PAR proteins.
sem-5	F57B10.12	3.66667	S	mei-2: mei-2 encodes a novel protein that contains a region similar to the p80-targeting subunit of katanin that is required for embryonic viability, alignment of chromosomes at the metaphase plate, and establishment of the oocyte meiotic spindle together with MEI-1; can interact with MEI-1 in HeLa cells and this complex can function to disassemble microtubules, expressed in the germ line, throug…
sem-5	F46C8.6	3.66667	S	dpy-7: dpy-7 encodes a cuticular collagen; DPY-7 functions as a structural constituent of the extracellular cuticle whose activity is required for normal cuticular morphology and hence, proper body form.
sem-5	C50F4.11	3.66667	S	mdf-1: mdf-1 encodes a coiled-coil domain-containing protein that is orthologous to the Saccharomyces cerevisiae mitotic spindle checkpoint protein Mad1p; consistent with a role as a checkpoint protein, MDF-1 is required in C. elegans for mitotic genome stability and hence, long-term survival and fertility; in vitro, MDF-1 interacts with MDF-2, the C. elegans Mad2p ortholog.
sma-6	W10C8.2	3.66667	S	pop-1: pop-1 encodes an HMG box-containing protein that is the sole C. elegans member of the TCF/LEF family of transcription factors; in C. elegans, POP-1 functions as a component of the canonical and noncanonical Wnt signaling pathways that are required for cell migrations and binary cell fate decisions associated with asymmetric cell division, respectively; in yeast two-hybrid assays, the POP-1…
bar-1	W03F8.10	3.66667	S	W03F8.10:
bar-1	F35G12.4	3.66667	L	F35G12.4:
bar-1	C26E6.4	3.66667	L	rpb-2:
glp-1	T23G11.3	3.66667	S	gld-1: gld-1 encodes a protein containing a K homology RNA binding domain that is required for meiotic cell cycle progression during oogenesis in parallel with gld-2, and also affects spermatogenesis; it physically interacts with its putative mRNA targets in vitro and with FOG-2, and is expressed in the cytoplasm at high levels during meiotic prophase.
egl-15	C14B1.9	3.66667	L	C14B1.9:
daf-2	K05C4.6	3.66667	S	hmp-2: hmp-2 encodes a beta-catenin; HMP-2 activity is required during embryonic development for cell adhesion at adherens junctions, cell migration, and body morphogenesis; as a beta-catenin, HMP-2 likely functions solely as part of a cadherin-catenin complex, as in yeast two-hybrid assays, HMP-2 is the only C. elegans beta-catenin that binds HMP-1/alpha-catenin and HMR-1/cadherin; additionally,…
let-23	F38E1.7	3.66667	S	mom-2: mom-2 encodes a member of the Wnt family of secreted signaling glycoproteins that is required for induction of endodermal (gut) tissue in the 4-cell stage embryo; MOM-2, required in the inducing blastomere (P2) at the 4-cell stage, may be the ligand for MOM-5, a Frizzled homolog, thought to act in the receiving blastomere (EMS); MOM-2 genetically interacts in the same pathway as KIN-19, bu…
egl-15	C54C6.1	3.64286	L	rpl-37: rpl-37 encodes a large ribosomal subunit L37 protein.
clk-2	T10F2.4	3.625	L	T10F2.4:
clk-2	K06A5.7	3.625	S	cdc-25.1: cdc-25.1 encodes a CDC25 phosphatase homolog that affects embryonic viability, meiosis, mitosis, proliferation of the intestine (E cell lineage), and germ line proliferation; it is expressed in the developing germline, in the nuclei of oocytes, embryonic nuclei, nuclei of embryonic cortical membranes, and sperm pronuclei, and in the germline precursors Z2 and Z3.
bar-1	K04G7.1	3.625	L	K04G7.1:
bar-1	F38E1.7	3.625	S	mom-2: mom-2 encodes a member of the Wnt family of secreted signaling glycoproteins that is required for induction of endodermal (gut) tissue in the 4-cell stage embryo; MOM-2, required in the inducing blastomere (P2) at the 4-cell stage, may be the ligand for MOM-5, a Frizzled homolog, thought to act in the receiving blastomere (EMS); MOM-2 genetically interacts in the same pathway as KIN-19, bu…
egl-15	T27F7.1	3.625	S	T27F7.1:
egl-15	M88.2	3.625	L	M88.2:
egl-15	C38D4.6	3.625	S,L	pal-1: pal-1 encodes a homeodomain protein that is the C. elegans Caudal ortholog; PAL-1 is required maternally and embryonically for cell fate specification and posterior patterning during embryogenesis; PAL-1 is also required postembryonically for fate specification of the posterior V6 neuroectoblast during male tail development; PAL-1 is expressed in posterior blastomeres beginning at the four…
daf-2	F26A1.13	3.625	L	F26A1.13:
[truncated: 7,015 more rows]
