# Supplementary material for: A global analysis of genetic interactions in Caenorhabditis elegans
Source: J Biol. 2007 Sep 26;6(3):8. doi: 10.1186/jbiol58 (PMC2373897; doi:10.1186/jbiol58)
Supplement: Additional data file 7 — Targets are included in the table if they interacted with at least one query. Genes are clustered in two dimensions based on the calculated average growth scores. Clusters are labeled A-L and significant enrichment of functional annotation among the genes in each cluster is indicated where applicable (see Materials and methods). Gene function descriptions are from WormBase version 170 [43]. [file jbiol58-S7.xls]

## Sheet: Heatmap Cluster Annotations
	glp-1	clk-2	sma-6	bar-1	let-756	egl-15	let-60	sos-1	daf-2	sem-5	let-23
RNAi	F02A9.6	C07H6.6	C32D5.2	C54D1.6	C05D11.4	F58A3.2	ZK792.6	T28F12.3	Y55D5A.5	C14F5.5	ZK1067.1	Cluster	Functional category	Gene	Description
B0412.2	0.8	-0.3333	0	0	-0.2857	0.125	-0.3125	0.1429	0	0.625	-0.3333	A	Notch receptor processing	daf-7	daf-7 encodes a member of the transforming growth factor beta superfamily that affects dauer larvae formation in a TGF-beta-mediated pathway and also affects egg laying; expressed in the ASI neurons.
C01B7.4	2.6	0	0	0.25	1	-0.6667	-0.3182	-0.5714	0	2	-0.1667	A	Notch receptor processing	tag-117	none available
F54B11.6	1.8	0.1429	0	0	0.125	0	-0.0357	0	-0.0556	1.8125	-0.0714	A	Notch receptor processing	bra-1	The bra-1 gene encodes a homolog of the human BMP receptor-associated molecule (BRAM1) that negatively regulates the DAF-1/DAF-7/DAF-14 TGF-beta signalling pathway. The bra-1 gene encodes a homolog of the human BMP receptor-associated molecule (BRAM1) that negatively regulates the DAF-1/DAF-7/DAF-14 TGF-beta signalling pathway.
B0491.2	0.9167	0.5	0.8333	0	0.0714	0	0.3125	0.2857	-0.1111	-0.125	-0.25	A	Notch receptor processing	sqt-1	sqt-1 encodes a cuticle collagen; during larval and adult development, sqt-1 activity is required, likely redundantly, for normal cuticle, and hence organismal, morphology; sqt-1 mRNA abundance oscillates during larval development, peaking at one point during each larval stage and peaking again in adults; sqt-1 transcripts are also detected in animals at the L1-L2d molt; in the temporally distinc…
C36B1.10	1.2	-0.25	1	0	0.0714	-0.0625	-0.0625	0	0	-0.125	-0.3333	A	Notch receptor processing	gska-3	none available
F25F2.2	0.2857	0	0	0	0.0714	0	-0.0625	0	-0.1111	-0.125	-0.1	A	Notch receptor processing	cdh-4	A homolog of a member of the cadherin superfamily that is involved in cell-cell adhesion.
C05D2.1	5.8	0	0	1.7143	-0.1	0.375	0.0455	0	0	0	0.3	A	Notch receptor processing	daf-4	daf-4 encodes a transmembrane serine/threonine kinase that is the sole C. elegans ortholog of the type II transforming growth factor-beta (TGF-b) receptors; DAF-4 activity is required for several biological processes, including entry into and exit from the dauer larval stage, body size determination, male tail patterning, egg laying, chemosensory neuron specification, and increased thermotoleranc…
DY3.7	4.7857	-0.0833	1.1667	0	-0.125	0.4167	0.5833	0	0.1111	-0.0625	-0.0833	A	Notch receptor processing	sup-17	sup-17 encodes an ADAM protein, an integral membrane disintegrin and zinc-activated metalloproteinase, orthologous to Drosophila and mouse KUZBANIAN and the vertebrate ADAM10 proteins; SUP-17 is required maternally for embryonic development and plays a role in LIN-12/Notch-mediated cell signaling required for several cell fate decisions during vulval development; SUP-17 is also required for norma…
C04F12.3	2	0.0833	0.1667	0	-0.125	-0.0833	0.0833	0	0	0.0625	-0.0833	A	Notch receptor processing	ikb-1	ikb-1 encodes an ortholog of human BCL3 (OMIM:109560) that physically interacts with the checkpoint protein MRT-2; ikb-1(nr2019) and ikb-1(nr2027) mutants display no obvious phenotype other than shortened lifespan; mutation of BCL3 is frequently associated with recurring translocations found in the neoplastic cells of patients with chronic lymphocytic leukemia, and has been implicated in cell cyc…
C09H6.2	2.4286	-0.0833	0	0	-0.0714	-0.0625	0.0625	0	0	-0.2143	0.0833	A	Notch receptor processing	lin-10	The lin-10 gene encodes a PDZ and PTB domain-containing protein that is homologous to mammalian Munc interacting proteins (Mint1, OMIM:602414) and is required for polarized protein localization; LIN-10 is required for proper localization of the LET-23 EGF receptor to the basolateral membrane of the vulval precursor cells and for proper postsynaptic localization of GLR-1, an AMPA-type glutamate re…
ZC434.6	1.9167	-0.0833	0	0	-0.0714	0.0625	-0.0625	0	0	-0.125	-0.0833	A	Notch receptor processing	aph-2	aph-2 encodes an ortholog of nicastrin, which associates with presenilin and membrane-bound Notchl in aph-2 mutants, the specification of pi-cells is compromised.
C40H5.5	2.6	0	0.1429	0	0.625	0	0.1071	0	0.2778	-0.0625	0.0714	A	Notch receptor processing	ttx-3	ttx-3 encodes a LIM homeodomain protein required for functions of the interneuron AIY, including thermosensory behavior and olfactory learning.
C08C3.3	1.0625	0	0	0	0.3571	0	0.0625	0	0	-0.125	-0.1	A	Notch receptor processing	mab-5	mab-5 encodes a homeodomain transcription factor related to the Antennapedia, Ultrabithorax, and abdominal-A family of homeodomain proteins; during postembryonic development, mab-5 is required cell autonomously for specification of posterior cell fates, including hypodermal and neuronal fates, programmed cell deaths, cell proliferation and migration, and fate specification of the male-specific co…
M176.6	2.25	0	0	0	0.7857	0	-0.0625	0	0	-0.125	0.1	A	Notch receptor processing	kin-15	none available
F59C6.7	0.9286	-0.0833	0	0	0.125	-0.0625	0.2	0	0	0.3	0.0833	A	Notch receptor processing	che-13	che-13 encodes a novel protein homologous to mammalian IFT57/Hippi (OMIM:606621, protein interactor of Huntingtin-interacting protein 1 that is implicated in neuronal apoptosis in the Huntington disease state); CHE-13 is a proposed component of the intraflagellar transport (IFT) complex B, and is required for the construction and maintenance of cilia on a subset of sensory neurons; in addition, C…
Y69H2.2	2.4	0.2857	0.1429	0	1.1429	-0.1667	0.2143	0.2	0	0.9167	-0.2143	A	Notch receptor processing	Y69H2.2	none available
C12D8.10	0.6	0	0	0	0	1.5	0.5455	-0.05	-0.3	3.5833	1.5	B	Muscle development	akt-1	akt-1 encodes an ortholog of the serine/threonine kinase Akt/PKB; akt-1 genetically interacts with the insulin signaling pathway and functions to regulate such processes as dauer larval development and salt chemotaxis learning; an AKT-1::GFP fusion protein is widely expressed beginning in late stage embryos and continuing through adulthood; expression is seen in head, tail, and dorsal and ventral…
C40H1.1	0.4286	-0.0833	0.5	0	0.0714	0	0.3125	0	0	1.5	0	B	Muscle development	cpb-1	cpb-1 encodes a cytoplasmic polyadenylation element binding (CPEB) protein homolog involved in two steps of spermatogenesis; two CPEB proteins have distinct functions in spermatogenesis, with FOG-1 specifying sperm cell fate, and CPB-1 conversely executing that decision, being required for progression through meiosis; cpb-1(RNAi) spermatocytes fail to undergo meiotic cell divisions; CPB-1 protein…
F01G10.8	0.4286	0.7143	0	0.25	0	0.1667	0.0455	0	0.2222	3.0833	0.1667	B	Muscle development	daf-14	daf-14 encodes a Smad-related protein that is unusual in that while its C-terminus is well-conserved with Smad proteins, it lacks the N-terminal DNA binding domain found in all other known Smads; DAF-14 is predicted to function as a transducer of the DAF-7/TGF-beta-mediated signal that promotes reproductive growth and negatively regulates dauer formation; as reduction of daf-14 function enhances …
D1014.8	0	0.2857	0	0.6667	0	0	0.3571	0	0	5.8333	-0.0625	B	Muscle development	spr-1	none available
F43D9.4	0	0.5714	0.5714	0.25	-0.125	0	0.1364	0.4286	0	5.6111	0.5	B	Muscle development	sip-1	none available
C08H9.5	1.1667	0	0	0.1111	0	1.25	0.125	0.4286	0	5.1667	-0.3333	B	Muscle development	old-1	old-1 encodes a receptor protein tyrosine kinase; old-1 activity is required for stress resistance and regulation of adult lifespan: old-1 mRNA expression is upregulated in response to stress and in daf-2 and age-1 mutant backgrounds; likewise, overexpression of old-1 in wild-type animals extends lifespan and increases resistance to heat and UV irradiation; an OLD-1::GFP fusion protein is express…
ZK938.5	0.5	0	0	0	-0.0714	0	-0.0625	0	-0.0714	1.5714	0.1	B	Muscle development	old-2	old-2 encodes a transmembrane protein tyrosine kinase (also known as 'kin-28') that affects mean and maximum life span with multiple paralogs in C. elegans; the expression of old-2 was experimentally verified by RT-PCR.
F58G4.4	0.2	0	0.2857	0	-0.3333	-0.5833	0.3571	-0.7857	0	2.8333	-0.0556	B	Muscle development	sdz-23	none available
T17A3.1	0.2857	0	0	0	-0.0714	0	1.0625	1	0	1.375	0	B	Muscle development	ver-1	none available
F38G1.1	0	0	0	1.375	1.75	0	0.1071	3.75	0	2.1667	1.75		NA	che-2	che-2 encodes a protein that contains G-protein beta-like WD-40 repeats that affects chemotaxis, dauer formation, and longevity; expressed in the cilia of most ciliated sensory neurons, some head neurons, and male tail rays.
Y38H6C.20	0	0.2857	1.4286	0	0	-0.1667	-0.2857	1.875	0.2857	1.8125	-0.0625		NA	Y38H6C.20	none available
B0334.11	0	0.6667	1.6667	0.5714	0.2143	0.125	0.0625	0	0.1111	0.125	-0.1	C	Induction of apoptosis	ooc-3	ooc-3 encodes a nematode-specific protein with a predicted signal sequence, four predicted transmembrane domains, and two putative PEST sequences; OOC-3 is probably localized to the endoplasmic reticulum (ER), and is maternally required for correct localization of PAR-2 and PAR-3 in the P1 blastomere of the two-cell stage embryo; specifically, OOC-3 is required for restricting PAR-3 to the anteri…
Y52D5A.2	0	1.8	2.4286	0	1	0	0.0455	0.6667	0	0.125	-0.0625	C	Induction of apoptosis	Y52D5A.2	none available
F56A11.3	0	3.8	4	0	0	0.3333	0.0455	0	2	0.125	1.25	C	Induction of apoptosis	efn-4	efn-4 encodes a member of the ephrin family of ligands that affects neuroblast migrations during closure of the ventral gastrulation cleft and subsequent epidermal morphogenesis, possibly functioning independently of EFN-1, EFN-2, EFN-3, and the VAB-1 receptor during morphogenesis; can interact with VAB-1 in vitro, and is expressed in neural and epidermal precursors at the 100-cell stage, in head…
C25A1.10	-0.1667	0.25	1.3333	0	-0.125	0.0625	0.2	0	0.1111	0.0714	0.25	C	Induction of apoptosis	dao-5	dao-5 encodes a predicted nucleolar phosphoprotein related to Saccharomyces cerevisiae SRP40 and the vertebrate Nopp140 proteins that may play a role in rRNA gene transcription and nucleolar structural organization; dao-5 expression is negatively regulated by the DAF-2/insulin-like receptor and positively regulated by the DAF-16/fork-head transcription factor, suggesting that dao-5 may be involve…
F55H12.3	0	0.0833	1.1667	0	0.375	0	0.1667	-0.1	0	0	-0.0833	C	Induction of apoptosis	F55H12.3	none available
T07A9.6	0	-0.1429	2.2	0	0	0.3333	0.0455	0	0	0.25	-0.1875	C	Induction of apoptosis	daf-18	daf-18 encodes a lipid phosphatase homologous to the human PTEN tumor suppresor (OMIM:601728, mutated in Cowden disease and several cancers); DAF-18 negatively regulates insulin-like signaling mediated by DAF-2/IR and AGE-1/PI3K and thus plays a role in metabolism, development, and longevity; based on sequence and genetic analysis, DAF-18 is predicted to dephosphorylate AGE-1-generated PIP3 in or…
C34B4.1	0.5	0	3.5	0	0.3125	-0.125	0.0455	0	-0.2857	1.4444	0.375	C	Induction of apoptosis	max-1	max-1 encodes a novel, conserved PH/MyTH4/FERM domain-containing protein; max-1 activity is required cell-autonomously in motor neurons for UNC-6-mediated, dorsally directed axon guidance, proper axon extension and axon fasciculation in the nerve cords, and fully normal backward locomotion; genetic analyses indicate that max-1 likely acts downstream of unc-6 and unc-5, and in parallel to unc-40 a…
T22H2.6	-0.0833	-0.0833	1.3333	0	-0.125	0.1875	0.2	0	0	0.9286	-0.0833	C	Induction of apoptosis	T22H2.6	T22H2.6 encodes an ortholog of human progranulin (OMIM:138945, mutated in ubiquitin-positive frontotemporal dementia); granulin participates in various developmental events (cavitation in preimplantation embryos and male-specific brain differentiation), promotes granulation and neovascularization during wound healing, and is strongly expressed in various tumors.
W02D3.9	0	0	0.3333	0	-0.0714	-0.0625	0.0625	0	0	-0.125	0	C	Induction of apoptosis	unc-37	The unc-37 gene encodes a transducin-like WD-repeat protein homologous to Drosophila GROUCHO that genetically interacts with components of the transcriptional Mediator complex.
B0334.8	0	0.1667	0	0	0	0	0.875	0	0.0278	-0.0625	0.2	D	NA	age-1	age-1 encodes the C. elegans ortholog of the phosphoinositide 3-kinase (PI3K) p110 catalytic subunit; AGE-1, supplied maternally and embryonically, is a central component of the C. elegans insulin-like signaling pathway, lying downstream of the DAF-2/insulin receptor and upstream of both the PDK-1 and AKT-1/AKT-2 kinases and the DAF-16 forkhead type transcription factor, whose negative regulation…
B0285.8	NA	1.5	NA	-0.0833	0.2	0	NA	NA	0.25	NA	2	D	NA	ckb-1	ckb-1 encodes a putative choline kinase; CKB-1 through CKB-4 comprise a related group ('B') of choline kinases.
C11E4.6	2.5	1.0714	0	0	0.1	0	1.3214	0	0.1667	0.3125	1	D	NA	C11E4.6	none available
F17C8.5	NA	1.25	NA	-0.75	0	0	NA	NA	0	NA	1.0833	D	NA	twk-6	twk-6 encodes one of 44 C. elegans TWK (two-P domain K+) potassium channel subunits that contain two pore-forming domains and four transmembrane domains; as loss of TWK-6 function via RNA-mediated interference (RNAi) does not result in any abnormalities, the precise role of TWK-6 in C. elegans development and/or behavior is not yet known; TWK-6 may, however, function redundantly with other TWK ch…
T14B4.6	3.8	1.6	1.5	0	1.3333	1.6667	2	0.8571	-0.0714	3.1667	0.5	D	NA	dpy-2	The dpy-2 gene encodes an unusual cuticular collagen that is required for maintaining the normal body length of the animal in later larval stages; dpy-2 interacts with other cuticular collagens such as dpy-10 and sqt-1, and suppresses mutations in glp-1, mup-1, and emb-5.
F11C7.4	1.3333	0.8	0	0	0.375	0.2	0.1071	0.1111	-0.1667	1.4583	0.3571	D	NA	crb-1	crb-1 encodes a homolog of Drosophila CRUMBS that affects dauer formation and feeding behavior; CRB-1 can bind cyclic AMP-response element (CRE) sites and be phosphorylated by PKA in vitro, and is expressed immediately apical to the zonula adherens in embryos and then ubiquitously later during development and in adults; CRB-1 is homologous to human CRB1 (OMIM:604210, mutated in retinitis pigmento…
T24G10.2	NA	0.4375	NA	0	0.25	0	NA	NA	-0.1	NA	0.3	D	NA	T24G10.2	none available
Y69F12A.2	NA	0.375	NA	-0.0833	0.25	0.0714	NA	NA	0.1	NA	0.3	D	NA	alh-12	none available
AH6.7	-0.1667	0.5	0	0	0.2143	0	-0.0625	0	0	-0.125	0	D	NA	sra-3	none available
F08F1.1	0	3.2	0	0.6667	1.25	0.1429	0.8333	0	-0.0556	0.5625	0.3571	D	NA	kin-9	kin-9 encodes a predicted protein tyrosine kinase.
F56C9.8	NA	2.25	NA	1	1	0.1429	NA	NA	0.4	NA	0.2	D	NA	F56C9.8	none available
C50C10.7	0.2	2	0	0.5	1.7143	0	-0.0714	0.1	0	0.0909	0.125	D	NA	str-2	none available
C38D4.8	NA	0.5	NA	0.1	0.4	0	NA	NA	0	NA	0.0833	D	NA	arl-6	arl-6 encodes an ADP-Ribosylation factor-Like member of the Ras superfamily of small GTP-binding proteins and is a predicted homolog of the human ARL6 gene, identified as the gene that underlies Bardet-Biedl syndrome type 3; GFP-tagged ARL-6 undergoes intraflagellar transport (IFT) in the ciliary axoneme, implicating ARL-6 in ciliary transport; arl-6 is expressed in amphid and phasmid ciliated se…
F35G12.12	NA	1.1667	NA	0.1667	1	0	NA	NA	0	NA	0.1667	D	NA	F35G12.12	none available
F56D2.7	NA	0.375	NA	0.1667	0.5	0	NA	NA	0	NA	0	D	NA	ced-6	ced-6 encodes an Src homology (SH) 3 and phosphotyrosine-binding (PTB) domain-containing adaptor protein, orthologous to human CED-6/GULP, that is required for cell corpse engulfment during apoptosis; CED-6 is bound by the phosphotyrosine binding motif in the cytoplasmic tail of the transmembrane protein CED-1, and and within phagocytic cells this interaction may be part of a signal transduction …
W01G7.1	1.4	1.6667	0	0.2857	1.6429	1	-0.2	0	-0.3125	0	0.1	D	NA	daf-5	daf-5 encodes a proline-rich protein, conserved in C. briggsae but not observed in non-nematode genomes, that promotes dauer formation in the group II branch of the dauer pathway, may regulate chemosensation via AWC neurons, and may regulate egg laying; daf-5 mutations suppress the dauer phenotype of group II Daf-c mutants; daf-5(e1385) partially suppresses dauer formation by aex-6(sa699) mutants…
F59A2.4	NA	1	NA	0.5	0.75	0.3333	NA	NA	-0.5833	NA	-0.0833	D	NA	F59A2.4	none available
B0252.1	4.1429	2.3333	0	0	0.2143	0	0.1875	0	0.5556	-0.125	0.1	D	NA	B0252.1	none available
Y41D4B.10	5.5	2.5	0.4286	0	0.2222	0.1667	0.3571	0	0	0	-0.0625	D	NA	dsl-3	dsl-3 encodes a putative secreted protein with single DSL and EGF domains in series, somewhat like Delta/LAG-2; DSL-3 belongs to a nematode-specific family of Delta/LAG-2-like proteins that includes DSL-1, -2, -3, -5, -6, and -7.
F15A2.6	1.1	1.3333	0.1111	0	0	0	0.3333	-0.1111	-0.2857	-0.1875	0	D	NA	sad-1	sad-1 encodes a novel serine/threonine protein kinase; SAD-1 activity is required for several aspects of presynaptic development, including termination of axon outgrowth and presynaptic vesicle clustering, in GABAergic motor neurons and the ASI amphid chemosensory neuron; in addition, overexpression studies suggest that SAD-1 may also play a role in regulating axonal-dendritic polarity; SAD-1 is …
D1044.5	NA	2.125	NA	0.4	0	0.25	NA	NA	-0.5	NA	0.1	D	NA	D1044.5	none available
H42K12.1	0	1.5714	0	0	0	0.5556	0.75	0	-0.3571	0.1875	0.125	D	NA	pdk-1	pdk-1 encodes the C. elegans 3-phosphoinositide-dependent kinase 1 ortholog; PDK-1 is a component of the DAF-2/insulin receptor-like signaling pathway and accordingly, functions to regulate such processes as dauer larvae formation, longevity, and salt chemotaxis learning; genetic analyses indicate that, in regulating dauer arrest, PDK-1 acts downstream of AGE-1/PI3K and upstream of the AKT-1 and …
F34D10.2	NA	1.5	NA	0.5	-0.25	0.75	NA	NA	-0.6667	NA	0.5	D	NA	F34D10.2	none available
F47C12.1	0.5	1.8	0.2857	0.1667	0.4286	0	0.4091	0.4444	-0.6667	0.625	0.1875	D	NA	F47C12.1	none available
F01D4.6	0	1.1429	0	0	0.1111	0	-0.0714	0.1111	-0.0714	0	-0.0625	D	NA	mec-3	mec-3 encodes a founding member of the LIM (Lin-11, Isl-1, Mec-3) homeodomain family of transcriptional regulators; during C. elegans development, MEC-3 activity is required for proper differentiation and maturation of the mechanosensory neurons; MEC-3 is expressed in the mechanosensory neurons, where initiation of expression is dependent upon the UNC-86 homeodomain protein and maintenance of exp…
H02I12.4	0.25	2.8	0.4286	0	0.2222	0	0.0455	0.1111	0	0	-0.0625	D	NA	dsl-6	dsl-6 encodes a putative transmembrane protein whose extracellular domain has a single DSL and EGF domains in series, somewhat like Delta/LAG-2; DSL-6 belongs to a nematode-specific family of Delta/LAG-2-like proteins that includes DSL-1, -2, -3, -5, -6, and -7.
F09F7.5	NA	4.25	NA	0.1667	0.75	-0.0833	NA	NA	0.3	NA	0.5	D	NA	F09F7.5	none available
Y64G10A.7	0	4.2	0.5714	0	1.5556	0	0.0455	0	0	0	-0.0625	D	NA	Y64G10A.7	The Y64G10A.7 gene encodes a homolog of the human gene FIBRILLIN-1, which when mutated leads to Marfan syndrome (OMIM:154700).
Y43C5A.6	0.4286	3	1.5	0	0	0	0.0714	0	0	0.5	-0.0625	D	NA	rad-51	rad-51 encodes two isoforms of a protein orthologous to S. cerevisiae Rad51p and Dmc1p, and to E. coli RecA, and paralogous to C30A5.2; RAD-51 proteins are probably required for meiotic recombination; while dispensable for viability and meiotic synapsis, RAD-51A/B are required for normal chromosomal morphology, univalent formation, dissociation of chiasmata, hyperresistance of meiotic pachytene n…
T04A8.16	NA	0.5	NA	0	0	0	NA	NA	0	NA	0	D	NA	clp-2	clp-2 encodes a large calpain subunit that contains two predicted MIT (microtubule interacting and trafficking) domains and is homologous to the mammalian Calpain 7 proteins and the atypical, nuclear-localized Aspergillus calpain, PalB; by homology, CLP-2 is predicted to function as a calcium-dependent, cysteine protease that is involved in intracellular proteolysis and peptidolysis; however, as …
H30A04.1	0	1.4286	1	0.8333	0	0	0.6786	0	-0.0556	0.9583	0.2143	D	NA	eat-20	eat-20 encodes a paralog of the C. elegans and Drosophila genes crb-1 and crumbs, expressed in pharynx, head neurons, hypodermis, and developing embryos.
C30D11.2	NA	0.4167	NA	0.1667	0	0	NA	NA	0	NA	0.1667	D	NA	C30D11.2	none available
F56D2.2	NA	3.75	NA	1.3333	0.25	0	NA	NA	0	NA	0.8	D	NA	F56D2.2	none available
F35G12.5	NA	2	NA	0.3333	0	0	NA	NA	0.3333	NA	0.5	D	NA	F35G12.5	none available
B0280.6	NA	2	NA	1.3333	0.5	0	NA	NA	0.6	NA	0.8	D	NA	B0280.6	none available
F56D2.3	NA	3.25	NA	1.3333	0.75	0	NA	NA	0.7	NA	0.9	D	NA	F56D2.3	none available
T28D6.4	0	0.1429	0	0	0.0556	0	-0.0455	1.15	0	1.25	0.0625	D	NA	T28D6.4	none available
F08F8.10	NA	4.5	NA	0	0.6667	0.1429	NA	NA	0.4	NA	2.3333	D	NA	F08F8.10	none available
R07E5.12	NA	2	NA	0.2	0.4	0	NA	NA	0.3333	NA	0.6667	D	NA	R07E5.12	none available
ZK593.4	0.8	3	0	0	0.3333	0.1667	0.0714	0.2	0.8571	0.6667	-0.75	D	NA	rbr-2	none available
C35D10.4	NA	0.1875	NA	0	0	0	NA	NA	0.1	NA	-0.1	D	NA	coq-8	coq-8 encodes a putative protein kinase orthologous to ABC1 (COQ8) from S. cerevisiae and UbiB from E. coli, and paralogous to C. elegans D2023.6 and its (uncharacterized) eukaryotic orthologs; COQ-8 is required for ubiquinone (coenzyme Q9) biosynthesis and for normally short lifespan; alternative hypotheses for COQ-8's biochemical function are that it is a 2-polyprenylphenol 6-hydroxylase, or th…
F19F10.10	2.6	3.75	0.2857	0	0	0	0.2	0	2.0714	0.0909	0.0625	D	NA	F19F10.10	none available
C05D2.1	NA	1.5	NA	0.1667	0.25	0.25	NA	NA	1	NA	0	D	NA	daf-4	daf-4 encodes a transmembrane serine/threonine kinase that is the sole C. elegans ortholog of the type II transforming growth factor-beta (TGF-b) receptors; DAF-4 activity is required for several biological processes, including entry into and exit from the dauer larval stage, body size determination, male tail patterning, egg laying, chemosensory neuron specification, and increased thermotoleranc…
ZC395.8	NA	1.1667	NA	0	-0.125	0.0625	NA	NA	1.1667	NA	-0.1	D	NA	ztf-8	none available
F56F3.1	NA	NA	NA	NA	0	0	NA	NA	NA	NA	NA		NA	pqn-45	The protein product of this gene is predicted to contain a glutamine/asparagine (Q/N)-rich ('prion') domain, by the algorithm of Michelitsch and Weissman (as of the WS77 release of WormBase, i.e., in wormpep77).
R10E4.2	NA	0.1667	NA	0.1667	NA	NA	NA	NA	0	NA	0		NA	tag-310	none available
C17D12.6	-0.5	0.0833	0	0	0.125	0.0625	2.2	0	0	-0.2143	0.25	E	Nervous system development	spe-9	spe-9 encodes a predicted plasma membrane protein with a short intracellular domain and external EGF-like repeats most closely resembling those of the Delta, Serrate, APX-1, and LAG-2 signaling ligands; SPE-9 is required autonomously in sperm for fertilization, and by homology, likely mediates an adhesive or signaling event necessary for proper oocyte fertilization; spe-9 mRNA is detected solely …
F22G12.4	-0.0833	-0.0833	0	0	0.0714	0.0625	0.7	0	0	0	0.0833	E	Nervous system development	F22G12.4	none available
F57B10.5	-0.0833	-0.2	0	0	-0.0714	-0.0625	2.5	0	0	0	-0.25	E	Nervous system development	F57B10.5	none available
F41C6.1	0	0.3571	0	0	0.125	-0.3333	4.375	1	-0.0556	-0.0714	0.2857	E	Nervous system development	unc-6	unc-6 encodes a netrin orthologous to the human and mouse netrin-1 precursor proteins; UNC-6 functions as a guidance molecule that regulates the migrations of pioneer axons and mesodermal cells, such as the gonadal distal tip cell, along the dorsoventral axis; a secreted molecule, UNC-6 is expressed during embryogenesis by epidermoblasts and neurons; UNC-6 is involved in both attractive and repul…
T17A3.8	0.7143	0	0	0	-0.0714	0	3	0	0	-0.125	0.7	E	Nervous system development	ver-2	none available
C47G2.2	2	0	0	0.1429	0.1429	0	1.8	-0.3571	0.4444	-0.4375	0.3333	E	Nervous system development	unc-130	A member of the forkhead domain family of transcription factors that affects the generation of the AWA and ASG chemosensory neurons and is partially required for male tail morphogenesis and embryogenesis; it is expressed in the AWA and ASG precursors; it is required for the graded spatial expression of the UNC-129 TGF-beta guidance factor.
F15A2.5	2.4	-0.1429	0.1429	0	0	0.1429	2.8	0	0.8	0.1875	1.2143	E	Nervous system development	efn-3	efn-3 encodes a potential GPI-modified ephrin that is, with EFN-2, is required for normal epidermal organization in the male tail; EFN-3, along with EFN-1 and EFN-2, activates the VAB-1 tyrosine kinase in vivo and binds it in vitro, and has a minor role in embryonic epiboly.
W06F12.3	3	0	0.2857	1.5	0	0.3333	2.5	0	0	0.125	1	E	Nervous system development	W06F12.3	none available
T05F1.6	0.3571	0.1667	0	0	-0.1	-0.0833	0.5833	0	0	-0.1875	0	E	Nervous system development	hsr-9	hsr-9 encodes a protein containing a BRCT (BRCA 1 C terminus) domain that is found in proteins that regulate the cell cycle checkpoint in response to DNA damage; HSR-9 activity is required for a normal response to DNA damage caused by gamma-irradiation; loss of HSR-9 function via RNA-mediated interference after gamma-irradiation results in defects in mitotic cell cycle arrest, reduction of apopto…
C08C3.1	0	0	0	0	-0.0714	0	0.0625	0	0	-0.125	0.1		NA	egl-5	egl-5 encodes a homeodomain transcription factor, orthologous to Drosophila Abd-B and the vertebrate Hox9-13 proteins, that is required for specification of the HSN cell fate and of cell fates within the tail region; EGL-5 is expressed in the posterior of the animal.
F59E12.12	2.7	0.3333	5.2857	0.7143	-0.1429	0.6875	0.25	0.1429	0.4444	-0.3125	0.6667	F	NA	bli-2	A cuticle collagen involved in strut assembly in the adult cuticle.
W03F11.6	1.0714	0	1.6667	-0.1429	0.2143	0.1875	-0.0625	0	0	0.125	0.6667	F	NA	afd-1	none available
F54E7.3	3.4	0	3.3333	0	-0.0714	0.375	-0.0625	0	0.0625	0	0.5	F	NA	par-3	par-3 encodes a PDZ domain-containing protein orthologous to mammalian atypical PKC isotype-specific interacting protein (ASIP) and Drosophila Bazooka; PAR-3 is required maternally for polarization of the zygote along the anterior-posterior (A-P) axis; PAR-3, PAR-6, and PKC-3 form a complex that localizes to the anterior cytoplasmic cortex of the one- and two-cell embryo; this localization is reg…
T20H4.3	NA	0.0833	NA	0	0	1.625	NA	NA	0.625	NA	2.5	F	NA	prs-1	prs-1 encodes a predicted cytoplasmic prolyl-tRNA synthetase (ProRS), a class II aminoacyl-tRNA synthetase that catalyzes the attachment of proline to its cognate tRNA and is thus required for protein biosynthesis; PRS-1 is required for embryonic, germline, and postembryonic development.
C09H6.1	0	0.25	0	0	-0.0714	-0.0625	0.0625	0	0	-0.125	0.4167	F	NA	spr-4	none available
F26F4.1	NA	0.75	NA	0	-0.25	0	NA	NA	0	NA	0.8	F	NA	F26F4.1	none available
Y37E11AR.6	-0.6667	0.8571	0.2857	0	0.1667	0.3333	0.2778	0	-0.0357	0	0.8333	F	NA	vab-2	The vab-2 gene encodes an ephrin molecule related to human ephrin B2 (OMIM:600527); VAB-2, expressed primarily in neuronal cells, is a ligand for the VAB-1 ephrin receptor and plays a role in embryonic cell movements, epidermal morphogenesis during later embryogenesis, and oocyte maturation; VAB-2 synergizes with PTP-3, a LAR-like receptor tyrosine phosphatase, to regulate morphogenesis.
Y41C4A.14	0	1.4286	2.4286	0	0	2	0.8636	0	-0.1429	0	3.3125	F	NA	mrt-2	mrt-2 encodes a highly conserved DNA-damage checkpoint protein homologous to the RAD1 protein found in S. pombe, Drosophila, and mammals; MRT-2 interacts with HUS-1 and HPR-9, also conserved DNA-damage checkpoint proteins, and is required in the germline for maintaining chromosomal integrity; mrt-2 mutations result in a failure to induce apoptosis in response to DNA damage, progressive telomere l…
T21C12.2	0	1	0.7143	0	0.1667	0.4167	0.2778	0.8333	0.2857	0.3125	1.5	F	NA	hpd-1	hpd-1 encodes a 4-hydroxyphenylpyruvate dioxygenase that is required for normally short lifespan and negative regulation of the dauer larval stage, with loss of hpd-1 function prolonging lifespan and promoting dauer formation; hpd-1 is a (perhaps evolutionarily conserved) target of transcriptional activation by DAF-16; HPD-1 is orthologous to human HPD (OMIM:276710, mutated in tyrosinemia type II…
R07E5.17	NA	0.5833	NA	0	0.2	0.4	NA	NA	0.5833	NA	1.0833	F	NA	R07E5.17	none available
F31A9.3	0	0.2857	1.2857	0	0.75	0.1111	1.3214	0.1111	0	0.0625	0.6429	F	NA	arg-1	arg-1 encodes a member of the Delta/Serrate/LAG-2 family of transmembrane signaling ligands and mediates cell fate decisions during early embryogenesis and may function in the CeTwist pathway for mesoderm development; arg-1 is closely related to apx-1 and lag-2 and is functionally interchangeable with them; ARG-1 is expressed in the vm1 vulval muscles.
C07H6.8	-0.1429	0.6667	3.8333	0	2.625	2.6667	1.0417	0	1	4.3889	4.375	F	NA	cux-7	cux-7 encodes an conserved but unfamiliar protein orthologous to the human gene XE7 and the Drosophila gene CG2179-PA; since cux-7 is in an operon with clk-2, CUX-7 might have some role in telomere maintenance, development or rhythmic behavior; however, cux-7 currently has no known function, and is dispensable for viability and gross morphology in mass RNAi screens.
C50H2.3	0.9286	0	1.7143	0	1.625	2.1667	1.1364	0.4286	-0.3889	-0.0556	3.0833	F	NA	mec-9	mec-9 encodes a predicted extracellular protein containing six EGF-like repeats,five Kunitz-type protease inhibitor domains, and a glutamic acid-rich region possibly involved in protein-protein interactions; mec-9 encodes two proteins, only one of which, MEC-9L, appears to be required for normal mechanosensory response to gentle touch and proper functioning of the touch receptor neurons; mec-9 in…
M01F1.4	NA	0	NA	0	0.125	0.1	NA	NA	0	NA	0.1667	F	NA	M01F1.4	none available
ZK418.8	NA	0	NA	0	0.25	0.25	NA	NA	0	NA	0.2	F	NA	ZK418.8	none available
Y54G11A.10	2.4	0	3.3333	1.4	2.3	-0.0625	2.6	0.0714	0.5	0.5	3	F	NA	lin-7	lin-7 encodes a protein that contains a PDZ domain and an L27 domain, two protein interaction domains that likely serve as organizational centers for large macromolecular complexes in polarized cells; LIN-7 is required for proper basolateral localization of the LET-23/EGF receptor in vulval epithelial cells, and along with LIN-2 and LIN-10, forms a protein complex that likely mediates this asymme…
C09G9.6	0	0	1.2857	0	0.3333	0	0.0714	0	0	0.125	0.6875	F	NA	oma-1	The oma-1 gene encodes a zinc finger protein of the TIS11 finger type that is paralogous to OMA-2; while either oma-1 or oma-2 individually have no obvious mutant phenotype, a normal copy of at least one of these genes is required for oocyte maturation.
B0361.3	NA	-0.0625	NA	0	1.5	0.4286	NA	NA	-0.1	NA	2.5	F	NA	B0361.3	none available
F59A2.5	NA	0	NA	-0.375	1.8571	0.5	NA	NA	0.3333	NA	3	F	NA	F59A2.5	none available
F56F3.2	NA	-0.6667	NA	0.0833	1.8	0.3333	NA	NA	0	NA	2	F	NA	ndg-4	none available
W02D7.7	3.6	0.1429	0	0.1667	2.4	0.1667	2.2143	0.8333	0.2857	1	1.8	F	NA	sel-9	sel-9 encodes a member of the p24 family of proteins that affects growth and locomotion and likely functions to negatively regulate the transport of lin-12 and glp-1 to the cell surface; genetically interacts with mutations in lin-12 that affect the extracellular domain with respect to egg laying, AC/VU fate decision, and vulval formation and interacts with glp-1 mutations with respect to proxima…
B0284.4	NA	0	NA	0	2.2	0	NA	NA	0.3333	NA	1.3333	F	NA	B0284.4	none available
C27F2.2	NA	0	NA	-0.0833	0.5	0	NA	NA	0.2	NA	0.5	F	NA	nca-2	nca-2 encodes a four-domain, voltage-gated ion channel; NCA-2 is required for normal rates of movement and may function with NCA-1, another voltage-gated ion channel, to regulate locomotion; NCA-2 is expressed in the nerve ring, ventral cord motorneurons, and a subset of tail neurons.
C34C12.1	NA	0	NA	0	0.625	0.1	NA	NA	0.3333	NA	0.5	F	NA	C34C12.1	none available
C45G9.10	NA	0	NA	0	1.25	0.375	NA	NA	0.6	NA	1	F	NA	C45G9.10	none available
B0285.6	NA	0	NA	0.3333	2	0.6	NA	NA	1.1667	NA	2.1667	F	NA	B0285.6	none available
F26F4.5	NA	0	NA	0.1667	1	0.375	NA	NA	0.6	NA	0.8	F	NA	F26F4.5	none available
C04A2.3	0.8	0	0	0	0.625	0.125	0.2	0.25	-0.1111	0.1429	0.7	F	NA	egl-27	egl-27 encodes a homolog of human MTA1, part of an ATP-dependent complex with nucleosome remodelling and histone deacetylation activities that may promote tumor metastasis; in conjunction with its paralog egr-1, egl-27 is required for proper organization in all parts of the embryo, and for the embryonic expression of hlh-8.
C45G9.11	NA	0	NA	0	0.3333	0	NA	NA	0	NA	0.4	F	NA	C45G9.11	none available
ZK418.3	NA	0.25	NA	0	0.75	0	NA	NA	0	NA	1	F	NA	ZK418.3	none available
ZK1067.1	0.8333	0.0833	0	0	0.3571	0.125	0.1875	0.1429	0	0	0.4	F	NA	let-23	The let-23 gene encodes a member of the EGF-receptor family of transmembrane tyrosine kinases that affects viability, inductive signaling during development of the vulva, male spicule formation, posterior development of the epidermis, and ovulation; it is genetically upstream of the let-60/RAS pathway with respect to viability and vulval development, is upstream of the IP3 pathway with respect to…
T24A11.3	NA	0.25	NA	0	0.8125	0.3684	NA	NA	-0.1	NA	1.25	F	NA	toh-1	toh-1 encodes an astacin-like metalloprotease; TOH-1 is predicted to function as a secreted protease; experiments that specifically assessed toh-1's role in molting indicate that toh-1(RNAi) causes no abnormal phenotypes.
W05B10.4	0	0	0	0	0	0	0.0455	0.1	-0.7857	1.7273	1.7857	F	NA	W05B10.4	none available
C16C10.4	NA	0	NA	0	0	0	NA	NA	-0.6667	NA	1.1667	F	NA	C16C10.4	none available
C16D9.2	0.8571	0	0	0	0.25	1.5	1.6	0.5714	0	0.3889	2	F	NA	rol-3	rol-3 was identified in screens for recessive mutations that affect body morphology; strong loss-of-function mutations in rol-3 result in early-to-mid larval lethality, while weaker mutations result in animals that are left-handed rollers at the adult stage only; lethal rol-3 mutations are suppressed by mutations in srl-1 and srl-2.
F56H9.5	1	-0.3571	0	0.1667	0.4286	0	2.7143	0.1	-0.5	1.2727	3.375	F	NA	lin-25	none available
M110.5	1.6667	-0.25	0.3333	0.1429	1.4	0.75	4.0625	0.4286	0.7222	2.25	4.6667	F	NA	dab-1	dab-1 encodes an ortholog of the cytoplasmic adaptor protein DISABLED, required for normal molting and meiotic arrest; DAB-1 is also required for EGL-17 secretion from vulval cells, and thus indirectly for normal sex myoblast (SM) migration and egg-laying; DAB-1 contains a conserved PTB domain and signals that confer localization to Golgi-proximal vesicles, and DAB-1 localizes to vesicular struct…
F39B2.4	0.4167	-0.0833	0	0.1429	0.9286	0.6875	2.9375	0.1429	0	0.125	2.375	F	NA	sur-2	sur-2 encodes a novel protein that is orthologous to the Drosophila and human MED23 mediator subunits; sur-2 is a downstream component of the let-60-ras-mediated signaling pathway and likely functions by regulating transcription of genes essential for a number of developmental processes, including vulval development, larval development, and formation of the gonad and mail tail; sur-2 is expressed…
T15B12.1	NA	0	NA	0.1667	0.3333	0.25	NA	NA	0	NA	0.8	F	NA	T15B12.1	none available
F59F3.1	0.4	0.2143	0	0	0	0.2222	0.1071	0	-0.0556	0.1875	0.5714	F	NA	ver-3	none available
F16B12.2	0.6	0	0	0	0.125	0.2222	0.1786	0	0.2778	-0.0625	0.9286	F	NA	dsl-4	dsl-4 encodes a putative secreted protein with a single DSL domain and three EGF domains in series, somewhat like Delta/LAG-2; unlike the nematode-specific family of Delta/LAG-2-like proteins (including DSL-1, -2, -3, -5, -6, and -7), DSL-4 is evolutionarily divergent, with perhaps a distant affinity to APX-1, ARG-1, and LAG-2.
C14B1.1	0.8	0.1667	0	0	0.0714	0.5	0.3125	0	0	0	1.1	F	NA	pdi-1	none available
T27D1.1	NA	0	NA	0.5	0.125	0.7	NA	NA	0.25	NA	2	F	NA	cyn-9	The cyp-9 gene encodes a peptidyl prolyl cis-trans isomerase most similar to human cyclophilin G (OMIM:606093); CYP-9 likely functions as a catalyst in the folding and modification of cuticle collagens and is expressed in the cuticle synthesizing syncytial hypodermis most strongly at the mid-L3 and mid-L4 larval stages, the intermoult period when collagens are synthesized.
ZC155.5	NA	0	NA	0.1667	0	0.25	NA	NA	0	NA	0.6	F	NA	ZC155.5	none available
R09D1.12	0	0	0	0	-0.0714	0	0.1875	0	0	0	1.1	F	NA	R09D1.12	none available
T04H1.4	0	0.2857	0.4286	-0.6667	-0.625	0.25	-0.3182	-0.5714	0	-0.5556	5.5	F	NA	rad-50	none available
H14A12.3	NA	0	NA	-0.4167	0	0	NA	NA	0	NA	2.6667	F	NA	H14A12.3	H14A12.3 encodes an ortholog of S. cerevisiae RAV2; like RAV2, H14A12.3 may be required for the reassociation of vacuolar proton-translocating ATPase (V-ATPase) after temporary glucose starvation.
F59F5.3	0.4	0.2857	0	0	0.3125	0.1429	0.1071	0.3333	-0.0556	0.0625	3.125	F	NA	F59F5.3	none available
F26A1.3	NA	0.1667	NA	-0.3333	0.2	0	NA	NA	-0.0833	NA	1.75	F	NA	F26A1.3	none available
F15B9.7	1.5	0	0	0.3333	-0.1875	-0.25	0.2273	0	0	1.6364	5.5833	F	NA	cdh-6	cdh-6 encodes a cadherin homolog, with a domain resembling seven transmembrane-sequence receptors, that may be orthologous to the Drosophila cadherin STAN; both CDH-6 and STAN are homologous to secretin-type receptors, have extracellular domains of similar lengths and domain compositions (with similar numbers of cadherin, EGF, laminin G, GFS, and HormR domains); however, the cytoplasmic domains o…
T04A8.3	NA	0	NA	0.1667	NA	0	NA	NA	0	NA	2	F	NA	T04A8.3	none available
Y46G5A.29	-0.0714	0	0	0	0.2143	0	-0.0625	0	0	-0.125	1.3	F	NA	Y46G5A.29	none available
F15C11.1	-0.3333	0.0833	0	0	1.5	0.6875	-0.0625	0	0.5556	-0.125	4.875	F	NA	sem-4	none available
Y34D9B.1	-0.0714	-0.0833	0.1667	0	0.625	0.0625	0	0	0	-0.0833	1.5833	F	NA	mig-1	mig-1 encodes one of four C. elegans Frizzled-like receptors; mig-1 was initially identified in screens for animals with defective cell migrations, and its activity is required for proper migration of the QL neuroblast and the HSN neurons.
F52C9.8	NA	0	NA	0	0.25	0	NA	NA	0	NA	0.8	F	NA	pqe-1	none available
R10E4.3	NA	0	NA	0	1.2	0	NA	NA	-0.0833	NA	3.5	F	NA	R10E4.3	none available
C16B8.1	0	-0.125	0	0.125	0.1429	0	0.0357	0.8571	0	0.9444	2	F	NA	lin-18	lin-18 encodes a predicted receptor tyrosine kinase that is a member of the Ryk/Derailed family of tyrosine kinase-related receptors (OMIM:600524, mutations in humans are associated with cleft palate); in C. elegans, LIN-18 is required for establishing the polarity of the secondary vulval cell lineage produced by the P7.p vulval precursor cell; LIN-18 may be a receptor for Wnt-like signaling mole…
F39G3.8	0.75	0	0.1111	0	0.0714	-0.5833	0.0714	2.5	1.5	0.4375	4.5	F	NA	tig-2	The tig-2 gene, like dbl-1, daf-7, and unc-129, encodes a TGF-beta-like protein.
B0285.5	NA	-0.25	NA	-0.0833	0	0	NA	NA	0.6667	NA	3	F	NA	hse-5	hse-5 encodes a D-glucuronyl C5-epimerase.
F10F2.5	NA	-0.25	NA	0.3333	0	-0.1	NA	NA	0.6667	NA	3.75	F	NA	F10F2.5	none available
C04D8.1	0.5	0.1667	1.1667	0	-0.0714	0	0.4375	0	0	0.125	1.3	F	NA	C04D8.1	none available
B0393.5	0.2857	0	1.1667	0	-0.0714	0	-0.0625	0	0	-0.125	0.7	F	NA	B0393.5	none available
F56F3.4	NA	0	NA	0	-0.2	-0.3	NA	NA	0	NA	2	F	NA	F56F3.4	none available
C16C10.10	NA	0	NA	0	0	0	NA	NA	0	NA	0.1667	F	NA	tag-73	none available
C16C10.7	NA	0	NA	0	0	0	NA	NA	0	NA	0.6667	F	NA	rnf-5	This gene encodes a homolog of mammalian RNF5, a C3HC4 (RING-finger) zinc-finger protein.
F56C9.5	NA	0	NA	0	0	0	NA	NA	0	NA	0.6	F	NA	acbp-4	none available
F55B12.3	0	0	1.8	0	0	0	0	0	0	1.4545	0.3333	F	NA	sel-10	sel-10 encodes two isoforms of an F-box and WD-repeat-containing protein that is a member of the CDC4/CUL-1 family of E2-E3 ubiquitin ligases that target cell cycle control proteins for ubiquitin-mediated degradation; SEL-10 functions as a negative regulator of the LIN-12/Notch-like signaling pathway in C. elegans and thus may contribute to cell fate decisions mediated by LIN-12; SEL-10 physicall…
B0361.7	NA	0	NA	0	0	0	NA	NA	0	NA	0.8	F	NA	B0361.7	none available
C45G9.2	NA	0	NA	0	0	0	NA	NA	0	NA	0.8	F	NA	C45G9.2	none available
E03A3.4	NA	0	NA	0	0	0	NA	NA	0	NA	0.8333	F	NA	his-70	his-70 encodes an H3 histone.
K10D2.1	NA	0	NA	0	0	0	NA	NA	0	NA	5	F	NA	K10D2.1	none available
ZC395.2	NA	0	NA	0	0	0	NA	NA	0	NA	0.4	F	NA	clk-1	The clk-1 gene partially controls lifespan in vivo; it encodes a homolog of the yeast COQ9 protein, and is necessary for the biosynthesis of ubiquinone (UQ(9)) from demethoxyubiquinone (DMQ(9)).
R02F2.1	NA	0	NA	0	0	0.125	NA	NA	0.2	NA	2.5	F	NA	R02F2.1	none available
F26A1.8	NA	0	NA	0	0	0.1667	NA	NA	0	NA	0.8	F	NA	F26A1.8	none available
T01G5.1	0	0.3333	0	0	0.2857	0	0.0455	0	0	2.6667	2.1667	F	NA	T01G5.1	none available
ZC395.3	NA	0.25	NA	0	0.25	0	NA	NA	0	NA	2.3333	F	NA	toc-1	toc-1 encodes an integral membrane protein with similarity to divalent metal ion transporters; by homology, TOC-1 is predicted to function in regulation of intracellular metal ion (particularly zinc) homeostasis; toc-1 is the upstream gene in an operon with clk-1, a timing gene that is necessary for ubiquinone biosynthesis; RNAi experiments directed against toc-1 sequences result in egg-laying de…
F52C9.7	NA	0.5625	NA	0.1667	0.25	0	NA	NA	0.5	NA	3.1667	F	NA	F52C9.7	none available
Y71F9B.10	NA	0.1944	0.5556	0	0.2619	0.1875	0.6667	0	0	-0.0417	1.1944	F	NA	sop-3	The sop-3 gene encodes a novel protein that regulates Hox gene expression by modulating Wnt signaling.
B0285.4	NA	0.5	NA	-0.25	0.2	0.2	NA	NA	0	NA	1.5	F	NA	B0285.4	none available
T01B7.7	0.0714	0.3333	1	0	0.0714	0	0.0625	0	0	-0.125	0.9	F	NA	rol-6	The rol-6 gene encodes a cuticle collagen related to human collagen alpha 1 (III) chain precursor (OMIM:120180), and is required for normal cuticular morphology; ROL-6 interacts with SQT-1, a closely related cuticle collagen, and is expressed at all stages from L2 to adult with transcripts detected at each of the molts preceding these stages.
K10D2.4	NA	0.25	NA	0	0.1667	0	NA	NA	0	NA	0.8	F	NA	K10D2.4	none available
F37A8.1	NA	0.5833	NA	-0.25	0.5	-0.1	NA	NA	-0.3	NA	1.3333	F	NA	F37A8.1	none available
F54D8.5	NA	0	NA	-0.3333	-0.0833	-0.25	NA	NA	0	NA	0.8	F	NA	F54D8.5	none available
C27F2.5	NA	0	NA	-0.25	0	0.25	NA	NA	0	NA	0.4	F	NA	C27F2.5	none available
T04A8.12	NA	0	NA	-0.5833	0	0.2	NA	NA	0	NA	0.8333	F	NA	T04A8.12	none available
C05C8.3	1.2	0	0.4286	0.1667	0	0	0.0714	0.1111	0.4286	0.7273	0.4375	F	NA	fkb-3	fkb-3 encodes a peptidylprolyl cis/trans isomerase homologous to mammalian FK506 immunosuppressant-binding protein 9; FKB-3 expression is positively regulated by signaling through the DAF-2 insulin receptor-like pathway and the activity of the DAF-16 fork-head transcription factor suggesting that FKB-3 could play a role in metabolism and longevity; however, as loss of FKB-3 function via RNA-media…
F35H12.3	2.75	0	0	0	0.125	0.6667	0	0.2857	1.1111	0.7222	1.3333	F	NA	sel-12	sel-12 encodes a transmembrane domain protein orthologous to presenilins; during gonadal, germline, and vulval development, sel-12 functions, within receiving cells, to positively regulate lin-12 and glp-1 Notch-like signaling pathways.
C27F2.5	5	0	0.5	-0.0625	0.9286	0	0.3125	0	0.9444	0.625	2.3	F	NA	C27F2.5	none available
F56C9.11	NA	0	NA	0	1	0	NA	NA	1	NA	3.3333	F	NA	F56C9.11	none available
K10D2.7	NA	-0.25	NA	-0.1667	0.5833	0.125	NA	NA	1	NA	2.3333	F	NA	K10D2.7	none available
F35G12.3	1	0	2	0	0.2143	0	0.4375	0	0.2222	-0.125	0.3	F	NA	sel-5	sel-5 encodes a serine/threonine kinase most similar to mammalian GAK1 and Saccharomyces cerevisiae Pak1p; SEL-5 is required for LIN-12/Notch-mediated signaling events that instruct cells of equivalent developmental potential to adopt distinct fates; sel-5 encodes two protein kinase isoforms generated from alternatively spliced mRNAs and appears to influence cell fate decisions by acting before o…
C36A4.9	NA	-0.1667	NA	0.25	1.125	0.2222	NA	NA	1.3333	NA	1.5	F	NA	C36A4.9	none available
C16C10.8	NA	0	NA	0	0.8	0.2	NA	NA	1.5	NA	1.5	F	NA	C16C10.8	none available
F32A11.2	0.0625	0.5	0	0	1.5	0.125	1.25	0	1	1.875	2.5	F	NA	hpr-17	none available
C05D2.3	NA	0	NA	0.1667	0.5	0	NA	NA	0.4	NA	0.8	F	NA	C05D2.3	C05D2.3 generally resembles aromatic-L-amino-acid/L-histidine decarboxylases; however, its predicted protein sequence lacks six residues critical for AADC function; C05D2.3 is dispensable in mass RNAi assays.
F46C8.6	-0.0833	1.2	0	0.125	0.875	0	1.1667	0.1429	1.75	3.6667	3.375	F	NA	dpy-7	dpy-7 encodes a cuticular collagen; DPY-7 functions as a structural constituent of the extracellular cuticle whose activity is required for normal cuticular morphology and hence, proper body form.
ZK418.4	NA	0.75	NA	0.0833	0.75	0	NA	NA	0.8	NA	1.6667	F	NA	lin-37	none available
C01G6.8	-0.0417	0	0.4167	0	0	0	0	0	0.3333	0.25	0.5	F	NA	cam-1	The cam-1 gene encodes a receptor tyrosine kinase of the immunoglobulin superfamily that is orthologous to human ROR1 (OMIM:602336) and ROR2 (OMIM:602337, mutation of which leads to type B brachydactyly) and is required for locomotion, cell migration, asymmetric cell division, axon outgrowth, and dauer formation; CAM-1 is broadly expressed during embryogenesis and larval development with expressi…
T23F11.2	NA	0	NA	0	0	0	NA	NA	0.1667	NA	0.3333	F	NA	T23F11.2	none available
ZC155.1	NA	0.5	NA	-0.3333	0	0	NA	NA	2.4	NA	4	F	NA	nex-1	nex-1 encodes an annexin, a member of a family of calcium-dependent phospholipid binding proteins; NEX-1 is required for efficient engulfment of apoptotic cell corpses in the pharynx, and may also function in other membrane fusion events, such as exocytosis; NEX-1 in vitro can bind phosphatidylserine, phosphatidylinositol, heparin, heparan sulfate, and chondroitin sulfate; NEX-1 is expressed in t…
T10H9.2	0	0.2857	0	0.6667	0.125	0	0.0455	0	1.75	1.9444	3.5	F	NA	scd-2	none available
ZC395.4	NA	0.125	NA	0.1667	0.25	0	NA	NA	0.4	NA	0.8	F	NA	ZC395.4	none available
T27B1.1	0.4	0.5	0	1.1667	1.9	0.375	-0.0357	0	-0.5	5.8333	3.375	F	NA	osm-1	osm-1 encodes a predicted intraflagellar transport (IFT) raft protein and is a presumptive cargo molecule for kinesin-II, and OSM-1 is required along with OSM-6 for the proper assembly of the middle segments of sensory cilia; osm-1 may act in a pathway with avr-14 to affect resistance to ivermectin-induced cessation of pumping, and mutants are defective in avoidance of solutions of high osmotic s…
F09F7.6	NA	0	NA	0.3333	0.25	0	NA	NA	0	NA	0.8	F	NA	F09F7.6	none available
F54C8.3	2.375	1.2	0.1667	1.4286	2.6667	0.25	0.4286	0.25	1	3.5	2.5	F	NA	emb-30	emb-30 encodes an anaphase-promoting complex/cyclosome (APC/C) component orthologous to mammalian APC-4 and Schizosaccharomyces pombe Lid1; EMB-30 is required for the metaphase-to-anaphase transition during meiosis and mitosis, for establishing anterior-posterior polarity in the early embryo, and for proper localization of germline granules and the maternally provided PAR-2 and PAR-3 proteins.
R02F2.4	NA	0.25	NA	0.75	0.6667	0	NA	NA	0.6	NA	1	F	NA	R02F2.4	none available
ZC404.8	2.7857	1.4	0.5714	2.25	0.3182	0.6667	0.5909	0	1.6111	5.1667	3.875	F	NA	spn-4	spn-4 encodes a protein containing an RNP-type RNA-binding domain; SPN-4 is required for rotation, but not polarization, of the mitotic spindle in the P1 blastomere of the two-cell stage embryo; SPN-4 is also required for mesectoderm and mesendoderm formation in conjunction with proper localization of maternal cell-fate determinants such as SKN-1; in addition, SPN-4 binds the glp-1 3' UTR and is …
C34E10.5	NA	0.3571	NA	0.2	0	0.125	NA	NA	0.2	NA	0.6	F	NA	tag-251	none available
ZK418.2	NA	0.625	NA	0.4167	0.125	0.3125	NA	NA	0.2	NA	0.6	F	NA	ZK418.2	none available
Y102A5C.18	3	0.4286	0	0.3333	0.2857	0	0.9286	0.2	0	0.1875	1.3889	F	NA	efl-1	efl-1 encodes a homolog of mammalian E2F that is required for embryonic asymmetry and that functions as a transcriptional repressor; during vulval development, efl-1, a class B synMuv gene, acts with class B synMuv genes dpl-1 and lin-35/Rb to antagonize receptor tyrosine kinase and Ras-mediated signaling; EFL-1 also negatively regulates the G1 to S phase cell cycle transition.
C35D10.3	NA	0.25	NA	0.1667	0.1667	0	NA	NA	0.2	NA	0.8	F	NA	C35D10.3	none available
M88.5	NA	0.1667	NA	0.1667	0	0	NA	NA	0	NA	0.3333	F	NA	M88.5	The protein product of this gene is predicted to contain a glutamine/asparagine (Q/N)-rich ('prion') domain, by the algorithm of Michelitsch and Weissman (as of the WS77 release of WormBase, i.e., in wormpep77).
Y43F4B.2	NA	0.8333	NA	1.5	0.25	0.2222	NA	NA	0	NA	2	F	NA	Y43F4B.2	none available
ZC395.5	NA	0.125	NA	0.3333	0	0	NA	NA	0	NA	0.8	F	NA	ZC395.5	none available
C48D5.2	0.5	0	0	0	0.0714	0	0.1875	0	0.1667	-0.125	0.1	G	Ligand-gated ion channel activity	ptp-1	ptp-1 encodes a non-receptor tyrosine phosphatase containing Band 4.1 and PDZ domains that may function in linking cytoplasmic proteins and signaling molecules to sites on the plasma membrane; by homology, PTP-1 is predicted to function in cell signaling, but as loss of PTP-1 function via RNA-mediated interference (RNAi) does not result in any abnormalities, the precise role of PTP-1 in C. elegan…
B0280.10	NA	0.375	NA	0	1	0.25	NA	NA	2	NA	0.9	G	Ligand-gated ion channel activity	B0280.10	none available
F59F3.5	2.2	0.2857	0	0	0.125	0	1.2	0	1.2778	-0.0625	0.5	G	Ligand-gated ion channel activity	ver-4	none available
VF36H2L.1	5.0714	-0.25	-0.1667	0.2857	0.3571	0.1875	2.9	0.1429	2	-0.125	0.5833	G	Ligand-gated ion channel activity	aph-1	aph-1 encodes an unfamiliar protein predicted to have seven transmembrane domains; APH-1 is a component of the GLP-1/LIN-12 (Notch) pathway, is required maternally for embryonic viability, and also affects morphogenesis, egg laying, germ line proliferation, and translocation of APH-2 to the cell surface; with PEN-2, APH-1 is required for Notch pathway signaling, gamma-secretase cleavage of beta-a…
T23G7.1	2.1667	0	0.3333	0	0.0714	0	0.1875	0	0.7778	-0.125	0.7	G	Ligand-gated ion channel activity	dpl-1	dpl-1 encodes a homolog of mammalian DP required for embryonic asymmetry.
C27F2.1	NA	0	NA	0.0833	0.1667	-0.1875	NA	NA	0.8	NA	0.6	G	Ligand-gated ion channel activity	C27F2.1	none available
B0393.7	NA	-0.4	NA	-0.1667	0	0	NA	NA	1	NA	0.8333	G	Ligand-gated ion channel activity	B0393.7	none available
R151.5	NA	0.125	NA	0	0	-0.4375	NA	NA	0.6	NA	0.6	G	Ligand-gated ion channel activity	dpy-31	dpy-31 encodes an astacin zinc-metalloprotease of the BMP-1 (bone morphogenetic protein-1)/TOLLOID family; dpy-31 activity is required for proper cuticle formation and thus for normal body morphology; in addition, dpy-31 is essential for embryonic and larval development at 25 degrees C; genetic and immunofluorescence studies suggest that DPY-31 functions as an endopeptidase that is required for p…
M79.1	0	0.2857	0	0.1667	0.3125	0.4286	0.3929	-0.0417	0.6111	-0.0625	0.6429	G	Ligand-gated ion channel activity	abl-1	abl-1 encodes a Src homology (SH) 2 and 3 domain-containing non-receptor tyrosine kinase of the ABL family, which negatively regulates germ cell apoptosis in response to ionizing radiation and which interacts genetically with ced-3 and ced-9, core components of the programmed cell death pathway; abl-1 mutations are suppresed by mutations in unc-34/enabled, a known modifier of abl activity in Dros…
C54D1.3	0	0.1429	0	2	0.75	0.3333	0.0417	0.1111	3	-0.0625	2.8	G	Ligand-gated ion channel activity	ist-1	ist-1 encodes a pleckstrin homology (PH) and phosphotyrosine binding (PTB) domain-containing insulin receptor substrate (IRS) homolog that negatively regulates lifespan and dauer development; IST-1 potentiates insulin-like signaling, although it is not absolutely required for such signaling under most conditions; in addition to acting through the AGE-1/PI3K branch of the insulin-like signaling pa…
B0285.7	NA	0	NA	0.5	0.4	0	NA	NA	0.8333	NA	0.6667	G	Ligand-gated ion channel activity	B0285.7	none available
C27A2.6	3.2	1.2	5	1.6667	1	0.8333	1.8	0.3333	3.1667	0.25	2.6667	G	Ligand-gated ion channel activity	dsh-2	dsh-2 encodes a protein containing a DIX domain, a DEP domain, and a PDZ domain that is required for embryonic viability and functions in Wnt pathway signaling between the embryonic blastomeres P2 and EMS with respect to endoderm specification and to orient the division axis of the EMS cell; expressed from the four-cell embryo stage, and is primarily associated with membranes.
B0361.9	NA	0.9286	NA	0.875	0.6667	0.1429	NA	NA	2.625	NA	0.9	G	Ligand-gated ion channel activity	B0361.9	none available
C45G9.7	NA	0.25	NA	0.1667	0.1667	0	NA	NA	0.6	NA	0.4	G	Ligand-gated ion channel activity	C45G9.7	none available
F21H11.3	NA	0.1875	NA	0.5	0	0.125	NA	NA	1.3333	NA	0.5	G	Ligand-gated ion channel activity	tbx-2	tbx-2 encodes one of 21 C. elegans T-box transcription factors; during development, tbx-2 activity is required for normal adaptation, but not chemotaxis, to attractive odorants sensed by the AWC amphid neurons; tbx-2 is also required redundantly with unc-3 and unc-31 for negative regulation of dauer formation, and large-scale RNAi screens reveal an essential role for tbx-2 in early larval develop…
F54F7.5	1.7143	0.1667	0.2857	1.25	0.1875	0.2143	-0.0455	-0.1111	0.9444	3.0833	0.6667	G	Ligand-gated ion channel activity	mes-1	The mes-1 gene encodes a receptor tyrosine kinase-like protein that is required for unequal cell divisions in the early embryonic germline; during embryonic cell divisions, mes-1 is involved in positioning of the early mitotic spindle and of associated P granules.
C34E10.6	NA	1.5	NA	3.8333	0.9	-0.0714	NA	NA	4	NA	1.6	G	Ligand-gated ion channel activity	atp-2	atp-2 encodes the beta subunit (active site) of the F1 portion of the mitochondrial ATP synthase, also known as mitochondrial respiratory chain (MRC) complex V; ATP-2 activity is required for normal mobility, pharyngeal pumping, defecation, growth, and lifespan, and for development past the third larval stage; in males, ATP-2 activity is also required cell autonomously in male-specific sensory ne…
F56C9.3	NA	0.4286	NA	0.75	0	0	NA	NA	1	NA	0.8	G	Ligand-gated ion channel activity	F56C9.3	none available
T20B12.5	NA	0.25	NA	1.1	0	0	NA	NA	1.3333	NA	0.8	G	Ligand-gated ion channel activity	T20B12.5	none available
F15B9.9	0	0	0	0	0.625	0	0.9545	0	2.75	3.8333	1.5	G	Ligand-gated ion channel activity	dsl-7	none available
F48E8.3	NA	0	NA	0	0.6667	0	NA	NA	3	NA	1.75	G	Ligand-gated ion channel activity	F48E8.3	none available
B0284.3	NA	0.3333	NA	0	0.4	0	NA	NA	2.25	NA	1.1667	G	Ligand-gated ion channel activity	B0284.3	none available
Y47H9C.4	-0.25	0.5833	0.1667	0	0.0714	0.0625	0.4375	0	0.8889	0.375	0.75	G	Ligand-gated ion channel activity	ced-1	The ced-1 gene encodes a transmembrane protein on phagocytic cells that is homologous to human CD91, a low density lipoprotein receptor paralog; the cytoplasmic tail of CED-1 contains two motifs important for engulfment.
R144.9	NA	0.8571	NA	-0.5	0	0.6	NA	NA	1.6667	NA	1	G	Ligand-gated ion channel activity	mdt-11	none available
F52F12.3	-0.1667	0	0.3333	0	-0.125	-0.0625	0	0	0.3333	0.0714	-0.1	G	Ligand-gated ion channel activity	mom-4	mom-4 encodes a MAP kinase kinase kinase-related protein orthologous to Drosophila Tak1 and the vertebrate MAPKKK7 proteins; during embryonic development, mom-4 activity is required for positive regulation of the Wnt pathway signaling that governs anterior/posterior (A/P) polarity: MOM-4 stimulates the WRM-1/LIT-1-dependent phosphorylation of POP-1, a TCF/LEF-related transcription factor, leading…
C50E10.4	0	0	3.1667	-0.0714	0.5	1	0.4583	0	3	-0.1667	0	G	Ligand-gated ion channel activity	sop-2	sop-2 encodes a SAM domain-containing protein that is related to, but not orthologous with, Polycomb group proteins and ETS transcription factors; during development, SOP-2 activity is required for maintaining a restricted pattern of Hox gene expression, such as that of mab-5 and egl-5, to specific cells and tissues; thus, SOP-2 is required for proper cell fate specification in a variety of cell …
C14B1.1	NA	-0.5833	NA	-0.625	0.625	0.8889	NA	NA	2.5	NA	0	G	Ligand-gated ion channel activity	pdi-1	none available
R01E6.1	0	0.5	1.2857	0	0.375	1.5714	0.2143	0.1111	2.25	-0.0625	0.1429	G	Ligand-gated ion channel activity	odr-1	odr-1 encodes a putative guanylyl cyclase; odr-1 activity is required for normal responses to all AWC-sensed odorants; ODR-1 is expressed in chemosensory neurons including AWC, where it localizes to the flattened ciliated endings.
C45G9.9	NA	1.5	NA	0.1667	0.8333	1.75	NA	NA	4.3333	NA	0.2	G	Ligand-gated ion channel activity	C45G9.9	none available
B0414.5	0	0.1667	0	0.0714	-0.0714	1.1875	0.0625	0	1.8571	-0.125	-0.1667	G	Ligand-gated ion channel activity	cpb-3	cpb-3 encodes a cytoplasmic polyadenylation element binding (CPEB) protein homolog; CPB-3 is dispensable for oogenesis, in contrast to CPEBs in vertebrates (Xenopus), arthropods (Drosophila), and molluscs (Spisula), which all participate in oogenesis.
T20B12.9	NA	0.125	NA	-0.1667	0.25	1.3333	NA	NA	2.3333	NA	-0.2	G	Ligand-gated ion channel activity	T20B12.9	none available
F35G12.6	NA	-0.25	NA	0	0	2.2	NA	NA	3.75	NA	0.4167	G	Ligand-gated ion channel activity	mab-21	mab-21 encodes a novel protein that is a member of a highly conserved family of proteins with Drosophila and vertebrate orthologs; MAB-21 is cell-autonomously required for specifying the identity of sensory ray 6 in the male tail, and also for backward locomotion, normal body morphology, fecundity, and embryonic morphogenesis; MAB-21 expression begins in embryonic hypodermal cells and continues i…
F19C6.3	0	0.1429	0.1429	0.1667	0	0.1429	0.5357	0.1111	1.2778	0.5625	-0.1429	G	Ligand-gated ion channel activity	F19C6.3	none available
C05D2.8	NA	0.25	NA	0.3333	0.25	0.2143	NA	NA	1.3333	NA	-0.1	G	Ligand-gated ion channel activity	C05D2.8	none available
B0280.8	NA	0.0625	NA	0.1667	0	0.125	NA	NA	0.5	NA	-0.1	G	Ligand-gated ion channel activity	nhr-10	nhr-10 encodes a predicted nuclear hormone receptor diverged from nuclear hormone receptors in other phyla; its mRNA is expressed throughout development with possibly lower expression from the L4 larval to adult stages, and the protein is expressed in neuronal processes.
F10F2.4	NA	0.9167	NA	1.1667	0	0	NA	NA	3.375	NA	-0.0833	G	Ligand-gated ion channel activity	F10F2.4	none available
K07E3.3	0	0.1429	0.1429	2	1.0625	0	0.1071	0	3.75	1.3125	-0.0714	G	Ligand-gated ion channel activity	dao-3	dao-3 encodes a protein containing tetrahydrofolate dehydrogenase/cyclohydrolase catalytic and NAD(P)-binding domains; by similarity to mammalian enzymes, DAO-3 is predicted to function in one-carbon unit metabolism and thus, in amino acid and nucleotide biosynthesis; dao-3 expression appears to be regulated by daf-2-mediated insulin signaling: microarray experiments suggest that it is upregulate…
C14B1.6	NA	0	NA	0.25	0.125	0.0556	NA	NA	0.5	NA	0	G	Ligand-gated ion channel activity	C14B1.6	none available
T20B12.6	NA	0.0625	NA	3.5	1.6667	-0.2857	NA	NA	5.3333	NA	-0.5	G	Ligand-gated ion channel activity	mml-1	none available
B0336.1	0	0.3333	1.1667	0	-0.0714	0	0.0625	0.1429	1.3333	-0.125	-0.1	G	Ligand-gated ion channel activity	wrm-1	none available
F26A1.1	NA	1.25	NA	0	0	0.2	NA	NA	4	NA	0.6667	G	Ligand-gated ion channel activity	F26A1.1	none available
C26E6.11	NA	1.375	NA	0.1667	0.1667	0	NA	NA	2.6667	NA	-0.3	G	Ligand-gated ion channel activity	mmab-1	mmab-1 encodes an ortholog of human co(I)balamin adenosyltransferase (MMAB; mutated in methylmalonic aciduria, OMIM:607568); mmab-1 deletion mutants incorporate abnormally low levels of 1-[(14)C]-propionate into proteins; mmab-1 mutants and mmab-1(RNAi) animals excrete abnormally high levels of methylmalonic acid into their culture medium when challenged with propionic acid; these data are consis…
F43G9.5	2.3	0.4167	2	0	0.0714	0.6875	0.4375	0.1429	2.6	0	0.0833	G	Ligand-gated ion channel activity	F43G9.5	F43G9.5 encodes a NUDIX hydrolase that is a (perhaps evolutionarily conserved) target of transcriptional activation by DAF-16; loss of F43G9.5 function has no obvious effect on lifespan, dauer formation, or fat storage.
F26A1.13	NA	0.0625	NA	0.5	0	0.75	NA	NA	3.625	NA	0.5	G	Ligand-gated ion channel activity	F26A1.13	none available
F02A9.6	NA	0	0	0	-0.0714	0	0.4375	0.1429	1.4444	-0.125	0.3	G	Ligand-gated ion channel activity	glp-1	glp-1 encodes an N-glycosylated transmembrane protein that, along with LIN-12, comprises one of two C. elegans members of the LIN-12/Notch family of receptors; from the N- to the C-terminus, GLP-1 is characterized by ten extracellular EGF-like repeats, three LIN-12/Notch repeats, a CC-linker, a transmembrane domain, a RAM domain, six intracellular ankyrin repeats, and a PEST sequence; in C. elega…
T05A6.1	0.0625	0	0.5	0	-0.0714	0.125	1.8125	0.4444	3.4	-0.125	0.3	G	Ligand-gated ion channel activity	cki-1	cki-1 encodes a homolog of the mammalian cyclin-dependent kinase inhibitor p27/KIP1 that is required for the arrest of cell division in larval blast lineages, dauer larvae and starved L1 larvae; excess CKI-1 expression prematurely stops cell division while cki-1(RNAi) induces extra cell divisions, indicating that CKI-1 quantitatively regulates the amount of mitosis in postembryonic worms.
E03A3.7	NA	-0.1667	NA	0.1667	0.1	0	NA	NA	2	NA	0.1667	G	Ligand-gated ion channel activity	E03A3.7	none available
K04B12.1	0.1429	0.1667	0	0	0.1429	0	0	0	1.3333	-0.0625	-0.1	G	Ligand-gated ion channel activity	plx-2	none available
B0273.4	0	0.1429	0	0	-0.0556	0	0.3333	0.0556	1.5	0.25	0.0625	G	Ligand-gated ion channel activity	unc-5	unc-5 encodes a netrin receptor; unc-5 activity is required cell autonomously for dorsalward cell and pioneer motor axon migrations along the body wall that are essential for normal locomotion and gonad development; unc-5 mRNAs are expressed throughout the entire life cycle, with increasing levels seen as animals progess to adulthood.
ZK370.2	0.4286	0	0	0	-0.0833	0	0.4375	0	3.2	0	0.3	G	Ligand-gated ion channel activity	sma-2	none available
ZK154.7	0.75	0	0	0	0	0	0.1071	0.4444	3.25	-0.0625	0.0714	G	Ligand-gated ion channel activity	adm-4	adm-4 encodes a member of the ADAM (disintegrin plus metalloprotease) family; ADM-4 is highly expressed in most post-embryonic tissues.
C28A5.2	NA	0	NA	0	0	0	NA	NA	0.5	NA	0	G	Ligand-gated ion channel activity	C28A5.2	none available
C35D10.9	NA	0	NA	0	0	0	NA	NA	0.4	NA	0	G	Ligand-gated ion channel activity	ced-4	ced-4 encodes a novel protein; along with CED-3, CED-4 is required for the initiation of programmed cell death; accordingly, genetic analyses indicate that ced-3 and ced-4 function upstream of ced-1, ced-2, and nuc-1 in the programmed cell death pathway; in yeast two-hybrid experiments, and upon coexpression in mammalian cells, CED-4 interacts with CED-9, an anti-apoptotic BCL-2 homolog; coexpres…
C34E10.8	NA	0	NA	-0.1	0	0	NA	NA	1.25	NA	0	G	Ligand-gated ion channel activity	C34E10.8	none available
R12B2.1	-0.1429	0	0.5	0	0.2143	0.125	0.0625	0	1.3333	0	0.1	G	Ligand-gated ion channel activity	sma-4	The sma-4 gene encodes a homolog of human DPC4, which when mutated leads to pancreatic carcinoma (OMIM:260350).
C44F1.3	NA	-0.0833	NA	0	0.375	0	NA	NA	1.8333	NA	0.1667	G	Ligand-gated ion channel activity	lec-4	lec-4 encodes a predicted galectin that exhibits sugar binding properties in vitro.
F26A1.9	NA	0	NA	0	0.3333	0.1667	NA	NA	1.3333	NA	0	G	Ligand-gated ion channel activity	F26A1.9	none available
B0361.5	NA	0.4286	NA	0.25	0.6667	0.1429	NA	NA	2.3333	NA	0.6	G	Ligand-gated ion channel activity	psd-1	none available
R02F2.6	NA	0.4375	NA	0	0.75	0.5	NA	NA	2.3	NA	0.5	G	Ligand-gated ion channel activity	R02F2.6	none available
F55H2.1	0.4286	0.0833	0	0	0.3571	0	0.0625	0	1	-0.125	0	G	Ligand-gated ion channel activity	sod-4	none available
R151.1	NA	0.125	NA	0	1	0.0625	NA	NA	2.3333	NA	-0.1	G	Ligand-gated ion channel activity	R151.1	none available
H14A12.7	NA	0.1875	NA	0.25	3	0	NA	NA	5.1667	NA	0.3	G	Ligand-gated ion channel activity	H14A12.7	none available
T20H4.1	NA	0	NA	0.25	1	0	NA	NA	2.2	NA	0	G	Ligand-gated ion channel activity	osm-10	osm-10 encodes a novel protein conserved amongst several Caenorhabditis species; osm-10 activity is required for normal osmosensory signaling in the ASH sensory neuron; in regulating ASH-mediated osmosensation, osm-10 interacts genetically with eos-1 and eos-2; OSM-10 is expressed in the ASH, ASI, PHA, and PHB sensory neurons beginning just prior to hatching and continuing through larval and adul…
R74.5	NA	0	NA	-0.0833	0.8	0	NA	NA	1.5	NA	0.3333	G	Ligand-gated ion channel activity	asd-1	R74.5 encodes a putative RNA-binding protein, with both an RNA recognition motif and a glutamine/asparagine-rich domain.
AH6.10	-0.4	0	3.75	0.1429	0.2143	0	0.0625	0	1.2778	-0.125	0.1667	G	Ligand-gated ion channel activity	sra-6	none available
F54D8.4	NA	-0.0625	NA	0.6667	0.5	0	NA	NA	2.6	NA	0	G	Ligand-gated ion channel activity	cah-1	cah-1 encodes a member of the carbonic anhydrase family.
M02B7.3	0	0.1429	0.8571	0	0.1111	0	-0.0455	0.6667	0.2857	0	-0.0625	G	Ligand-gated ion channel activity	osm-3	osm-3 encodes a homolog of the heavy chain subunit of heteromeric anterograde motor kinesins; OSM-3 is required for formation of the distal segment of amphid channel cilia, for responses to osmotic stimuli, for normal dauer formation, and for sensitivity to caffeine.
W03A5.5	NA	0.375	NA	0	0.5	0.125	NA	NA	1.2	NA	0	G	Ligand-gated ion channel activity	W03A5.5	none available
F13G3.4	0	-0.3	1.1667	0.1429	-0.0714	-0.0625	-0.0714	0	1.1111	2	-0.375	G	Ligand-gated ion channel activity	dylt-1	none available
W03A5.3	NA	-0.125	NA	-0.1667	0.25	0.125	NA	NA	0.9	NA	-0.5	G	Ligand-gated ion channel activity	grl-22	grl-22 encodes a hedgehog-like protein, with an N-terminal signal sequence, a central proline-rich low-complexity region, and a C-terminal Ground-like (Grl) domain; the Grl domain is predicted to form a cysteine-crosslinked protein involved in intercellular signalling, and it has subtle similarity to the N-terminal Hedge domain of HEDGEHOG proteins.
C16C10.12	NA	-0.25	NA	0	0	0.2	NA	NA	0.4167	NA	0	G	Ligand-gated ion channel activity	C16C10.12	none available
F36F2.5	0.3571	-0.3333	0	0.1429	-0.0714	-0.0625	-0.0625	0	1.3333	-0.125	-0.1667	G	Ligand-gated ion channel activity	tax-2	tax-2 is orthologous to the human gene ROD PHOTORECEPTOR CNG-CHANNEL BETA SUBUNIT (CNGB1; OMIM:600724), which when mutated leads to disease.
Y32H12A.6	NA	-0.375	NA	0	0	0	NA	NA	0.6	NA	0	G	Ligand-gated ion channel activity	Y32H12A.6	none available
R07E5.2	NA	-0.1667	NA	-0.2	0	0	NA	NA	0.3333	NA	0	G	Ligand-gated ion channel activity	prdx-3	none available
R07E5.1	NA	0.3333	NA	-0.7	0.2	0	NA	NA	0.6667	NA	0.5		NA	R07E5.1	none available
F23B2.4	0.8571	0	0	0.3333	-0.1111	1.25	-0.0714	-0.0556	-0.6429	-0.0625	0.1667	H	Development;Reproduction;Ribonucleoprotein complex;Sex differentiation;Aging	F23B2.4	none available
F09A5.2	0.8	0.2857	0.1429	0.6667	0.2	0.7778	0.1071	0.1111	0	0.0625	0.2143	H	Development;Reproduction;Ribonucleoprotein complex;Sex differentiation;Aging	F09A5.2	none available
C03C10.1	NA	0.1667	NA	2	0	1.6	NA	NA	0.5	NA	0.3333	H	Development;Reproduction;Ribonucleoprotein complex;Sex differentiation;Aging	kin-19	kin-19 encodes a serine/threonine kinase orthologous to human casein kinase I, alpha 1 (CSNK1A1, OMIM:600505); KIN-19 appears to be a component of the non-canonical Wnt signaling pathway that regulates endoderm formation in the early embryo; kin-19(RNAi) and mom-2(RNAi) enhance apr-1(RNAi), but not RNAi of each other.
C26E6.3	NA	0.125	NA	1.75	0	1.8	NA	NA	0.2	NA	0.4	H	Development;Reproduction;Ribonucleoprotein complex;Sex differentiation;Aging	C26E6.3	none available
B0393.4	NA	-0.0833	NA	1	0	1.4	NA	NA	-0.25	NA	0	H	Development;Reproduction;Ribonucleoprotein complex;Sex differentiation;Aging	B0393.4	none available
C15F1.7	1.7143	0	0	0.5714	-0.0714	2.5	0.5625	0	0.1111	1.875	3.1667	H	Development;Reproduction;Ribonucleoprotein complex;Sex differentiation;Aging	sod-1	The sod-1 gene encodes an ortholog of human SOD1 (OMIM:147450), which when mutated leads to amyotrophic lateral sclerosis (OMIM:105400).
B0240.3	0.8	0	0.1429	0.8333	-0.0714	1.0833	0.1364	0	0	1.3636	1.125	H	Development;Reproduction;Ribonucleoprotein complex;Sex differentiation;Aging	daf-11	The daf-11 gene encodes a guanylate cyclase that affects dauer formation, chemotaxis, and axon formation; it is genetically upstream of daf-12 with respect to dauer larvae formation and is expressed in a subset of amphid neurons.
F17C8.7	NA	0	NA	0.25	0	0.25	NA	NA	0	NA	0.3333	H	Development;Reproduction;Ribonucleoprotein complex;Sex differentiation;Aging	F17C8.7	none available
C28A5.4	NA	0	NA	2	0	2.75	NA	NA	0.1667	NA	1.5	H	Development;Reproduction;Ribonucleoprotein complex;Sex differentiation;Aging	ceh-43	A homeobox protein of the Distal-less (Dll) class that is required for development of the anterior hypdermis during embryonic morphogenesis for cell adhesion; also affects embryonic and larval viability; it is predominantly expressed in the head hypdodermis, neuronal support cells and CAN neurons.
T27D1.3	NA	0.25	NA	2.75	0.5	6	NA	NA	0.6667	NA	3.75	H	Development;Reproduction;Ribonucleoprotein complex;Sex differentiation;Aging	T27D1.3	none available
R08E3.3	1.3333	0	2	1.125	1.25	2	-0.0455	0	0.5714	1.3889	2.5	H	Development;Reproduction;Ribonucleoprotein complex;Sex differentiation;Aging	R08E3.3	none available
K08C7.3	4.2	2.5	4.8571	4.875	1.7143	4	5.125	0.7857	2.625	4	5	H	Development;Reproduction;Ribonucleoprotein complex;Sex differentiation;Aging	epi-1	epi-1 encodes a laminin alpha chain that affects oogenesis due to its affect on gonad development, and also affects cell migrations, axon extension and GABAergic defasciculation, morphology of the VD and DD motor neurons, body morphology, locomotion, gonad sheath epithelialization, body muscle structure, and germ cell proliferation.
C36A4.4	NA	0	NA	1.75	0.625	1.1	NA	NA	0.5	NA	1.8333	H	Development;Reproduction;Ribonucleoprotein complex;Sex differentiation;Aging	C36A4.4	none available
D1044.2	NA	0.1667	NA	0.8333	0.25	0.5	NA	NA	0.25	NA	0.8	H	Development;Reproduction;Ribonucleoprotein complex;Sex differentiation;Aging	D1044.2	none available
F25F2.1	NA	0	NA	1.4	0.4	0.8	NA	NA	0	NA	1.3333	H	Development;Reproduction;Ribonucleoprotein complex;Sex differentiation;Aging	F25F2.1	none available
Y73C8B.4	4.375	0.0417	0	NA	0.625	NA	0.1579	0.8182	-0.2188	1.0556	1.375	H	Development;Reproduction;Ribonucleoprotein complex;Sex differentiation;Aging	lag-2	lag-2 encodes a transmembrane protein of the Delta/Serrate/Lag-2 (DSL) family that functions as a signaling ligand for the GLP-1 and LIN-12 Notch-like receptors; LAG-2 is required for larval viability and for cell fate decisions involving the germline (meiosis vs mitosis), the somatic gonad, and the early embryo; in addition, LAG-2 functions redundantly with the transmembrane APX-1 and secreted D…
C44F1.1	NA	0.0833	NA	0.5	0.375	0.9	NA	NA	-0.0833	NA	1	H	Development;Reproduction;Ribonucleoprotein complex;Sex differentiation;Aging	C44F1.1	none available
C45G9.8	NA	0	NA	0.3333	0.3333	0.375	NA	NA	0	NA	0.6	H	Development;Reproduction;Ribonucleoprotein complex;Sex differentiation;Aging	C45G9.8	none available
C34C6.6	2.25	1.1667	2.6667	3.3571	4.7857	1.875	1.4375	0.2857	2.0714	1.125	3.25	H	Development;Reproduction;Ribonucleoprotein complex;Sex differentiation;Aging	prx-5	prx-5 encodes an ortholog of the human receptor for type I peroxisomal targeting signal protein, PXR1 (or PEX5; OMIM:600414), which when mutated leads to neonatal adrenoleukodystrophy or Zellweger syndrome; PXR1 protein is a component of the peroxisomal import machinery known to exist in organisms like yeast, plants and mammals.
T21G5.3	3	0.5	5	5.3	5.9167	5.25	3.5	1.1667	3.5	1.95	3.25	H	Development;Reproduction;Ribonucleoprotein complex;Sex differentiation;Aging	glh-1	glh-1 encodes a putative DEAD-box RNA helicase that contains four CCHC zinc fingers and is homologous to Drosophila VASA, a germ-line-specific, ATP-dependent RNA helicase; at permissive temperature, GLH-1 is required redundantly with GLH-4 for proper germ-line development and fertility, specifically for regulating the normal extent of germ-line proliferation, oogenesis, and the production of func…
T13C5.1	1.25	0.6429	0.5714	2	3.8333	2	0.5357	0.3333	2.1667	1.0625	1.2143	H	Development;Reproduction;Ribonucleoprotein complex;Sex differentiation;Aging	daf-9	daf-9 encodes a cytochrome P450 of the CYP2 subfamily that by homology is predicted to function as a steroidogenic or fatty acid hydroxylase; DAF-9 likely functions cell nonautonomously in hypodermal and neuronal cells to produce, for the DAF-12 nuclear receptor, a lipophilic hormone whose presence is necessary for bypassing entry into the alternative L3/dauer larval stage and promoting reproduct…
C05D2.5	NA	0	NA	0.5833	1.25	0.4375	NA	NA	0.4	NA	0.4	H	Development;Reproduction;Ribonucleoprotein complex;Sex differentiation;Aging	gak-1	gak-1 encodes a protein that contains an AT hook motif, a DNA-binding domain that shows a preference for binding stretches of A/T base pairs; GAK-1 appears to play a role in meiotic chromosome segregation, as overexpression results in post-prophase I chromosome segregation abnormalities, and a corresponding increase in embryonic lethality and the proportion of genotypically XO males in an otherwi…
C07G2.1	NA	-0.5	NA	0.6	1.8	0	NA	NA	0.8333	NA	1.5	H	Development;Reproduction;Ribonucleoprotein complex;Sex differentiation;Aging	cej-1	cej-1 encodes a protein with a chitin binding peritrophin-A domain that is required, in conjunction with B0280.5, for early embryonic development; cej-1 mRNA is expressed specifically in the adult hermaphrodite germ line, is a direct target of GLD-1, and has an RNAi phenotype consistent with the hypothesis that CEJ-1 is an effector of GLD-1 in the germline.
F58A3.2	0.1429	-0.7857	0	1.5	5.125	NA	0.625	2	3	3.5	1.8333	H	Development;Reproduction;Ribonucleoprotein complex;Sex differentiation;Aging	egl-15	egl-15 encodes an FGF-like receptor tyrosine kinase orthologous to human FGFR1 (OMIM:136350, which when mutated leads to Pfeiffer syndrome); EGL-15 is required for several processes including fluid balance and sex myoblast migration, which is essential for proper development of the egg-laying system, and is required to phosphorylate SAX-7, which inhibits the colocalization of SAX-7 with the ankyr…
F09F7.7	NA	-0.0625	NA	0.3333	0.5	0	NA	NA	0.3	NA	0.3	H	Development;Reproduction;Ribonucleoprotein complex;Sex differentiation;Aging	F09F7.7	none available
R151.9	NA	0	NA	2.25	4	0.8333	NA	NA	2	NA	2.3333	H	Development;Reproduction;Ribonucleoprotein complex;Sex differentiation;Aging	pfd-5	none available
C32A3.1	2.2857	2.9	4.6667	4.8571	4.0714	4.375	2.8125	2.4	0.1667	3.375	3.2	H	Development;Reproduction;Ribonucleoprotein complex;Sex differentiation;Aging	sel-8	sel-8 encodes a nuclear protein required for LIN-12 and GLP-1 signalling; SEL-8 contains a novel motif shared with W09C5.1 and orthologs of W09C5.1 in S. cerevisiae (YER126c), Drosophila (DMIP259), and also has two prominent glutamine-rich domains.
F58B6.3	2.875	2.25	4.8333	5.4286	4.5	3.4167	2.2857	0.5833	-0.0833	2.3571	2.3	H	Development;Reproduction;Ribonucleoprotein complex;Sex differentiation;Aging	par-2	par-2 encodes a protein containing a C3HC4-type RING-finger, a specialized type of zinc-finger found in E3 ubiquitin ligase subunits; PAR-2 is required maternally for polarization of the C. elegans zygote along the anterior-posterior (A-P) axis and is asymmetrically localized to the posterior cortex of the one- and two-cell embryo via interdependent interactions with PAR-3, PAR-6, and PKC-3.
F36H1.4	4.6	3	4.7143	4.3333	3.8571	4	3.2143	0.6667	0.3571	0.125	3.1875	H	Development;Reproduction;Ribonucleoprotein complex;Sex differentiation;Aging	lin-3	lin-3 encodes a member of the EGF family of peptide growth factors that affects induction of vulval development, viability, ovulation, and male spicule deveopment; it acts genetically upstream of let-23, and is expressed in the anchor cell of the developing gonad.
T11F8.3	3.5	2.2143	3.4286	4.3333	2.9	3.25	4.7727	-0.7778	-0.7857	1.2	2.5	H	Development;Reproduction;Ribonucleoprotein complex;Sex differentiation;Aging	rme-2	none available
F55C7.7	0.8333	0.3333	0.6667	0.7143	1	0.6875	0.1875	0.1429	0.2222	0.375	0.1667	H	Development;Reproduction;Ribonucleoprotein complex;Sex differentiation;Aging	unc-73	The unc-73 gene encodes a guanine nucleotide exchange factor (GNEF) similar to the Trio protein; UNC-73 is required for vulval morphogenesis, for the migration of QL, QR, and hypodermal P cells, the commisure outgrowth of D type motoneurons, and amphid axon outgrowth; UNC-73 has GNEF activity for both CED-10 and MIG-2 in vitro; the requirement for UNC-73 in P cell migration can be suppressed by t…
C34C12.8	NA	2.0833	NA	2.5	3.6	5	NA	NA	1.75	NA	0.5	H	Development;Reproduction;Ribonucleoprotein complex;Sex differentiation;Aging	C34C12.8	none available
F35G12.8	NA	3.3333	NA	4.125	NA	6	NA	NA	2.1667	NA	1.4167	H	Development;Reproduction;Ribonucleoprotein complex;Sex differentiation;Aging	smc-4	The smc-4 gene encodes a homolog of the SMC4 subunit of mitotic condensin; SMC-4 acts with MIX-1 to enable chromosome segregation.
C38D4.6	3	2.3333	4	4.125	5.6667	3.625	5	3.75	2.75	4.4	5.3333	H	Development;Reproduction;Ribonucleoprotein complex;Sex differentiation;Aging	pal-1	pal-1 encodes a homeodomain protein that is the C. elegans Caudal ortholog; PAL-1 is required maternally and embryonically for cell fate specification and posterior patterning during embryogenesis; PAL-1 is also required postembryonically for fate specification of the posterior V6 neuroectoblast during male tail development; PAL-1 is expressed in posterior blastomeres beginning at the four-cell s…
F31B12.1	1.7	1.2857	3.3	3.75	3.4167	2.4167	3.9583	3.2143	0.8889	3.5	3.875	H	Development;Reproduction;Ribonucleoprotein complex;Sex differentiation;Aging	plc-1	plc-1 encodes a predicted phospholipase C that affects fertility and possesses two functional domains not commonly seen in other phospholipases: a C-terminal Ras-associating domain with structural similarity to RalGDS and AF-6, and an N-terminal CDC25-like domain that possesses structural homology to guanine nucleotide exchange proteins for Ras.
F38E1.7	3.5714	1	3.8571	3.625	4	2.6667	3.5	4.1429	2	4.1667	3.6667	H	Development;Reproduction;Ribonucleoprotein complex;Sex differentiation;Aging	mom-2	mom-2 encodes a member of the Wnt family of secreted signaling glycoproteins that is required for induction of endodermal (gut) tissue in the 4-cell stage embryo; MOM-2, required in the inducing blastomere (P2) at the 4-cell stage, may be the ligand for MOM-5, a Frizzled homolog, thought to act in the receiving blastomere (EMS); MOM-2 genetically interacts in the same pathway as KIN-19, but paral…
C53A5.3	4	1.25	4.5714	4.625	5.0833	3.5	4.5	1.1429	1.8571	4.6875	4.25	H	Development;Reproduction;Ribonucleoprotein complex;Sex differentiation;Aging	hda-1	The hda-1 gene encodes a histone deacetylase 1, similar to histone deacetylases RPD3 from yeast and fly; maternal and zygotic expression of hda-1 is required for embryonic viability, and zygotic expression of hda-1 is also required for gonadogenesis and vulval development.
C35D10.5	NA	0.9375	NA	2.4167	2.5833	2.4	NA	NA	1.1	NA	2.3333	H	Development;Reproduction;Ribonucleoprotein complex;Sex differentiation;Aging	C35D10.5	none available
C37A2.4	2.25	1.1667	4.7	5.05	3.9286	4.5625	3.0625	3	2.2222	2.25	3.5	H	Development;Reproduction;Ribonucleoprotein complex;Sex differentiation;Aging	cye-1	cye-1 encodes a homolog of the G1 cell cycle regulator cyclin E; CYE-1 is required for progression through the G1 phase of the cell cycle and for endoreduplication in intestinal cells, and is required maternally both for embryonic development and for the proper execution of several post-embryonic lineages (e.g. vulval development); CYE-1 is provided maternally and expressed ubiquitously in nuclei…
K07D8.1	3.2	1.625	4.375	5.8	4.7143	3.5	5	3.4286	3.6111	3.9375	4.5	H	Development;Reproduction;Ribonucleoprotein complex;Sex differentiation;Aging	mup-4	The mup-4 gene encodes a novel transmembrane protein required for junctional attachments between hypodermis and muscle, and between the apical epithelial surface and the cuticular matrix.
C54D1.5	2	2	3.2	5	4.6875	4.2143	3.9583	4.5	3.2	3.4375	4.375	H	Development;Reproduction;Ribonucleoprotein complex;Sex differentiation;Aging	lam-2	none available
T20B12.2	NA	1.5	NA	3.5833	3	3.375	NA	NA	2.7	NA	3.3333	H	Development;Reproduction;Ribonucleoprotein complex;Sex differentiation;Aging	tbp-1	tbp-1 encodes the C. elegans ortholog of the human TATA-box-binding protein (TBP; OMIM:600075; mutated in spinocerebellar ataxia 17); consistent with its proposed role in transcriptional regulation, TBP-1 has been shown to provide TFIID-like basal transcription activity in human and C. elegans extracts, to bind specifically to a TATA box sequence, and to interact with TFIIA and TFIIB transcriptio…
T04A8.14	4.9	0	4	4.6	4.3	3.7	4.5714	2.9167	2.25	4.25	2.75	H	Development;Reproduction;Ribonucleoprotein complex;Sex differentiation;Aging	emb-5	emb-5 encodes the C. elegans ortholog of the Spt6 family of RNA polymerase II transcription elongation factors; first identified in screens for temperature-sensitive embryonic lethal mutations, emb-5 is required for the correct timing of the second E (endoderm)-cell division in the early embryo and thus, for normal embryonic gastrulation; in addition, emb-5 activity is required postembryonically …
C56C10.3	4.6	2.1	4.75	4.2	4.5	4.4375	5	2.4286	3.3333	3.0714	3.375	H	Development;Reproduction;Ribonucleoprotein complex;Sex differentiation;Aging	tag-309	none available
F22B5.7	3.1	2.5	4.6	4.3	4.1429	3.3125	5.1875	1.5	2.8333	1.875	3.8333	H	Development;Reproduction;Ribonucleoprotein complex;Sex differentiation;Aging	zyg-9	zyg-9 encodes a predicted microtubule-association protein (MAP) of the XMAP215 family; during early embryonic development, maternal zyg-9 activity is required for microtubule-dependent processes such as meiotic and mitotic spindle organization and pronuclear migration; further, zyg-9 is essential for formation of long astral microtubules; ZYG-9 is required for centrosomal localization of TAC-1, t…
F26E4.1	3.5714	3.2	4.8333	5.5	5	3.9167	4.9167	3.5	2.6111	2.8333	3.3333	H	Development;Reproduction;Ribonucleoprotein complex;Sex differentiation;Aging	sur-6	none available
T19E7.2	3.25	3	5	3.5	3.7778	2.4167	3.8	1.2222	2.5	2.9375	2.8125	H	Development;Reproduction;Ribonucleoprotein complex;Sex differentiation;Aging	skn-1	skn-1 encodes a transcription factor with similarity to the basic region of bZip transcription factors; during early embryogenesis, maternally provided SKN-1 is required for specification of the EMS blastomere, a mesendodermal precursor that gives rise to pharyngeal, muscle, and intestinal cells; later, during postembryonic development, SKN-1 functions in the p38 MAPK-mediated oxidative stress re…
Y39H10A.7	2.9167	1.7143	4.0312	4.3	2.4722	2.25	3.3571	1.5	1	2.4	1.8125	H	Development;Reproduction;Ribonucleoprotein complex;Sex differentiation;Aging	chk-1	chk-1 encodes a CHK1-like serine threonin protein kinase that affects fertility.
M117.2	2.7	3.2857	5.6429	5.25	3.4444	4.25	4	2.4167	3	4.0625	2.8125	H	Development;Reproduction;Ribonucleoprotein complex;Sex differentiation;Aging	par-5	PAR-5 is a 14-3-3 protein.
R74.1	NA	1.7	NA	4	2.75	2.6667	NA	NA	1.8	NA	1.2	H	Development;Reproduction;Ribonucleoprotein complex;Sex differentiation;Aging	lrs-1	lrs-1 encodes a predicted cytoplasmic leucyl-tRNA synthetase (LeuRS), a class I aminoacyl-tRNA synthetase that catalyzes the attachment of leucine to its cognate tRNA and is thus required for protein biosynthesis; LRS-1 activity is required for embryonic, larval, and germline development, as well as normal body morphology and rates of postembryonic growth.
F23C8.6	3.5	0.9167	3.8333	3.1111	3.4375	3.9167	3	0.6429	2.2143	3.2222	2.25	H	Development;Reproduction;Ribonucleoprotein complex;Sex differentiation;Aging	F23C8.6	none available
ZK546.14	3	1.1667	3.25	3.4	2.5	3.75	2.875	0.7222	2.6111	2.3125	2.0833	H	Development;Reproduction;Ribonucleoprotein complex;Sex differentiation;Aging	ZK546.14	none available
EEED8.5	3.5	2.1429	4.1667	4.2143	5.4375	5.3333	3.4583	3.0556	4.0714	3.75	3.5	H	Development;Reproduction;Ribonucleoprotein complex;Sex differentiation;Aging	mog-5	The mog-5 gene encodes a DEAH helicase orthologous to the Drosophila CG8241, the human HRH1, and the S. cerevisiae PRP22 proteins.
C45G9.5	NA	1.8125	NA	2.25	3.4	3.875	NA	NA	2.6	NA	1.8	H	Development;Reproduction;Ribonucleoprotein complex;Sex differentiation;Aging	C45G9.5	none available
F33D4.2	4	2.8	4.6429	5.0833	5.1429	4.75	5.125	3.5	2.6667	5.3125	3.8333	H	Development;Reproduction;Ribonucleoprotein complex;Sex differentiation;Aging	itr-1	itr-1 encodes a putative inositol (1,4,5) trisphosphate receptor that affects the defecation cycle and pharyngeal pumping, and also affects ovulation in a pathway downstream of LET-23; interacts with UNC-54 in vivo, and is expressed in the adult intestine, pharynx, excretory cell, germ line, and spermatheca, with limited neuronal expression.
F53G12.5	3.1875	3	3.5	NA	5.5714	5.6667	4.6875	3	2.875	5.25	3.875	H	Development;Reproduction;Ribonucleoprotein complex;Sex differentiation;Aging	mex-3	mex-3 encodes two KH domain-containing RNA binding proteins; in the early embryo, maternally provided MEX-3 is required for specifying the identities of the anterior AB blastomere and its descendants, as well as for the identity of the P3 blastomere and proper segregation of the germline P granules; mex-3 mRNA is distributed uniformly in the syncytial core of the adult distal gonad, mature oocyte…
K12C11.2	3.4	2.1	3.375	4.3	5.4286	4.4167	4.625	2.5	2.6429	4.4375	3.625	H	Development;Reproduction;Ribonucleoprotein complex;Sex differentiation;Aging	smo-1	none available
F57B10.12	3.25	3.5833	3.5	4.625	5.6	4.875	5.3	1.8333	3.3889	3.6667	3.25	H	Development;Reproduction;Ribonucleoprotein complex;Sex differentiation;Aging	mei-2	mei-2 encodes a novel protein that contains a region similar to the p80-targeting subunit of katanin that is required for embryonic viability, alignment of chromosomes at the metaphase plate, and establishment of the oocyte meiotic spindle together with MEI-1; can interact with MEI-1 in HeLa cells and this complex can function to disassemble microtubules, expressed in the germ line, throughout th…
F59A2.1	NA	2.1667	NA	4	4.9167	3.875	NA	NA	2.875	NA	2	H	Development;Reproduction;Ribonucleoprotein complex;Sex differentiation;Aging	npp-9	none available
T28F12.2	1.25	2.1	4.2	4.625	3.7857	4.25	4.1	2.9286	2.4	4.6667	2.6667	H	Development;Reproduction;Ribonucleoprotein complex;Sex differentiation;Aging	unc-62	unc-62 encodes a Meis-class homeodomain protein required for posterior embryonic morphogenesis, male tail morphogenesis, commissure formation by VD and DD motor neurons, vulval morphogenesis, and normal locomotion; UNC-62 is orthologous to Drosophila HOMOTHORAX; both maternal-effect unc-62 alleles and the zygotic lethal unc-62(s472) allele phenotypically resemble mutations of the caudal ortholog …
F08F8.2	NA	2	NA	2.875	3	3.5	NA	NA	2	NA	1.6	H	Development;Reproduction;Ribonucleoprotein complex;Sex differentiation;Aging	F08F8.2	none available
R07E5.14	NA	2.6667	NA	4.5	4.5	4.625	NA	NA	2	NA	1.9167	H	Development;Reproduction;Ribonucleoprotein complex;Sex differentiation;Aging	rnp-4	rnp-4 encodes a putative member of the exon-exon junction complex, orthologous to Y14 in S. cerevisiae and TSUNAGI in D. melanogaster; RNP-4 is required for embryonic viability, fertility, vulval development, and cuticular integrity; however, rnp-4(RNAi) animals show no accumulation of poly(A)+ mRNA in their nuclei, indicating that RNP-4 is dispensable for mRNA export.
F27C1.7	4	5.25	2.5	3.875	4.2857	4.25	3.625	2.3333	2.875	3.9	NA	H	Development;Reproduction;Ribonucleoprotein complex;Sex differentiation;Aging	F27C1.7	This gene encodes a protein predicted by Eisenberg and coworkers, with 68% accuracy, to be mitochondrial.
Y49E10.14	3.25	4.5	3.5	4.25	4.3	3	4.625	2.1	1.5	2.9	4.5	H	Development;Reproduction;Ribonucleoprotein complex;Sex differentiation;Aging	pie-1	pie-1 encodes a C-x8-C-x5-C-x3-H-type zinc-finger protein; maternally provided PIE-1 is essential for germline cell fate determination, as it functions as a repressor of RNA polymerase II-dependent gene expression in the developing germ line; PIE-1 localization, initially uniform and then concentrated in the posterior germ cell lineages, is regulated by other maternally supplied gene products inc…
C04H5.6	4	3.9286	4.6	3.9167	4.2222	4.25	4.6875	3.7143	3.625	4.5556	3.5	H	Development;Reproduction;Ribonucleoprotein complex;Sex differentiation;Aging	mog-4	The mog-4 gene encodes a DEAH helicase orthologous to the Drosophila CG10689 and the S. cerevisiae PRP2 proteins.
W02A2.7	4	4.1	5.5	5.0833	4.6364	5.5	4	4.625	3.8333	4.7778	4.2	H	Development;Reproduction;Ribonucleoprotein complex;Sex differentiation;Aging	mex-5	mex-5 encodes a novel protein that contains two CCCH zinc finger motifs; maternally provided MEX-5, which functions partly redundantly with the highly similar CCCH finger protein MEX-6, is essential for transducing polarity cues and establishing soma/germline asymmetry in the early embryo; in regulating soma/germline asymmetry, MEX-5 interacts with, and activates, the SOCS-box protein ZIF-1, whic…
K08B4.1	4	3.5	5.3	4.875	2.8125	4.6667	3.8182	3.1667	3	4.5	3.875	H	Development;Reproduction;Ribonucleoprotein complex;Sex differentiation;Aging	lag-1	lag-1 encodes a transcription factor orthologous to members of the CSL (CBF1, Suppressor of Hairless, LAG-1) family that is highly conserved amongst metazoans; during development, LAG-1 functions as a downstream effector in both the lin-12- and glp-1-mediated Notch-like signaling pathways and accordingly, is required for such processes as germline induction, AC/VU lateral signaling, and embryonic…
K08E5.3	2.375	5	4.9286	5	4.6364	4.75	5.3125	2.8	3.25	4.7222	4.1667	H	Development;Reproduction;Ribonucleoprotein complex;Sex differentiation;Aging	mua-3	none available
C56C10.8	3.5625	2.9	4.5	4.7	2.125	2.75	4.1111	1.6875	4.1111	2.6429	4.375	H	Development;Reproduction;Ribonucleoprotein complex;Sex differentiation;Aging	icd-1	none available
C10H11.9	1.8333	2.25	4.3333	3.2857	3.2143	2.5625	2.3125	1.8	3.0556	2.625	3.5	H	Development;Reproduction;Ribonucleoprotein complex;Sex differentiation;Aging	let-502	let-502 encodes a Rho-binding Ser/Thr kinase orthologous to human myotonic dystrophy kinase (DM-kinase); let-502 is required for early embryonic cleavages, embryonic elongation, migration of hypodermal P cells to a ventral position, normal spermathecal contraction, and fertility; LET-502 is required for hypodermal cells to properly change their shape, and is expressed in those cells, during embry…
F37C12.4	NA	3.5	NA	4.5	3.5	3.6	NA	NA	4	NA	4	H	Development;Reproduction;Ribonucleoprotein complex;Sex differentiation;Aging	rpl-36	rpl-36 encodes a large ribosomal subunit L36 protein; by homology, RPL-36 is predicted to function in protein biosynthesis; in C. elegans, RPL-36 activity is required for embryonic and germline development and normal postembryonic growth rates.
C54G4.8	2.3333	3.2	3.5	3.5	2.875	2.1875	3	1.8571	3.4444	3.75	3.3333	H	Development;Reproduction;Ribonucleoprotein complex;Sex differentiation;Aging	cyc-1	cyc-1 encodes a component of complex III ( cytochrome c reductase) required for normal ATP production; reduction of ATP production by cyc-1(RNAi) decreases growth rate and body size, slows behavior, and increases lifespan; cyc-1 encodes a protein predicted by Eisenberg and coworkers, with 52% accuracy, to be mitochondrial
T08A11.2	NA	4.375	NA	4.5	3.6667	2.8333	NA	NA	4.375	NA	4.375	H	Development;Reproduction;Ribonucleoprotein complex;Sex differentiation;Aging	T08A11.2	none available
F37C12.9	NA	2.1	NA	3	2.75	3.3	NA	NA	3.5	NA	4	H	Development;Reproduction;Ribonucleoprotein complex;Sex differentiation;Aging	rps-14	rps-14 encodes a small ribosomal subunit S14 protein; by homology, RPS-14 is predicted to function in protein biosynthesis; in C. elegans, RPS-14 activity is required for embryonic and germline development, as well as the overall health of the animal.
C06C3.1	3.75	3.6667	4.75	4.7857	3.5	2.25	3.5	0.7143	4	2.9	1.8	H	Development;Reproduction;Ribonucleoprotein complex;Sex differentiation;Aging	mel-11	mel-11 encodes the C. elegans ortholog of the vertebrate smooth muscle myosin-associated phosphatase regulatory subunit (PP-1M); during development, mel-11 activity negatively regulates embryonic morphogenesis, and genetic analysis suggests that mel-11 acts with let-502, and in parallel to fem-2, in one of two redundant pathways that ensures proper embryonic elongation; prior to elongation, MEL-1…
F38A6.1	3	4.4	5.625	4.1667	4.8571	3.3333	3.8571	3.8125	4.1	3.9167	2.75	H	Development;Reproduction;Ribonucleoprotein complex;Sex differentiation;Aging	pha-4	none available
C03C10.3	NA	3.8333	NA	4.375	4	3.1	NA	NA	3.75	NA	1.8333	H	Development;Reproduction;Ribonucleoprotein complex;Sex differentiation;Aging	rnr-2	none available
F26F4.10	NA	3.75	NA	NA	4	2.9	NA	NA	3.3	NA	1.6667	H	Development;Reproduction;Ribonucleoprotein complex;Sex differentiation;Aging	rrt-1	rrt-1 encodes an arginyl-tRNA synthetase that affects embryonic viability and fertility
B0280.9	NA	3	NA	2.5	3.1667	1.75	NA	NA	3.75	NA	1.4	H	Development;Reproduction;Ribonucleoprotein complex;Sex differentiation;Aging	B0280.9	none available
T10F2.4	NA	3.625	NA	3.5	4	1.625	NA	NA	4.3333	NA	2.625	H	Development;Reproduction;Ribonucleoprotein complex;Sex differentiation;Aging	T10F2.4	none available
K06A5.7	3.75	3.625	3.75	3	5	4.0833	5.1875	1.9167	4	5.1667	4	H	Development;Reproduction;Ribonucleoprotein complex;Sex differentiation;Aging	cdc-25.1	cdc-25.1 encodes a CDC25 phosphatase homolog that affects embryonic viability, meiosis, mitosis, proliferation of the intestine (E cell lineage), and germ line proliferation; it is expressed in the developing germline, in the nuclei of oocytes, embryonic nuclei, nuclei of embryonic cortical membranes, and sperm pronuclei, and in the germline precursors Z2 and Z3.
F26E4.9	4	2.625	2.8333	2.8889	3	2.35	2.875	2.5	3.5556	2.5	2.4167	H	Development;Reproduction;Ribonucleoprotein complex;Sex differentiation;Aging	cco-1	none available
F37C12.1	NA	1.9333	NA	2.625	3.375	2.25	NA	NA	2.8182	NA	1.7	H	Development;Reproduction;Ribonucleoprotein complex;Sex differentiation;Aging	F37C12.1	none available
T10F2.1	NA	3.5	NA	3.8333	5.125	4.2	NA	NA	4.6667	NA	2.9	H	Development;Reproduction;Ribonucleoprotein complex;Sex differentiation;Aging	grs-1	grs-1 encodes a member of the glycyl-tRNA synthetase family that affects embryonic viability and spindle maintenance during anaphase.
R151.3	NA	2	NA	3.75	5	2.6667	NA	NA	4.3333	NA	2.8	H	Development;Reproduction;Ribonucleoprotein complex;Sex differentiation;Aging	rpl-6	rpl-6 encodes a large ribosomal subunit L6 protein.
C10G11.5	2	2.0833	0.125	3.8	2.5	2	5	2.125	2.3571	1.2857	1.6667	H	Development;Reproduction;Ribonucleoprotein complex;Sex differentiation;Aging	pnk-1	none available
F56F3.6	NA	2.9167	NA	3.9167	2.6667	2.3	NA	NA	3	NA	2.1667	H	Development;Reproduction;Ribonucleoprotein complex;Sex differentiation;Aging	ins-17	ins-17 encodes an insulin-like peptide.
C07G2.3	NA	2.8	NA	5.75	4.5	2.125	NA	NA	3.125	NA	2.6	H	Development;Reproduction;Ribonucleoprotein complex;Sex differentiation;Aging	cct-5	A homolog of the mouse chaperonin Ccte that affects protein folding; it is expressed at all life stages.
F32H2.3	2.7	2.5	4.8333	5.1429	2.8	1.9167	0.5556	2.1429	4.2143	2.25	2.75	H	Development;Reproduction;Ribonucleoprotein complex;Sex differentiation;Aging	spd-2	spd-2 encodes a protein with three predicted coiled-coil domains; SPD-2 activity is essential for centrosome maturation and duplication, and hence for proper mitotic spindle assembly; in regulating the early steps of centrosome maturation, SPD-2 acts together with the coiled-coil protein SPD-5, the Aurora-A kinase AIR-1, and the cytoplasmic dynein DHC-1; in regulating centrosome duplication, SPD-…
B0285.1	NA	1.5	NA	4.1667	3	2.2	NA	NA	3.3333	NA	1.5833	H	Development;Reproduction;Ribonucleoprotein complex;Sex differentiation;Aging	B0285.1	none available
F09F7.3	NA	1.9375	NA	4.125	2.8333	2.5	NA	NA	3.6	NA	1.2	H	Development;Reproduction;Ribonucleoprotein complex;Sex differentiation;Aging	F09F7.3	none available
ZC101.2	1.7857	1.1667	3.0833	4.0714	3.3571	1.625	3	2	3.5	2.1875	2.6667	H	Development;Reproduction;Ribonucleoprotein complex;Sex differentiation;Aging	unc-52	The unc-52 gene encodes perlecan, a protein orthologous to human basement membrane-specific heparan sulfate proteoglycan core protein (HSPG2; OMIM:142461, which when mutated leads to Schwartz-Jampel syndrome or dyssegmental dysplasia); UNC-52 plays essential roles in muscle structure development and regulation of growth factor-like signaling pathways; UNC-52 is synthesized by the hypodermis and l…
B0393.1	NA	1.3	NA	4.4	4.5	2.875	NA	NA	3.25	NA	1.8333	H	Development;Reproduction;Ribonucleoprotein complex;Sex differentiation;Aging	rps-0	rps-0 encodes a small ribosomal subunit SA protein that appears to function as both a ribosomal component and a laminin receptor; by homology, RPS-0 is predicted to play roles in protein biosynthesis and cell adhesion; in C. elegans, RPS-0 activity is required for embryonic and germline development, vulval morphogenesis, and the overall health of the animal.
Y18D10A.5	3.5	1.5	5.625	5	3.7	2.625	2.75	2.3	2.9444	3.5625	2.8333	H	Development;Reproduction;Ribonucleoprotein complex;Sex differentiation;Aging	gsk-3	none available
T26E3.3	4.4286	1.5833	5	5.8571	4.25	2.875	4.7	1.8333	3.0714	3.8571	2.6667	H	Development;Reproduction;Ribonucleoprotein complex;Sex differentiation;Aging	par-6	par-6 encodes a PDZ-domain-containing protein that is conserved in Drosophila and mammals; during development, maternally provided PAR-6 is required for establishing anterior-posterior polarity in the early C. elegans embryo; par-6 activity is also essential for determining proper apicobasal asymmetries associated with cell adhesion and gastrulation; PAR-6 localizes to the periphery of the newly …
T20B12.3	NA	1	NA	4.25	2.5	2.0714	NA	NA	2.4	NA	1.6	H	Development;Reproduction;Ribonucleoprotein complex;Sex differentiation;Aging	T20B12.3	none available
W03C9.4	2.8571	3.5	0.375	2.9	2.9286	4.5	4.8	0.2143	4.1667	-0.375	1.4	H	Development;Reproduction;Ribonucleoprotein complex;Sex differentiation;Aging	lin-29	lin-29 encodes a zinc finger transcription factor of the C2H2 type that affects the heterochronic development of the vulva, egg laying system, cuticle, and the molting cycle; expressed in uterine and vulval muscle cells, seam cells, pharynx, head neurons, ventral cord neurons, preanal ganglion, distal tip cells, anchor cell, vulval cells, and cells in the tail.
C16C10.6	NA	4.25	NA	3.5	3.8	4.2	NA	NA	4.75	NA	2.5	H	Development;Reproduction;Ribonucleoprotein complex;Sex differentiation;Aging	C16C10.6	none available
T20B12.1	NA	3.1	NA	2.9	3.25	3	NA	NA	3.8333	NA	1.3	H	Development;Reproduction;Ribonucleoprotein complex;Sex differentiation;Aging	T20B12.1	none available
Y34D9A.10	0	2.125	4.625	2.9	1.3333	2	4.05	2.2857	2.3889	1.3889	-0.3333	H	Development;Reproduction;Ribonucleoprotein complex;Sex differentiation;Aging	Y34D9A.10	none available
C36E8.5	NA	2.875	NA	4.875	4	4.1667	NA	NA	5	NA	-0.25	H	Development;Reproduction;Ribonucleoprotein complex;Sex differentiation;Aging	tbb-2	tbb-2 encodes a homolog of mammalian beta-tubulin (TUBB) that is expressed at high levels in the germline; TBB-2 is redundant for embryonic viability, due to its paralog TBB-1; however, unlike its paralog TBB-1 it is preferred for normal microtubule severing by the katanin complex MEI-1/MEI-2; TBB-2 is required together with TBB-1, TBA-1, and tba-2 to make spindle structures in embryos and TBB-2 …
F26F4.11	NA	2.625	NA	4.1667	2.8333	2.1875	NA	NA	3.375	NA	0.3	H	Development;Reproduction;Ribonucleoprotein complex;Sex differentiation;Aging	F26F4.11	none available
F56D2.1	NA	3	NA	4.25	3	3	NA	NA	4.4	NA	0.4	H	Development;Reproduction;Ribonucleoprotein complex;Sex differentiation;Aging	ucr-1	none available
C34E10.1	NA	2.625	NA	4.3333	3.375	3.4	NA	NA	2	NA	0.2	H	Development;Reproduction;Ribonucleoprotein complex;Sex differentiation;Aging	gop-3	gop-3 encodes an ortholog of the mammalian CGI-51 (comparative gene identification-51) proteins that display a high degree of similarity to the Haemophilus influenza D15 protective surface antigen; loss of gop-3 activity via large-scale RNAi screens indicates that GOP-3 is required for embryonic and larval development, as well as for normal postembryonic growth rates.
C38D4.6	NA	3.125	NA	4.3333	3.875	3.6	NA	NA	2.5	NA	1.3333	H	Development;Reproduction;Ribonucleoprotein complex;Sex differentiation;Aging	pal-1	pal-1 encodes a homeodomain protein that is the C. elegans Caudal ortholog; PAL-1 is required maternally and embryonically for cell fate specification and posterior patterning during embryogenesis; PAL-1 is also required postembryonically for fate specification of the posterior V6 neuroectoblast during male tail development; PAL-1 is expressed in posterior blastomeres beginning at the four-cell s…
C54C6.1	NA	3.5	NA	4	3.8	3.6429	NA	NA	2.5	NA	0.5	H	Development;Reproduction;Ribonucleoprotein complex;Sex differentiation;Aging	rpl-37	rpl-37 encodes a large ribosomal subunit L37 protein.
C32A3.1	NA	2.75	NA	4.25	3.6667	4.0625	NA	NA	3.25	NA	0.5833	H	Development;Reproduction;Ribonucleoprotein complex;Sex differentiation;Aging	sel-8	sel-8 encodes a nuclear protein required for LIN-12 and GLP-1 signalling; SEL-8 contains a novel motif shared with W09C5.1 and orthologs of W09C5.1 in S. cerevisiae (YER126c), Drosophila (DMIP259), and also has two prominent glutamine-rich domains.
R07E5.3	NA	3.9167	NA	5.1667	4	4.6667	NA	NA	4.75	NA	1	H	Development;Reproduction;Ribonucleoprotein complex;Sex differentiation;Aging	R07E5.3	The R07E5.3 gene encodes a homolog of SNF5/Ini1, a component of the SWI/SNF complex that is conserved from yeast to mammals and that is involved in chromatin remodeling; R07E5.3 may be involved in asymmetric cell division of the T cells.
M01F1.3	NA	2.125	NA	3.5	2.2143	2.9	NA	NA	2.25	NA	0.9167	H	Development;Reproduction;Ribonucleoprotein complex;Sex differentiation;Aging	M01F1.3	none available
C26E6.6	NA	0.8333	NA	2.25	3	2.25	NA	NA	2.3	NA	0.7	H	Development;Reproduction;Ribonucleoprotein complex;Sex differentiation;Aging	C26E6.6	none available
F37C12.11	NA	1.8333	NA	4.3333	5.5	3.5833	NA	NA	3.5	NA	1.1667	H	Development;Reproduction;Ribonucleoprotein complex;Sex differentiation;Aging	rps-21	rps-21 encodes a small ribosomal subunit S21 protein; by homology, RPS-21 is predicted to function in protein biosynthesis; in C. elegans, RPS-21 activity is required for embryonic and germline development, as well as the overall health of the animal.
C34E10.2	NA	1.4375	NA	2.7	3	2.7857	NA	NA	2.6	NA	0.8	H	Development;Reproduction;Ribonucleoprotein complex;Sex differentiation;Aging	gop-2	gop-2 encodes a member of the conserved hypothetical ATP binding protein family that affects embryonic viability, growth, and fertility.
R144.2	NA	1.9	NA	4.625	4.75	4.3333	NA	NA	4.5	NA	1.3	H	Development;Reproduction;Ribonucleoprotein complex;Sex differentiation;Aging	R144.2	none available
W10C8.2	4	2.1667	3.6667	4.875	5.5	4.5625	4.1875	3.4286	3.5714	5.125	0.875	H	Development;Reproduction;Ribonucleoprotein complex;Sex differentiation;Aging	pop-1	pop-1 encodes an HMG box-containing protein that is the sole C. elegans member of the TCF/LEF family of transcription factors; in C. elegans, POP-1 functions as a component of the canonical and noncanonical Wnt signaling pathways that are required for cell migrations and binary cell fate decisions associated with asymmetric cell division, respectively; in yeast two-hybrid assays, the POP-1 N-term…
R02F2.7	NA	1.6875	NA	3.3	3.8333	3.2	NA	NA	2.25	NA	0.8	H	Development;Reproduction;Ribonucleoprotein complex;Sex differentiation;Aging	R02F2.7	none available
R10E4.4	NA	2.1667	NA	4.75	NA	4	NA	NA	3	NA	0.8333	H	Development;Reproduction;Ribonucleoprotein complex;Sex differentiation;Aging	mcm-5	none available
K04G7.4	NA	1.6429	NA	2.6	4	2.8125	NA	NA	3.1	NA	0	H	Development;Reproduction;Ribonucleoprotein complex;Sex differentiation;Aging	nuo-4	none available
K10D2.6	NA	2.5625	NA	3.8333	4.8333	3.2143	NA	NA	3.75	NA	-0.3	H	Development;Reproduction;Ribonucleoprotein complex;Sex differentiation;Aging	K10D2.6	none available
ZK1058.2	3.5	3.5	4.25	4.5714	4.5714	2.0625	4.4375	3.5	3.125	4.25	1.5	H	Development;Reproduction;Ribonucleoprotein complex;Sex differentiation;Aging	pat-3	none available
ZK1058.2	NA	3.0833	NA	5	5.5	2.4	NA	NA	3.75	NA	1.1667	H	Development;Reproduction;Ribonucleoprotein complex;Sex differentiation;Aging	pat-3	none available
F54E7.2	NA	2.5	NA	5.125	5	2.7143	NA	NA	4.1667	NA	0.5	H	Development;Reproduction;Ribonucleoprotein complex;Sex differentiation;Aging	rps-12	rps-12 encodes a small ribosomal subunit S12 protein; by homology, RPS-12 is predicted to function in protein biosynthesis; in C. elegans, RPS-12 activity is required for embryonic and germline development, normal movement, and the overall health of the animal.
H14A12.2	NA	1.5	NA	3.8333	3.6667	1.75	NA	NA	1.3	NA	-0.3	H	Development;Reproduction;Ribonucleoprotein complex;Sex differentiation;Aging	fum-1	fum-1 is orthologous to human FUMARASE (FH; OMIM:136850), which when mutated leads to fumarase deficiency; FUM-1A and FUM-1B are predicted to be mitochondrial.
K04G7.1	NA	0.75	NA	3.625	3	2.4	NA	NA	1.875	NA	0	H	Development;Reproduction;Ribonucleoprotein complex;Sex differentiation;Aging	K04G7.1	none available
T02C12.2	NA	0.3333	NA	1.9	2	1	NA	NA	0.9167	NA	0.1667	H	Development;Reproduction;Ribonucleoprotein complex;Sex differentiation;Aging	T02C12.2	none available
C07H6.5	4.1	1.5833	3.5	3.7	3.5	3.8333	4	3.8	4.2143	2.5625	3.1	H	Development;Reproduction;Ribonucleoprotein complex;Sex differentiation;Aging	cgh-1	The ortholog of a RNA helicase ste13/ME31B/RCK/p54 that is required for oocyte and sperm function and the prevention of physiological germline-associated apoptosis; it is expressed in the early embryo and germline and localizes to P granules.
C16C10.2	NA	1	NA	2.1667	1.8	3.5	NA	NA	2.875	NA	2.375	H	Development;Reproduction;Ribonucleoprotein complex;Sex differentiation;Aging	C16C10.2	none available
Y87G2A.10	2.125	1.6667	4	3.2857	2.3571	4.375	1.8125	3.8	3.4286	1.2	1.6667	H	Development;Reproduction;Ribonucleoprotein complex;Sex differentiation;Aging	Y87G2A.10	none available
D1044.6	NA	0.125	NA	2	0.75	2.25	NA	NA	2	NA	0.6	H	Development;Reproduction;Ribonucleoprotein complex;Sex differentiation;Aging	D1044.6	none available
M88.2	NA	0.8333	NA	2.5833	1.6	3.625	NA	NA	3	NA	0.3333	H	Development;Reproduction;Ribonucleoprotein complex;Sex differentiation;Aging	M88.2	none available
Y65B4A.3	1.75	0.75	4	2	2.9286	3.4375	2.75	1.5714	2.6	1.6875	1.4167	H	Development;Reproduction;Ribonucleoprotein complex;Sex differentiation;Aging	Y65B4A.3	none available
M88.6	NA	1	NA	3.5	3.1	4.5	NA	NA	3.5833	NA	0.8333	H	Development;Reproduction;Ribonucleoprotein complex;Sex differentiation;Aging	pan-1	none available
T04A8.11	NA	0.4167	NA	3.1667	3.2	4.375	NA	NA	2.5	NA	0.75	H	Development;Reproduction;Ribonucleoprotein complex;Sex differentiation;Aging	T04A8.11	none available
W03F8.10	-1.5	1.4286	4	3.6667	3.8571	1.6667	4.3571	5.1429	5.1429	3.4167	2.9	H	Development;Reproduction;Ribonucleoprotein complex;Sex differentiation;Aging	W03F8.10	none available
F54D5.5	3.8	1.4167	5.1	2.9444	4.5	4.3333	4.4286	4.8571	6	4.8333	2.125	H	Development;Reproduction;Ribonucleoprotein complex;Sex differentiation;Aging	F54D5.5	none available
T20H4.5	NA	1.125	NA	3	3.6667	3	NA	NA	4.375	NA	1.6	H	Development;Reproduction;Ribonucleoprotein complex;Sex differentiation;Aging	T20H4.5	T20H4.5 gene encodes a 23 kDa subunit of mitochondrial complex I that is required for oxidative phosphorylation and for resistance to volatile anesthetics; T20H4.5 is orthologous to human NDUFS8 (OMIM:602141, mutated in Leigh syndrome).
R07E5.10	NA	1.5	NA	2.3	2.7	2.8333	NA	NA	4.75	NA	1.5	H	Development;Reproduction;Ribonucleoprotein complex;Sex differentiation;Aging	pdcd-2	This gene encodes a homolog of mammalian PROGRAMMED CELL DEATH 2 (PDCD2).
F37C12.13	NA	1.6875	NA	2	3.8333	1.8125	NA	NA	3.8333	NA	0.5	H	Development;Reproduction;Ribonucleoprotein complex;Sex differentiation;Aging	F37C12.13	none available
F27E5.2	1.2857	NA	2.75	1.7	3	4.1667	0.8571	5.6	5	6	3	H	Development;Reproduction;Ribonucleoprotein complex;Sex differentiation;Aging	pax-3	pax-3 encodes a divergent paired-like homeodomain protein that does not belong to the Q50, K50, or S50 classes; PAX-3 is required for locomotion and vulval development; pax-3(RNAi) animals have consistent Pvl and Unc phenotypes (as well as less consistent Bmd, Rup, and Stp phenotypes).
F13B10.2	NA	3.875	NA	NA	1.8333	5	NA	NA	4.375	NA	2.625	H	Development;Reproduction;Ribonucleoprotein complex;Sex differentiation;Aging	rpl-3	rpl-3 encodes a large ribosomal subunit L3 protein required in mass RNAi assays for embryonic and larval viability, fertility, and general health; the rpl-3 transcription unit has a nonsense transcript that is up-regulated in vivo by smg[-] mutations, indicating that rpl-3 is a natural substrate for SMG-mediated nonsense suppresssion; several other natural mRNA substrates of SMG suppression (e.g.…
C26E6.4	NA	4.75	NA	3.6667	2.125	3.6	NA	NA	5.25	NA	3.25	H	Development;Reproduction;Ribonucleoprotein complex;Sex differentiation;Aging	rpb-2	none available
T04A8.6	NA	2.0833	NA	3.25	0.8	2	NA	NA	3.875	NA	1.5833	H	Development;Reproduction;Ribonucleoprotein complex;Sex differentiation;Aging	T04A8.6	none available
F43C1.2	3.8	1.3333	4.6667	2	1.2143	0.5	3.2	0.1429	1.1111	0	1.5	H	Development;Reproduction;Ribonucleoprotein complex;Sex differentiation;Aging	mpk-1	mpk-1 encodes a mitogen-activated protein (MAP) kinase that acts in the vulval precursor cells to affect LET-60(Ras)-mediated induction of vulval cell fates, and also affects larval viability, morphology of the male spicules, and acts in combination with mek-2 to permit germ cell exit from the pachytene stage of first meiotic prophase; both LIN-1 and LIN-31 act genetically downstream of mpk-1 wit…
T23G11.3	3.6667	1.6	5.4167	3.5	2.5	0.3125	2.9	0	3.5	1.875	1.875	H	Development;Reproduction;Ribonucleoprotein complex;Sex differentiation;Aging	gld-1	gld-1 encodes a protein containing a K homology RNA binding domain that is required for meiotic cell cycle progression during oogenesis in parallel with gld-2, and also affects spermatogenesis; it physically interacts with its putative mRNA targets in vitro and with FOG-2, and is expressed in the cytoplasm at high levels during meiotic prophase.
R144.4	NA	1.125	NA	2	1.4	0.2	NA	NA	1.125	NA	0.5	I	Lipid, fatty-acid and isoprenoid utilization	wip-1	none available
T20B12.7	NA	1.25	NA	2.6667	1.6667	-0.1429	NA	NA	1.3333	NA	1.2	I	Lipid, fatty-acid and isoprenoid utilization	T20B12.7	none available
K05C4.6	3.3333	1.25	5	6	3.2857	4.875	2.25	2.8571	3.6667	2.3	1.25	I	Lipid, fatty-acid and isoprenoid utilization	hmp-2	hmp-2 encodes a beta-catenin; HMP-2 activity is required during embryonic development for cell adhesion at adherens junctions, cell migration, and body morphogenesis; as a beta-catenin, HMP-2 likely functions solely as part of a cadherin-catenin complex, as in yeast two-hybrid assays, HMP-2 is the only C. elegans beta-catenin that binds HMP-1/alpha-catenin and HMR-1/cadherin; additionally, in the…
H38K22.2	NA	0.25	NA	5	2	3.8	NA	NA	3.5	NA	0	I	Lipid, fatty-acid and isoprenoid utilization	dcn-1	none available
B0361.6	NA	1.0714	NA	4.25	1.1667	2.375	NA	NA	2.1	NA	0.7	I	Lipid, fatty-acid and isoprenoid utilization	B0361.6	none available
F48E8.5	NA	1.5625	NA	4.5	2.25	2.875	NA	NA	2.7	NA	-0.1	I	Lipid, fatty-acid and isoprenoid utilization	paa-1	paa-1 encodes a homolog of PR65, the structural subunit of protein phosphatase 2A (PP2A); PAA-1 protein is bound by SMG-5; PAA-1 is required in mass RNAi assays for embryonic viability, fertility, and cuticular integrity.
R10E4.7	NA	-0.1667	NA	1.3333	0.2	1	NA	NA	1.1667	NA	0	I	Lipid, fatty-acid and isoprenoid utilization	R10E4.7	none available
C05H8.1	NA	0	NA	0.3333	0	0.375	NA	NA	0.3	NA	0.2	I	Lipid, fatty-acid and isoprenoid utilization	ckk-1	ckk-1 encodes a calcium and calmodulin-dependent protein kinase kinase family member that affects CRE-dependent transcription in neurons.
R144.7	NA	-0.2143	NA	0.8333	0	0.625	NA	NA	0.5	NA	0.3	I	Lipid, fatty-acid and isoprenoid utilization	larp-1	none available
F52E1.1	4.9	NA	4.5	4.6429	2.5	3.3333	2	0.5	3.8333	4.4167	3	I	Lipid, fatty-acid and isoprenoid utilization	pos-1	pos-1 encodes a CCCH-type zinc-finger protein; during embryogenesis, maternally provided POS-1 is essential for proper fate specification of germ cells, intestine, pharynx, and hypodermis; POS-1's role in cell fate specification is likely as a translational regulator, as POS-1 is required, in posterior blastomeres, for positive regulation of apx-1 mRNA translation and negative regulation of glp-1…
T04A8.7	NA	0.1667	NA	3.75	1	3	NA	NA	2.8333	NA	2.5	I	Lipid, fatty-acid and isoprenoid utilization	T04A8.7	T04A8.7 is orthologous to human GLUCOSIDASE, ACID BETA (GBA; OMIM:606463), which when mutated leads to Gaucher disease.
ZC155.4	NA	0.1875	NA	0.75	0	0.5714	NA	NA	0.8333	NA	0.6667	I	Lipid, fatty-acid and isoprenoid utilization	ZC155.4	none available
C02B8.4	0	0.1429	0	0.8333	1.125	0	0.0357	0.3333	1.2778	4.75	0.0714	I	Lipid, fatty-acid and isoprenoid utilization	hlh-8	The hlh-8 gene encodes a helix-loop-helix protein required for normal muscle development, and hence for normal defecation and egg-laying.
R10E4.6	NA	0.2	NA	0.3333	0.4	0	NA	NA	0.3333	NA	0	I	Lipid, fatty-acid and isoprenoid utilization	R10E4.6	none available
B0280.2	NA	0.5	NA	0.5	0.5	0.125	NA	NA	1	NA	0	I	Lipid, fatty-acid and isoprenoid utilization	B0280.2	none available
T20B12.8	NA	3.875	NA	2.0833	1.875	0.6429	NA	NA	3	NA	0	I	Lipid, fatty-acid and isoprenoid utilization	hmg-4	hmg-4 encodes a protein with strong similarity to the highly conserved high mobility group protein SSRP1 (structure-specific DNA recognition protein); by homology, HMG-4 is predicted to be a member of the FACT (facilitates chromatin transcription) complex that functions as a transcription elongation factor; RNAi experiments indicate that hmg-4 is required for locomotion and larval development, an…
F47D12.4	1.5	0.3333	5	4.4286	3.5	1.25	2.4375	1.6	1.8	3.25	3.5	I	Lipid, fatty-acid and isoprenoid utilization	hmg-1.2	none available
F43C1.2	NA	0.4167	NA	3.3333	1.4	0	NA	NA	0.5	NA	1.75	I	Lipid, fatty-acid and isoprenoid utilization	mpk-1	mpk-1 encodes a mitogen-activated protein (MAP) kinase that acts in the vulval precursor cells to affect LET-60(Ras)-mediated induction of vulval cell fates, and also affects larval viability, morphology of the male spicules, and acts in combination with mek-2 to permit germ cell exit from the pachytene stage of first meiotic prophase; both LIN-1 and LIN-31 act genetically downstream of mpk-1 wit…
B0284.1	NA	-0.0833	NA	0.3333	0.2	0	NA	NA	0	NA	0.1667	I	Lipid, fatty-acid and isoprenoid utilization	B0284.1	none available
F49E12.5	-0.6667	0	0.5	0.4286	0.5	0	0.3125	0	0	-0.125	0.3	I	Lipid, fatty-acid and isoprenoid utilization	sra-13	none available
F26A1.12	NA	-0.0625	NA	1.25	1.1667	0.1667	NA	NA	0	NA	0.6	I	Lipid, fatty-acid and isoprenoid utilization	F26A1.12	none available
F48E8.2	NA	0.375	NA	1.5	1.3333	0	NA	NA	0.2	NA	0.8	I	Lipid, fatty-acid and isoprenoid utilization	F48E8.2	none available
C34F11.9	-0.5	-0.0833	0.3333	0.5714	0.3571	0.5625	0.0625	0	0	-0.125	0.0833	I	Lipid, fatty-acid and isoprenoid utilization	dsh-1	dsh-1 encodes a homolog of Drosophila DISHEVELED and a paralog of MIG-5 (and DSH-2); DSH-1 appears to be required for Wnt-induced endoderm specification in the EMS blastomere, and may influence HSN migration as well.
C14B1.2	NA	0	NA	0.25	0.25	0.25	NA	NA	0	NA	0	I	Lipid, fatty-acid and isoprenoid utilization	C14B1.2	none available
F37C12.7	NA	0	NA	1.2	1.5	2.125	NA	NA	0.5	NA	0	I	Lipid, fatty-acid and isoprenoid utilization	F37C12.7	none available
AC7.2	0.1667	0.2857	0	2.25	1.4444	1	1.3571	0.4444	0	0.5	-0.0625	I	Lipid, fatty-acid and isoprenoid utilization	soc-2	soc-2 encodes a leucine-rich repeat protein; soc-2 functions downstream in the let-60/Ras and egl-15/FGF receptor signaling pathways to positively and negatively regulate signaling through these pathways, respectively, and thus affect such processes as vulval development, osmoregulation, and muscle membrane extension; consistent with its role in regulating Ras-mediated signal transduction, SOC-2 …
C26E6.8	NA	0	NA	0.6667	0.3333	0.4286	NA	NA	0	NA	0	I	Lipid, fatty-acid and isoprenoid utilization	ula-1	The ula-1 gene encodes a component of the enzyme that activates NED-8, which in turn is a ubiquitin-like protein whose conjugating enzyme is UBC-12.
K01A11.4	NA	0	NA	0.75	0.5	0.5556	NA	NA	0.1667	NA	0	I	Lipid, fatty-acid and isoprenoid utilization	spe-41	spe-41 encodes one of three C. elegans calcium-permeable cation channels that are members of the TRPC (transient receptor potential canonical) subfamily of TRP channels; spe-41 activity is required in sperm for productive sperm-oocyte interactions during fertilization, after the point of gamete contact; SPE-41 is expressed solely in sperm and upon sperm activation, translocalizes from the membran…
T22D2.1	0.0833	-0.0833	0.1667	0.8	0.6429	0.3125	0.0625	0	0	0.25	-0.0833	I	Lipid, fatty-acid and isoprenoid utilization	vab-19	none available
F26F4.6	NA	0	NA	1	1	0.5	NA	NA	0	NA	0	I	Lipid, fatty-acid and isoprenoid utilization	F26F4.6	none available
C27F2.8	NA	0.5	NA	3.5833	3.3333	1.4	NA	NA	0.2	NA	1	I	Lipid, fatty-acid and isoprenoid utilization	C27F2.8	none available
C07A12.4	0.25	-0.0714	2	2.25	3.7	0.75	1.3636	1.8571	0.6111	0.7857	-0.1429	I	Lipid, fatty-acid and isoprenoid utilization	pdi-2	none available
C54C6.5	NA	-0.0833	NA	2	2.6	0.6	NA	NA	0.8333	NA	-0.0833	I	Lipid, fatty-acid and isoprenoid utilization	C54C6.5	none available
F33H1.5	0	0	0	0.8571	1.3571	0.125	-0.0625	0	0.4444	0.125	0.1	I	Lipid, fatty-acid and isoprenoid utilization	srd-1	srd-1 encodes a seven transmembrane chemosensory receptor; SRD-1 is expressed in the ASI chemosensory neurons; SRD-1 expression in ASI is repressed in the presence of dauer pheromone at concentrations lower than that which induces dauer formation.
Y32H12A.8	NA	0.1875	NA	0.5	0.75	0	NA	NA	0.3	NA	-0.1	I	Lipid, fatty-acid and isoprenoid utilization	Y32H12A.8	none available
C50F4.11	3.2	0.8571	2.6	1.75	3.375	1	2.0455	0.55	-0.5	3.6667	0.2143	I	Lipid, fatty-acid and isoprenoid utilization	mdf-1	mdf-1 encodes a coiled-coil domain-containing protein that is orthologous to the Saccharomyces cerevisiae mitotic spindle checkpoint protein Mad1p; consistent with a role as a checkpoint protein, MDF-1 is required in C. elegans for mitotic genome stability and hence, long-term survival and fertility; in vitro, MDF-1 interacts with MDF-2, the C. elegans Mad2p ortholog.
R13G10.1	NA	0.25	NA	1.75	3.75	1	NA	NA	0.3333	NA	0.6667	I	Lipid, fatty-acid and isoprenoid utilization	dpy-27	dpy-27 encodes an ATP-binding protein that is a homolog of the SMC4 subunit of mitotic condensin; DPY-27, in combination with other proteins including MIX-1, act as a unit to repress X-linked gene expression during hermaphrodite dosage compensation; in XX oocytes and early embryos, DPY-27 exhibits diffuse nuclear localization, but by the 30-cell stage of embryogenesis, DPY-27 specifically localiz…
T27E4.2	2.75	0	0.2	2.1667	2	0.1667	0.0625	2.8	0.1429	1.8333	0.125	I	Lipid, fatty-acid and isoprenoid utilization	hsp-16.11	hsp-16.11 encodes a 16-kD heat shock protein (HSP) that is a member of the hsp16/hsp20/alphaB-crystallin (HSP16) family of heat shock proteins, and that is identical to the protein encoded by hsp-16.1; hsp-16.11 expression is induced in response to heat shock or other environmental stresses; HSP-16.11 is likely to function as passive ligand temporarily preventing unfolded proteins from aggregatin…
R74.4	NA	0	NA	1.9167	1.4	0	NA	NA	-0.1	NA	0.1667	I	Lipid, fatty-acid and isoprenoid utilization	dnj-16	This gene encodes a protein containing a DnaJ ('J') domain.
C45G9.12	NA	0.125	NA	0.5	0.6667	0	NA	NA	0	NA	0	I	Lipid, fatty-acid and isoprenoid utilization	C45G9.12	none available
F26A1.4	NA	0.3333	NA	1.0833	1.6	0	NA	NA	-0.1667	NA	0.1667	I	Lipid, fatty-acid and isoprenoid utilization	F26A1.4	none available
F56C9.6	NA	0.2857	NA	1	1.1667	0	NA	NA	0	NA	0.2	I	Lipid, fatty-acid and isoprenoid utilization	F56C9.6	none available
K04G7.3	NA	0.375	NA	2	2.3333	0.375	NA	NA	0	NA	-0.2	I	Lipid, fatty-acid and isoprenoid utilization	ogt-1	ogt-1 encodes an ortholog of O-linked N-acetylglucosamine (O-GlcNAc) transferase (OGT; OMIM:300255) with 12 N-terminal tetratricopeptide (TPR) domains (generally thought to enable protein-protein interactions) and a C-terminal putative catalytic domain; although loss of ogt-1 activity has no effect on overall viability or fertility, ogt-1 mutations result in alterations in macronutrient storage a…
T24A11.2	NA	0.5833	NA	2.125	3	1	NA	NA	-0.25	NA	-0.5	I	Lipid, fatty-acid and isoprenoid utilization	xbx-5	none available
Y1A5A.2	NA	0.5	NA	1.3	1.2	0.4	NA	NA	0	NA	-0.0833	I	Lipid, fatty-acid and isoprenoid utilization	Y1A5A.2	none available
F17C11.8	0	0.7143	0	0.6667	0.1429	0.3333	0.1364	0.375	0	1.6667	-0.3125	I	Lipid, fatty-acid and isoprenoid utilization	tag-318	none available
F35G12.1	NA	1.5	NA	0.5	0	0.4	NA	NA	0.1667	NA	-0.6667	I	Lipid, fatty-acid and isoprenoid utilization	F35G12.1	F35G12.1 is orthologous to the human gene MALONYL-COA DECARBOXYLASE (MLYCD; OMIM:606761), which when mutated leads to disease.
C09G12.8	0	2	0	1.3333	0.1111	0.1667	-0.0455	0	0	0.125	-0.1875	I	Lipid, fatty-acid and isoprenoid utilization	ced-10	ced-10 encodes a GTPase orthologous to human RAC1 (OMIM:602048) that is required for phagocytosis during programmed cell death and for migration of the distal tip cells of the somatic gonad; CED-10 functions in the engulfing cell during apoptosis, and is activated by a complex of CED-2(CrkII) and CED-5(DOCK180) to promote formation of the polarized cell extensions associated with cell corpse engu…
C15B12.7	0	0.7143	0	2.6667	0	0.1429	1.2917	0.2222	0.0556	0.1875	-0.2857	I	Lipid, fatty-acid and isoprenoid utilization	cdf-1	a cation diffusion facilitator protein, affects vulva development, genetically interacts with let-60/ras signaling pathway; and is expressed in the vulval muscles, the intestinal cells, and in the vulval precursor cells.
C37F5.1	0	0.5714	0	1.1667	0.1111	0	1.1364	0.1111	0	0.125	-0.0625	I	Lipid, fatty-acid and isoprenoid utilization	lin-1	lin-1 encodes an Ets-domain-containing transcription factor that is a member of the ETS gene family that includes human ELK1, 3, and 4 (OMIM:600247); LIN-1 functions as a general effector of MAP kinase-mediated signaling; when MAP kinase is inactive, LIN-1 forms a complex with LIN-31/WH that inhibits vulval cell fate specification; upon MAP kinase activation (vulval induction), LIN-1 is phosphory…
F56D2.6	NA	0.1875	NA	0.3333	0	0	NA	NA	0.1	NA	-0.1	I	Lipid, fatty-acid and isoprenoid utilization	F56D2.6	The F56D2.6 gene encodes a DEAH helicase orthologous to the Drosophila CG11107, the human DDX15, and the S. cerevisiae PRP43 proteins.
W09G12.4	0	0.8571	0	0.6667	0	0.3333	1.0455	0	0	0.5	-0.0625	I	Lipid, fatty-acid and isoprenoid utilization	dsl-1	dsl-1 encodes a secreted protein with a single DSL and EGF domain in series, resembling Delta/LAG-2; DSL-1, with APX-1 and LAG-2, is collectively required for LIN-12/Notch-mediated lateral signalling during postembryonic vulval development; DSL-1, when misexpressed by lag-2 sequences, can rescue the larval-lethal and anchor cell phenotypes of lag-2(q420ts); dsl-1(RNAi) animals have abnormal vulva…
D1044.1	NA	0.25	NA	0.3333	0	0.125	NA	NA	0	NA	0	I	Lipid, fatty-acid and isoprenoid utilization	D1044.1	none available
T07H6.2	0.6667	2.5	0.5714	2.1667	0	0	-0.0833	1.5	-0.5	1	0	I	Lipid, fatty-acid and isoprenoid utilization	mom-1	mom-1 encodes a predicted O-acyltransferase that is orthologous to Porcupine proteins conserved across a wide range of species; MOM-1 functions as part of a Wnt/MAPK signaling pathway that is required maternally for endoderm induction in the early embryo; by homology, MOM-1 is predicted to be a membrane-spanning endoplasmic reticulum protein that stimulates post-translational processing of Wnt si…
Y37D8A.13	0	1.1429	0.1429	2	0.1111	0.1667	-0.0455	1.3333	0	0.375	0.25	I	Lipid, fatty-acid and isoprenoid utilization	unc-71	unc-71 encodes an ADAM, a disintegrin and metalloprotease-containing transmembrane protein that is a member of the metzincin superfamily of proteases; UNC-71 is required non-cell autonomously for motor axon guidance and sex myoblast migration; UNC-71 does not appear to have an active metalloprotease domain, but functions with UNC-6/netrin and integrins INA-1/PAT-3 to provide guidance cues during …
C35D10.16	NA	1.625	NA	3.5	0.1667	0.125	NA	NA	0.3	NA	0.5	I	Lipid, fatty-acid and isoprenoid utilization	arx-6	arx-6 encodes the C. elegans ortholog of the p20Arc subunit of the actin-related protein (Arp)2/3 complex.
C38D4.9	NA	0.6667	NA	1.125	0	0	NA	NA	-0.1667	NA	0.3333	I	Lipid, fatty-acid and isoprenoid utilization	C38D4.9	none available
F10F2.9	NA	1.75	NA	1.8333	0.2	0	NA	NA	-0.25	NA	1	I	Lipid, fatty-acid and isoprenoid utilization	pqn-29	The protein product of this gene is predicted to contain a glutamine/asparagine (Q/N)-rich ('prion') domain, by the algorithm of Michelitsch and Weissman (as of the WS77 release of WormBase, i.e., in wormpep77).
T01D3.1	NA	3.875	NA	NA	NA	NA	0.5	NA	NA	NA	1.5	I	Lipid, fatty-acid and isoprenoid utilization	T01D3.1	none available
T28F12.3	0.6154	1.6667	0.3333	2.1667	1.9444	0.25	NA	NA	-0.0714	3	NA	I	Lipid, fatty-acid and isoprenoid utilization	sos-1	The sos-1 gene, also known as let-341, encodes an ortholog of Son of sevenless, a guanine nucleotide exchange factor that affects viability, sex myoblast migration, vulval induction, and oogenesis; it acts genetically downstream of let-23 and upstream of let-60 with respect to vulval development.
R151.7	NA	0.5	NA	0.75	0.375	0.0667	NA	NA	0	NA	0.4	I	Lipid, fatty-acid and isoprenoid utilization	R151.7	none available
F26A1.10	NA	0.25	NA	0.5	0.3333	0	NA	NA	0	NA	0	I	Lipid, fatty-acid and isoprenoid utilization	nspd-9	none available
R13H8.1	-0.05	0.5	0.75	0.7143	0.2143	0.3462	-0.0625	0.9286	0.1667	0	0.0833	I	Lipid, fatty-acid and isoprenoid utilization	daf-16	daf-16 encodes a transcription factor of the HNF-3/forkhead family (orthologous to mammalian AFX, FKHR, and FKHRL1) that acts in an insulin-mediated pathway to affect dauer formation, and that also affects life span and reproduction; DAF-16 can interact with CBP-1 in vitro, and interacts genetically both with other genes in the insulin signaling and with the nuclear hormone receptor DAF-12; daf-1…
B0361.10	NA	2.75	NA	4	1.6667	1.8333	NA	NA	1	NA	0.25	I	Lipid, fatty-acid and isoprenoid utilization	B0361.10	none available
R07E5.7	NA	2.375	NA	3.7	1.6	1.8	NA	NA	1	NA	0.3333	I	Lipid, fatty-acid and isoprenoid utilization	R07E5.7	none available
C38D4.3	NA	1.75	NA	3.875	0.6	2.6	NA	NA	1.4167	NA	-0.0833	I	Lipid, fatty-acid and isoprenoid utilization	C38D4.3	none available
F35G12.10	NA	3.5	NA	4.1	1	2.8333	NA	NA	2.25	NA	-0.1	I	Lipid, fatty-acid and isoprenoid utilization	asb-1	asb-1 encodes a homolog of ATP synthase B, closely similar to its paralog ASB-2, that is required for embryonic viability and for the normal proliferation of germline cells; asb-1 is preferentially expressed in germline cells, while RNAi of asb-1 causes embryonic lethality and sterility with a defective progression to meiosis.
W02C12.1	0	0.1429	0	0.1667	0	0	0.7727	0	0.0833	0	0.0625	I	Lipid, fatty-acid and isoprenoid utilization	W02C12.1	none available
F37C12.12	NA	0.9375	NA	0.875	0.125	0.0625	NA	NA	0.9	NA	0.5	I	Lipid, fatty-acid and isoprenoid utilization	mec-14	mec-14 encodes a protein with similarity to the beta-subunits of Shaker-type potassium channels, which are members of the aldo-keto reductase superfamily; MEC-14 is required for response to gentle touch by the six touch receptor neurons, and likely functions to regulate activity of the MEC-4 and MEC-10 degenerin channels; mec-14 expression is detected solely in the touch receptor neurons and is d…
F26A1.2	NA	4	NA	4.125	1.5	0	NA	NA	2	NA	0.5	I	Lipid, fatty-acid and isoprenoid utilization	fkh-5	fkh-5 encodes a member of the forkhead domain transcription factor family.
Y32H12A.3	NA	0.5	NA	0.4167	0.25	0	NA	NA	0.3	NA	0.2	I	Lipid, fatty-acid and isoprenoid utilization	dhs-9	dhs-9 encodes a member of the short-chain dehydrogenases/reductases family (SDR).
T08A11.1	NA	3.75	NA	3	NA	-2.5	NA	NA	2	NA	1	I	Lipid, fatty-acid and isoprenoid utilization	T08A11.1	none available
W01B6.1	-0.0714	0.5714	0.1429	0.75	0.1111	0	0.0714	0	-0.6429	1.125	-0.0625	J	Establishment of cell polarity;Transcription initiation	cwn-2	cwn-2 encodes a member of the WNT family; expressed at highest levels in embryos and expression declines and is almost absent by the third larval stage.
F58B3.8	NA	0.6	0	3.25	0	0	0.0714	0.4	0	3.7778	-1.3571	J	Establishment of cell polarity;Transcription initiation	dsl-5	dsl-5 encodes a putative secreted protein with single DSL and EGF domains in series, somewhat like Delta/LAG-2; DSL-5 belongs to a nematode-specific family of Delta/LAG-2-like proteins that includes DSL-1, -2, -3, -5, -6, and -7.
W09G12.1	0	0.1429	0	1.1667	-0.0556	0	0.0455	0.05	-0.6667	0.75	-0.0625	J	Establishment of cell polarity;Transcription initiation	dsl-2	dsl-2 encodes a putative transmembrane protein whose extracellular domain has single DSL and EGF domains in series, somewhat like Delta/LAG-2; DSL-2 belongs to a nematode-specific family of Delta/LAG-2-like proteins that includes DSL-1, -2, -3, -5, -6, and -7.
T04A8.14	NA	0	NA	1.2	0	0	NA	NA	-0.5	NA	-0.2	J	Establishment of cell polarity;Transcription initiation	emb-5	emb-5 encodes the C. elegans ortholog of the Spt6 family of RNA polymerase II transcription elongation factors; first identified in screens for temperature-sensitive embryonic lethal mutations, emb-5 is required for the correct timing of the second E (endoderm)-cell division in the early embryo and thus, for normal embryonic gastrulation; in addition, emb-5 activity is required postembryonically …
H09G03.2	2.1875	0	0	0.2857	0.1	0.125	1.15	0.1429	0	0	-0.1	J	Establishment of cell polarity;Transcription initiation	frm-8	frm-8 encodes a protein containing a WW domain, a PDZ domain, and a FERM domain and has homology to the human predicted protein KIAA0316.
B0393.6	NA	-0.5833	NA	3.5	0.8	2.2	NA	NA	-0.4167	NA	-0.75	J	Establishment of cell polarity;Transcription initiation	B0393.6	none available
T14G10.2	3.5	-0.1429	0.8571	1.5	0.3333	0.3333	0.0714	0.1111	0	0.5	-0.3125	J	Establishment of cell polarity;Transcription initiation	pxf-1	none available
C03C10.6	NA	-0.4167	NA	2	0.4	0	NA	NA	-0.25	NA	-0.4167	J	Establishment of cell polarity;Transcription initiation	C03C10.6	none available
C34C12.4	NA	-0.75	NA	1.75	0.125	0.625	NA	NA	-0.5833	NA	-0.5833	J	Establishment of cell polarity;Transcription initiation	C34C12.4	none available
C34E10.3	NA	-0.0625	NA	0.3333	0	0.125	NA	NA	-0.1	NA	-0.1	J	Establishment of cell polarity;Transcription initiation	gop-1	none available
C38D4.7	NA	-0.5833	NA	1.1667	0	0	NA	NA	0.1667	NA	-0.3333	J	Establishment of cell polarity;Transcription initiation	C38D4.7	none available
F26A1.6	NA	-0.5833	NA	1.5	0	0	NA	NA	0.0833	NA	-0.5833	J	Establishment of cell polarity;Transcription initiation	F26A1.6	none available
C54G7.3	-0.75	0.1429	0	0.5	0	0.1429	0.0385	0.1111	0	0.0625	-0.0714	J	Establishment of cell polarity;Transcription initiation	lgx-1	lgx-1 encodes a protein with eight EB modules (worm-specific domains, containing eight conserved cysteines that probably form four disulphide bridges, that are of unknown function) and a glutamine/asparagine (Q/N)-rich domain.
F28B4.2	-1.75	0	0	2	0.125	0	-0.0455	0.1111	-0.3889	0.1875	0.0714	J	Establishment of cell polarity;Transcription initiation	rgl-1	none available
C16C10.1	NA	0	NA	0.5	0	0	NA	NA	-0.0833	NA	0	J	Establishment of cell polarity;Transcription initiation	C16C10.1	none available
R13F6.4	2.2	0	1.1667	1	0.5	0.125	0.5455	0	0.1111	0.125	0.1	J	Establishment of cell polarity;Transcription initiation	ten-1	This gene encodes a homolog of mammalian TNX
C35D10.8	NA	-0.375	NA	2.5	1.3333	0	NA	NA	0.2	NA	0.4	J	Establishment of cell polarity;Transcription initiation	C35D10.8	none available
C26E6.9	NA	-0.3125	NA	2	0.8333	0.3125	NA	NA	0.7	NA	0.5	J	Establishment of cell polarity;Transcription initiation	set-2	none available
F55A8.1	0.5	0.6429	2.5714	4.8333	2.5714	0.6667	2.3889	0.2778	0.3333	0.75	-0.1875	J	Establishment of cell polarity;Transcription initiation	egl-18	egl-18 encodes a member of the GATA-family of transcription factors that affects cell migration, cell fate specification; expressed in the head, in hypodermal seam cells, VC neurons, and vulval precursor cells.
C05D2.10	NA	0.25	NA	2.0833	1	0.375	NA	NA	0.6	NA	0	J	Establishment of cell polarity;Transcription initiation	C05D2.10	none available
F55G1.13	0	-0.4286	0	4.25	2.2857	0	0.3571	0.4	0	2	-0.4375	J	Establishment of cell polarity;Transcription initiation	F55G1.13	none available
F10F2.8	NA	0	NA	0.8333	0.6	0	NA	NA	0.1667	NA	0	J	Establishment of cell polarity;Transcription initiation	F10F2.8	none available
H38K22.1	NA	0.0833	NA	2.75	1.6	0	NA	NA	0.25	NA	-0.1667	J	Establishment of cell polarity;Transcription initiation	evl-14	evl-14 encodes a homolog of the yeast sister cohesion protein Pds5p that functions during both mitosis and meiosis and is implicated in the maintenance of sister chromatid cohesion in late prophase, and affects vulval morphology, meiotic germline development, embryonic and larval viability, fertility, and cell divisions in the germ line as well as in vulval and somatic gonad lineages; some of the…
Y55F3AL.1	-0.0833	0.6429	0.2857	5.5	1.8889	0	0.0714	0.2222	0	0	0.125	J	Establishment of cell polarity;Transcription initiation	plx-1	plx-1 encodes a C. elegans plexin ortholog; by homology, PLX-1 is predicted to function as a semaphorin receptor whose activity is required for proper positioning of the ray 1 cells in the male tail; genetic analyses indicate that while plx-1 functions in the same genetic pathway as the smp-1 and smp-2 semaphorin-encoding genes to position ray 1 cells, it functions in parallel to unc-73/GEF and t…
C46F11.3	NA	0	NA	0.75	0.25	0	NA	NA	0	NA	0	J	Establishment of cell polarity;Transcription initiation	C46F11.3	none available
F56D2.8	NA	0	NA	2.3333	0.75	0	NA	NA	0	NA	0	J	Establishment of cell polarity;Transcription initiation	F56D2.8	none available
C36A4.2	NA	0	NA	0.5	0.25	0	NA	NA	-0.1667	NA	0	J	Establishment of cell polarity;Transcription initiation	cyp-25A2	none available
T13F2.8	-1.4286	0.2857	2.5	2	0.2222	0	0.2143	0.3333	0	0	0.0625	J	Establishment of cell polarity;Transcription initiation	cav-1	cav-1 encodes a member of the caveolin protein family that affects viability and Ras/MAP-kinase-dependent progression through the meiotic cell cycle meiotic; expressed in the adult germ line and during embryonic development.
W04G5.6	-1.375	-0.0833	0.75	0.8125	0.125	0.1875	0	0	0.1111	-0.2143	-0.0833	J	Establishment of cell polarity;Transcription initiation	kin-23	kin-23 encodes a predicted protein tyrosine kinase; like KIN-30, KIN-23 contains an unusual K to R substitution in kinase subdomain VII; kin-23 mRNA is expressed strongly during the L1/L2 larval stages, weakly in L3 and L4 stages, and at undetectable levels in adults.
C03C10.2	NA	0	NA	2	0	0.5	NA	NA	0.4167	NA	0	J	Establishment of cell polarity;Transcription initiation	C03C10.2	none available
C27F2.10	NA	0.3571	NA	4.625	0.5	1.8	NA	NA	1.6667	NA	0.1	J	Establishment of cell polarity;Transcription initiation	C27F2.10	none available
T10F2.2	NA	0	NA	0.6667	0	0.25	NA	NA	0.2	NA	0	J	Establishment of cell polarity;Transcription initiation	T10F2.2	T10F2.2 is orthologous to the human gene SOLUTE CARRIER FAMILY 25 (MITOCHONDRIAL CARRIER; ORNITHINE TRANSPORTER) MEMBER 15 (SLC25A15; OMIM:603861), which when mutated leads to disease.
D1037.3	2.0714	0.4167	0.8333	2.8	0.0714	-0.0625	-0.0625	0	0	-0.125	0.25	J	Establishment of cell polarity;Transcription initiation	ftn-2	ftn-2 encodes one of two C. elegans ferritin heavy chain homologs; loss of ftn-2 activity via deletion mutation results in slightly lower brood sizes and, under iron stress conditions, slightly faster growth from the L4 to adult stage of development, and slightly reduced lifespan; an ftn-2::gfp reporter fusion is expressed in diverse tissues, including the pharynx, intestine, and hypodermis, and …
T19E7.3	1.5833	0	0.1429	1.5	0.1111	0.3333	-0.0714	1.1111	-0.2143	0	-0.0625	J	Establishment of cell polarity;Transcription initiation	bec-1	bec-1 encodes a coiled-coil protein that is orthologous to the yeast and mammalian autophagy proteins Apg6/Vps30p/beclin1; bec-1 activity is required for normal dauer morphogenesis and survival of dauer larvae, as well as for adult life span extension of daf-2(e1370) mutants at 15 degrees; in addition, loss of bec-1 activity by large-scale RNAi indicates that BEC-1 is required for normal growth r…
C36E8.1	NA	-0.0833	NA	2.4	0	0.4	NA	NA	0	NA	-0.0833	J	Establishment of cell polarity;Transcription initiation	C36E8.1	none available
C26E6.5	NA	0	NA	1.8333	0.25	0.8333	NA	NA	0	NA	0	J	Establishment of cell polarity;Transcription initiation	C26E6.5	This gene encodes a protein containing an F-box, a motif predicted to mediate protein-protein interactions either with homologs of yeast Skp-1p or with other proteins.
C36A4.10	NA	0	NA	0.75	0	0.25	NA	NA	0	NA	0	J	Establishment of cell polarity;Transcription initiation	C36A4.10	none available
C45G9.1	NA	0	NA	0.9	0	0.375	NA	NA	0	NA	0	J	Establishment of cell polarity;Transcription initiation	C45G9.1	none available
C32D5.2	0.5	0.1667	0.8333	1.6	0.2143	0	2.75	0	0.1111	-0.125	-0.1	J	Establishment of cell polarity;Transcription initiation	sma-6	sma-6 encodes a serine/threonine protein kinase that is orthologous to type I TGF-beta receptors; sma-6 activity is required for regulating body length and for proper development of the male tail; sma-6 expression first begins at the 1.5-fold stage of embryogenesis and continues through adulthood; sma-6 is expressed in dorsal and ventral hypodermis, pharyngeal muscle, and the intestine; expressio…
E03A3.2	NA	0	NA	1.2	0.2	0	NA	NA	0	NA	0	J	Establishment of cell polarity;Transcription initiation	rcq-5	none available
E03A3.5	NA	0.0833	NA	2	0.6	0	NA	NA	0.1667	NA	-0.5833	J	Establishment of cell polarity;Transcription initiation	E03A3.5	none available
T14E8.1	0	0	0.1111	2.0714	0.125	0	0.3462	0.1111	0.6667	0.3125	-0.0714	J	Establishment of cell polarity;Transcription initiation	T14E8.1	none available
F10F2.6	NA	-0.0833	NA	1.75	0	0	NA	NA	0.75	NA	-0.0833	J	Establishment of cell polarity;Transcription initiation	F10F2.6	none available
C09B8.1	0	0	0.1429	3	0.75	0.1429	0.65	0.25	0.6111	1.25	0.3571	J	Establishment of cell polarity;Transcription initiation	ipp-5	ipp-5 encodes a type I inositol 5-phosphatase homolog; ipp-5 acts downstream of let-23 to negatively regulate IP3 signaling and is involved in spermathecal contractions during ovulation; an ipp-5::gfp transcriptional reporter is expressed in the adult distal spermatheca and weakly in the proximal sheath.
C34E10.4	NA	0	NA	1.6667	0.4	0.125	NA	NA	0.4	NA	0.4	J	Establishment of cell polarity;Transcription initiation	wrs-2	wrs-2 encodes a tryptophanyl (W) tRNA synthetase predicted to be mitochondrial.
C16C10.11	NA	-0.1667	NA	1.3333	0.2	0	NA	NA	0.5	NA	0.1667	J	Establishment of cell polarity;Transcription initiation	C16C10.11	none available
B0284.2	NA	0.1667	NA	2	0.2	0	NA	NA	0.75	NA	0.25	J	Establishment of cell polarity;Transcription initiation	B0284.2	none available
Y54H5A.2	NA	0.125	NA	2.75	0.25	-0.1875	NA	NA	0.6	NA	0.4	J	Establishment of cell polarity;Transcription initiation	Y54H5A.2	none available
C36E8.2	NA	-0.5	NA	1.8	0	-0.1	NA	NA	0.3333	NA	0.25	J	Establishment of cell polarity;Transcription initiation	C36E8.2	none available
Y54E10BL.2	1.25	1.5833	4.5	5.9	0.1	0.6875	0.7857	0	1.2857	0.125	0.0833	J	Establishment of cell polarity;Transcription initiation	col-48	none available
F09F7.1	NA	0.4375	NA	2	0	0	NA	NA	0.3	NA	-0.1	J	Establishment of cell polarity;Transcription initiation	F09F7.1	none available
C26E6.2	NA	0.125	NA	1.1667	0	0	NA	NA	0.3	NA	-0.1	J	Establishment of cell polarity;Transcription initiation	C26E6.2	none available
F52C9.5	NA	0.0625	NA	0.5	0	0	NA	NA	0.1	NA	-0.1	J	Establishment of cell polarity;Transcription initiation	F52C9.5	none available
T23D8.1	-0.1667	-0.0833	2.8333	3.75	0.5	0.6875	1.375	0	0	0.0714	0.25	J	Establishment of cell polarity;Transcription initiation	mom-5	none available
E03A3.3	NA	0	NA	4.6667	1	1	NA	NA	0	NA	0	J	Establishment of cell polarity;Transcription initiation	his-69	his-69 encodes a truncated H3 histone.
F35D6.1	0	0.1429	0	3.75	0	0.5	0.7727	0	0	0	0.4375	J	Establishment of cell polarity;Transcription initiation	fem-1	The fem-1 gene encodes an ankyrin repeat-containing protein orthologous to human FEM1A and is required for masculinization of germline and somatic tissues; FEM-1 is widely expressed and functions as a second messenger in the sex determination pathway, connecting the membrane protein TRA-2A to the transcription factor TRA-1A which it negatively regulates; FEM-1 may also play a role in apoptosis, a…
C38D4.1	NA	0	NA	0.5	0	0	NA	NA	0.0833	NA	0	J	Establishment of cell polarity;Transcription initiation	C38D4.1	none available
T21E3.3	-0.0833	-0.1667	0	2.5714	-0.0714	0.0625	0.3125	0	0	-0.125	0	J	Establishment of cell polarity;Transcription initiation	lrp-2	none available
B0393.3	NA	0	NA	0.3333	0	0	NA	NA	0	NA	0	J	Establishment of cell polarity;Transcription initiation	B0393.3	none available
C05D2.4	NA	0	NA	0.5	0	0	NA	NA	0	NA	0	J	Establishment of cell polarity;Transcription initiation	bas-1	bas-1 encodes a serotonin- and dopamine-synthetic aromatic amino acid decarboxylase (AAADC) that is required for the synthesis of serotonin from 5-hydroxytryptophan in vivo; mutations of bas-1 impair the turning step in male mating, the migration of AVM, SDQR, ALM, and BDU neurons during development.
C16C10.9	NA	0	NA	0.5	0	0	NA	NA	0	NA	0	J	Establishment of cell polarity;Transcription initiation	C16C10.9	none available
T02C12.1	NA	0	NA	0.8	0	0	NA	NA	0	NA	0	J	Establishment of cell polarity;Transcription initiation	hum-5	none available
ZC395.6	NA	0	NA	5	0	0	NA	NA	0	NA	0.2	J	Establishment of cell polarity;Transcription initiation	gro-1	none available
T20H4.2	NA	0.125	NA	1.75	0	0	NA	NA	0	NA	0	J	Establishment of cell polarity;Transcription initiation	T20H4.2	none available
K03A1.5	0	0.0625	1.1429	3	0	-0.0833	0.1667	0.125	0.2222	0.0714	0.2143	J	Establishment of cell polarity;Transcription initiation	sur-5	sur-5 encodes a protein with high similarity to H. sapiens Acetoacetyl-coenzyme A synthetase; sur-5 negatively regulates let-60 during vulval induction, based on genetic analysis, and genetically synergises with lin-45 with respect to larval death, uncoordinated movement and egg-laying defects; sur-5 is strongly expressed in most cells of C. elegans, including the VPCs and is localized primarily …
C03C10.4	NA	0	NA	2	0	0	NA	NA	0	NA	0.1667	J	Establishment of cell polarity;Transcription initiation	C03C10.4	none available
Y32H12A.4	NA	0.125	NA	4	0	0	NA	NA	0	NA	0.4	J	Establishment of cell polarity;Transcription initiation	Y32H12A.4	none available
ZC395.10	NA	0	NA	6	0.25	0.125	NA	NA	0.2	NA	0.4	J	Establishment of cell polarity;Transcription initiation	ZC395.10	none available
T04A8.8	NA	-0.0833	NA	2	0	0	NA	NA	0	NA	-0.25	J	Establishment of cell polarity;Transcription initiation	T04A8.8	none available
E01A2.3	1.8	0	1	0.2857	0.0714	-0.0625	-0.0625	0	0	-0.125	0	J	Establishment of cell polarity;Transcription initiation	lin-44	lin-44 encodes one of five C. elegans Wnt signaling ligands; during development, LIN-44 activity is required non-cell-autonomously for polarity specification of asymmetric cell divisions of the B, U, and F cells in the male, and the T cell in males and hermaphrodites; in addition, LIN-44 functions redundantly with MOM-2 and CWN-2 to pattern the P7.p lineage during vulval development; lin-44 expre…
H38K22.4	NA	0	NA	0.6667	0	-0.25	NA	NA	0	NA	0	J	Establishment of cell polarity;Transcription initiation	H38K22.4	none available
F34D10.5	NA	-0.1667	NA	0.5	0.125	-0.2	NA	NA	0	NA	0.1667	J	Establishment of cell polarity;Transcription initiation	lin-48	lin-48 encodes a C2H2-type zinc-finger transcription factor that is orthologous to Drosophila OVO and mouse OVO1; LIN-48 is required for development of the hindgut, the male tail, and the excretory duct cell; in hindgut and male tail development, LIN-48 activity is essential for proper fate specification of the U, F, and K' blast cells and B blast cell descendants, and in excretory duct cell deve…
C24G6.2	0	0	0.4286	2	0	0	1.2143	1.2	-0.0714	-0.0625	0.625	J	Establishment of cell polarity;Transcription initiation	C24G6.2	none available
T05C12.6	0	0	1.1667	1.4286	0.2143	0.125	1.1	0	0	0.375	0.5	J	Establishment of cell polarity;Transcription initiation	mig-5	mig-5 encodes one of three C. elegans Dishevelled homologs; as part of both canonical and non-canonical Wnt signaling pathways, mig-5 activity is required maternally and embryonically for cell migration, cell fate specification, and proper spindle orientation in the early embryo; cells affected by mig-5 mutations include the distal tip cells (DTCs), the QL neuroblast descendants (QL.d), the vulva…
F35G12.7	NA	-0.75	NA	4.25	0.6	0.4	NA	NA	0	NA	1.25	J	Establishment of cell polarity;Transcription initiation	F35G12.7	none available
C32F10.2	-0.4167	-0.75	2.5	4.2857	0.0714	0.1875	0.4375	0.4286	1.6	0.3571	2.75	J	Establishment of cell polarity;Transcription initiation	lin-35	lin-35 encodes the C. elegans retinoblastoma protein (Rb) ortholog; lin-35 was first identified in screens for synthetic multivulva (synMuv) genes and as a class B synMuv gene, functions redundantly with class A genes to antagonize Ras signaling and negatively regulate vulval development; in addition, lin-35 activity is required redundantly with: 1) pha-1 and ubc-18 for early steps in pharyngeal …
B0361.2	NA	0	NA	1.5	0.25	0	NA	NA	0.5	NA	0.7	J	Establishment of cell polarity;Transcription initiation	B0361.2	none available
R07E5.5	NA	0	NA	0.4	0	0	NA	NA	0.1667	NA	0.1667	J	Establishment of cell polarity;Transcription initiation	R07E5.5	none available
R74.2	NA	0	NA	1.5833	0	0	NA	NA	0.3333	NA	0.5	J	Establishment of cell polarity;Transcription initiation	R74.2	none available
T22A3.8	0.0833	-0.0833	0.1667	3	-0.125	-0.0625	0	0	0	-0.0833	1.0833	J	Establishment of cell polarity;Transcription initiation	lam-3	lam-3 is orthologous to human LAMININ ALPHA-2 (LAMA2; OMIM:156225), which when mutated leads to merosin-deficient congenital muscular dystrophy.
F53B1.7	-1	0	0	2	0.125	0	-0.0357	0	0	0.1875	0.9167	J	Establishment of cell polarity;Transcription initiation	gpa-5	gpa-5 encodes a member of the G protein alpha subunit family of heterotrimeric GTPases; it is expressed in AWA, with faint expression in ASI.
F56F3.3	NA	-0.0833	NA	0.75	0	0	NA	NA	0	NA	0.4167	J	Establishment of cell polarity;Transcription initiation	F56F3.3	none available
F26F4.4	NA	0	NA	0.6667	0	0	NA	NA	0	NA	0.4	J	Establishment of cell polarity;Transcription initiation	tag-340	none available
ZK121.2	NA	0	NA	1.25	0	0	NA	NA	0	NA	0.8	J	Establishment of cell polarity;Transcription initiation	ZK121.2	none available
F40E10.4	0.4	0.1429	0.1429	0.5	0	0	0.1786	0.2222	0.0556	0.1875	0.3571	J	Establishment of cell polarity;Transcription initiation	slt-1	none available
T23F11.1	NA	0.5	NA	2	0	0	NA	NA	0	NA	1.75	J	Establishment of cell polarity;Transcription initiation	T23F11.1	none available
Y46G5A.12	0.2857	-0.0833	0	0.7143	-0.0714	0.1111	0.1875	0	0	0.25	0.8	J	Establishment of cell polarity;Transcription initiation	Y46G5A.12	none available
R74.6	NA	0	NA	0.1667	0	0	NA	NA	0	NA	0.1667	J	Establishment of cell polarity;Transcription initiation	R74.6	none available
E03A3.8	NA	-0.1667	NA	0.9167	0	0	NA	NA	-0.3333	NA	1.625	J	Establishment of cell polarity;Transcription initiation	E03A3.8	none available
T19B4.7	1	0.0417	0.25	4	4.3	0.3333	1	0	1.775	1.1667	1.5	J	Establishment of cell polarity;Transcription initiation	unc-40	The unc-40 gene encodes a netrin receptor that is required to guide dorsal-ventral cell and axon migrations, and is required for correct polarization and migration of the neuroblasts QL and QR.
C36A4.3	NA	0	NA	0.5	0.375	0	NA	NA	0.3333	NA	0.1667	J	Establishment of cell polarity;Transcription initiation	cyp-25A3	none available
F45E6.6	0.6	-0.0714	1.1429	2	0.7778	0	2.75	0	2.2	-0.0625	-0.1429	J	Establishment of cell polarity;Transcription initiation	sdz-19	none available
R10E4.9	NA	0	NA	1.25	0.6	0	NA	NA	1.3333	NA	0	J	Establishment of cell polarity;Transcription initiation	R10E4.9	none available
F47A4.2	0.75	0.4286	1.2	4	3.5	0.1429	2.1786	0.1111	5.25	0.3125	0.7143	J	Establishment of cell polarity;Transcription initiation	dpy-22	dpy-22 encodes a broadly expressed protein, homologous to the human transcriptional mediator protein TRAP230, which is involved in WNT and RAS signaling, as well as in dosage compensation; DPY-22 has a C-terminal glutamine-rich domain that is dispensable for inhibition of RAS-dependent cell differentiation, but is required for inhibition of BAR-1-dependent gene expression.
B0285.9	NA	-0.1667	NA	1.9	1.6	0	NA	NA	1.6667	NA	-0.1667	J	Establishment of cell polarity;Transcription initiation	ckb-2	ckb-2 encodes an isoform of choline kinase whose activity has been verified in vitro; CKB-1 through CKB-4 comprise a related group ('B') of choline kinases; purified CKB-2 has a strong preference for choline over ethanolamine, a specific activity of 2.4 micromol/min/mg protein and a pH optimum near 10.
F43C1.6	NA	-0.1667	NA	2.5833	1.6	0.375	NA	NA	1.6667	NA	0.1667	J	Establishment of cell polarity;Transcription initiation	F43C1.6	none available
T02C12.3	NA	0	NA	3	1.25	0	NA	NA	1.4167	NA	0	J	Establishment of cell polarity;Transcription initiation	T02C12.3	none available
F11A1.3	0.6	0.4	0.2857	1.0833	0.7778	0.0714	2.2308	0	0.3889	0.1875	0.0357	J	Establishment of cell polarity;Transcription initiation	daf-12	daf-12 encodes a member of the steroid hormone receptor superfamily that affects dauer formation downstream of the TGF- and insulin signaling pathways, and affects gonad-dependent adult longevity together with DAF-16, chemosensory signal transduction, and distal tip cell migration and hypodermal and intestinal cell lineages during the L3 larval stage; expressed in the nucleus and in most cells; D…
F26F4.8	NA	0.125	NA	0.6667	0.5	0.125	NA	NA	0.3	NA	-0.1	J	Establishment of cell polarity;Transcription initiation	F26F4.8	none available
F08F8.1	NA	0.375	NA	0.9167	0.3333	0	NA	NA	0.4	NA	0	J	Establishment of cell polarity;Transcription initiation	F08F8.1	none available
Y44F5A.1	NA	0.75	NA	2.75	1.2	0	NA	NA	1.25	NA	0.3333	J	Establishment of cell polarity;Transcription initiation	Y44F5A.1	none available
C46H11.4	-0.1667	0.25	0	0.5714	0.0714	0.1875	-0.0625	0	0.3333	0	-0.0833	J	Establishment of cell polarity;Transcription initiation	lfe-2	lfe-2 encodes an inositol (1,4,5) triphosphate-3-kinase (IP3K); lfe-2 activity is required for normal levels of hermaphrodite fertility and for tissue-specific negative regulation of the LET-23 signaling pathway that controls spermathecal dilation and ovulation; in vitro, LFE-2 can exhibit catalytic activity, converting IP3 to IP4; an lfe-2::GFP transcriptional fusion is expressed in the adult sp…
C27F2.4	NA	1	NA	2.5	0.3333	0.75	NA	NA	1	NA	0.4	J	Establishment of cell polarity;Transcription initiation	C27F2.4	none available
F13B9.5	0	0.4667	0	3	0.0625	0	1.75	0.0556	1.75	0.3125	0	J	Establishment of cell polarity;Transcription initiation	ksr-1	none available
M88.4	NA	0.5	NA	2.1667	0.2	0	NA	NA	1.3333	NA	0.1667	J	Establishment of cell polarity;Transcription initiation	M88.4	none available
F56C9.7	NA	1.6875	NA	4.3333	0.3333	-0.2143	NA	NA	3.1	NA	0.7	J	Establishment of cell polarity;Transcription initiation	F56C9.7	none available
ZK418.1	NA	2.25	NA	4.75	0.625	0.5625	NA	NA	3.8	NA	0.2	J	Establishment of cell polarity;Transcription initiation	nhr-9	none available
F35G12.4	NA	1.8333	NA	3.6667	0	0	NA	NA	1.75	NA	0	J	Establishment of cell polarity;Transcription initiation	F35G12.4	none available
Y16B4A.1	0.6	-0.1429	0	1.1667	0	0.3333	-0.0455	0	0.7222	-0.0625	0.2143	J	Establishment of cell polarity;Transcription initiation	unc-3	The unc-3 gene encodes a protein with homology to immunoglobulin (Ig) domain-containing transcription factors such as OLF-1 or SU(H).
ZC155.3	NA	0.125	NA	3.75	0	0.625	NA	NA	1.6	NA	0.6	J	Establishment of cell polarity;Transcription initiation	ZC155.3	none available
F25F2.2	NA	-0.0833	NA	0.8	0	0	NA	NA	0.5	NA	0.0833	J	Establishment of cell polarity;Transcription initiation	cdh-4	A homolog of a member of the cadherin superfamily that is involved in cell-cell adhesion.
R31.3	0.4	0.1429	3.5	1.3333	0.2857	0.1667	1.0455	0	1.2857	0.2727	0.125	J	Establishment of cell polarity;Transcription initiation	osm-6	osm-6 males are defective in their response to hermaphrodite-derived diffusible cues.
C35D10.13	NA	0.5	NA	3.4167	0	0.375	NA	NA	3	NA	-0.2	J	Establishment of cell polarity;Transcription initiation	C35D10.13	none available
R07E5.4	NA	0	NA	0.5	0	0	NA	NA	0.5	NA	0	J	Establishment of cell polarity;Transcription initiation	R07E5.4	none available
T15B12.2	NA	0.4375	NA	1.3333	0.25	0	NA	NA	1.3333	NA	-0.1	J	Establishment of cell polarity;Transcription initiation	T15B12.2	none available
C36A4.6	NA	-0.0833	NA	0.5	-0.0625	0.05	NA	NA	0.5833	NA	-0.0833	J	Establishment of cell polarity;Transcription initiation	cyp-25A4	none available
T10F2.3	NA	-0.0625	NA	2.25	0	0.625	NA	NA	3.1	NA	0.5	J	Establishment of cell polarity;Transcription initiation	ulp-1	none available
C39E6.6	0	0	1.8571	0.1667	0	0	0.8636	0.3333	-0.0556	-0.0625	0.0714	K	Purine metabolism	npr-1	npr-1 encodes a predicted G protein-coupled neuropeptide receptor that is homologous to the mammalian neuropeptide Y (NPY) receptor (OMIM:162641) required for regulating anxiety, food consumption, and pain sensation; in C. elegans, NPR-1 is involved in ethological variations of social behavior such as social versus solitary feeding; NPR-1 also affects some aspect of UNC-6/netrin-mediated branchin…
F43C1.1	NA	-0.0833	NA	0.1667	0	0	NA	NA	-0.0833	NA	0.0833	K	Purine metabolism	F43C1.1	none available
M03A1.1	-1.0833	-0.3333	0.8333	0.3333	0.0714	0.1875	0.5625	0	0	0	0	K	Purine metabolism	vab-1	none available
C36E8.4	NA	-0.5833	NA	0.8	0	0.4	NA	NA	0	NA	0	K	Purine metabolism	C36E8.4	none available
C14B1.7	NA	-0.6667	NA	1.125	0.125	0.5	NA	NA	0.1667	NA	0.6667	K	Purine metabolism	C14B1.7	none available
C28A5.1	NA	-0.4167	NA	0.6667	0	0.3	NA	NA	0.4167	NA	0.0833	K	Purine metabolism	C28A5.1	none available
F10F2.2	NA	-0.1667	NA	0.1667	0	0	NA	NA	0	NA	0	K	Purine metabolism	F10F2.2	none available
F35G12.3	NA	-0.5833	NA	0.4	0	0	NA	NA	0	NA	0.0833	K	Purine metabolism	sel-5	sel-5 encodes a serine/threonine kinase most similar to mammalian GAK1 and Saccharomyces cerevisiae Pak1p; SEL-5 is required for LIN-12/Notch-mediated signaling events that instruct cells of equivalent developmental potential to adopt distinct fates; sel-5 encodes two protein kinase isoforms generated from alternatively spliced mRNAs and appears to influence cell fate decisions by acting before o…
R10E4.1	NA	-0.5833	NA	0.3333	0	0	NA	NA	0	NA	0.3333	K	Purine metabolism	R10E4.1	none available
C37A5.9	0.1667	-0.0833	0	0.6667	2.4375	-0.75	-0.1667	-0.6429	0.2222	-0.3333	1.1667	L	Carbohydrate metabolism	pry-1	none available
F46F2.4	0	0	0	0	2.125	0	-0.0455	0	0.8333	2.6667	0.1429	L	Carbohydrate metabolism	F46F2.4	none available
R151.4	-0.0714	0	0	0	3.7	0.5	-0.0417	0	1.1111	4.3889	0	L	Carbohydrate metabolism	R151.4	none available
C05B10.1	0.2	0	0.375	0	0.2222	0	0.0714	1.3333	0	0	0.0625	L	Carbohydrate metabolism	lip-1	lip-1 encodes a mitogen-activated protein (MAP) kinase phosphatase homologous to the vertebrate dual specificity phosphatase MKP-3; during development, LIP-1 negatively regulates MAP kinase activity to control the extent of germline proliferation and oocyte meiotic cell cycle progression; lip-1 activity is also required redundantly with dep-1 to negatively regulate MAPK signaling during vulval in…
B0280.4	NA	0	NA	0.1667	2	0	NA	NA	0	NA	0.6	L	Carbohydrate metabolism	odd-1	odd-1 encodes a C2H2-type zinc finger-containing transcription factor similar to Drosophila odd skipped which is required for embryonic patterning; ODD-1 is expressed in the gut during embryogenesis and appears to be essential for larval development.
R74.8	NA	0	NA	0.1667	1	0	NA	NA	0	NA	0.3333	L	Carbohydrate metabolism	R74.8	none available
M142.4	0.8571	-0.25	0	0.1429	1.3571	0	0.0625	0	0	-0.125	0.4	L	Carbohydrate metabolism	vab-7	The vab-7 gene encodes an even-skipped-like homeodomain protein that is required for DB motoneuron identity and posterior DB axonal polarity.
C39F7.5	1.5	0.4286	0.2857	0	1.4286	0	0.2143	0.3	-0.4286	0.1875	0.8333	L	Carbohydrate metabolism	C39F7.5	none available
F52H3.5	1.1667	0	0	0	0.5833	0	0.0625	0	0	-0.125	0.3	L	Carbohydrate metabolism	F52H3.5	none available
M88.1	NA	0.1667	NA	0.3333	1.8	0	NA	NA	0	NA	0.8333	L	Carbohydrate metabolism	ugt-62	none available
R02F2.5	NA	0.375	NA	0.3333	2.3333	0	NA	NA	0	NA	1.3333	L	Carbohydrate metabolism	R02F2.5	none available
T27C4.4	2.5	-0.2143	0.8571	2.1667	5.8	1.3333	4.6429	1.6	0	0.8	2.8	L	Carbohydrate metabolism	egr-1	egr-1 encodes a homolog of human MTA1, part of an ATP-dependent complex with nucleosome remodelling and histone deacetylation activities that may promote tumor metastasis; in conjunction with its paralog egl-27, egr-1 is required for proper organization in all parts of the embryo, and for the embryonic expression of hlh-8.
C48D5.2	NA	0	NA	0.5	1.5	0.3	NA	NA	-0.25	NA	0.5	L	Carbohydrate metabolism	ptp-1	ptp-1 encodes a non-receptor tyrosine phosphatase containing Band 4.1 and PDZ domains that may function in linking cytoplasmic proteins and signaling molecules to sites on the plasma membrane; by homology, PTP-1 is predicted to function in cell signaling, but as loss of PTP-1 function via RNA-mediated interference (RNAi) does not result in any abnormalities, the precise role of PTP-1 in C. elegan…
F10F2.7	NA	0.5	NA	0.75	1.6	0	NA	NA	0	NA	0.6667	L	Carbohydrate metabolism	F10F2.7	none available
F25E2.5	0	0.6667	0	0	1.4375	0	0.1071	0.0556	-0.5	-0.0625	0.1	L	Carbohydrate metabolism	daf-3	daf-3 encodes a Smad protein; DAF-3 functions as a transcriptional regulator that is required for formation of the alternative dauer larval stage; DAF-3 activity is antagonized by signaling through the DAF-7/TGF-beta pathway which promotes reproductive growth; in yeast two-hybrid studies, DAF-3 interacts with SMA-3, another Smad protein that does not appear to have a role in dauer formation; a DA…
Y116F11B.9	0	0.8	0	0.6667	4.4	-0.1667	-0.0714	0	-0.7857	1.25	0.3571	L	Carbohydrate metabolism	Y116F11B.9	none available
D1044.4	NA	0.25	NA	0.4	1.25	0	NA	NA	-0.4	NA	-0.4	L	Carbohydrate metabolism	D1044.4	none available
F54E7.1	NA	0.1875	NA	0.3333	0.75	0	NA	NA	-0.1	NA	-0.1	L	Carbohydrate metabolism	pst-2	none available
M02A10.3	-0.1667	0	0	0	1.8333	0	0.6071	0	0	0.3889	0.5	L	Carbohydrate metabolism	sli-1	none available
T14B4.7	0.3571	0.5	0	0	3.0714	0	1.8	0.0714	0.3333	0.5625	0.9	L	Carbohydrate metabolism	dpy-10	A cuticle collagen protein that afffects body morphology and movement and genetically interacts with the sqt-1 collagen gene.
T24C12.4	0	0	0.1429	0	2.2	0.1111	0.8929	0.2222	-0.5	0.4375	0.3571	L	Carbohydrate metabolism	T24C12.4	none available
F34D10.7	NA	-0.75	NA	0.25	3.3333	0.4	NA	NA	-0.875	NA	0.4167	L	Carbohydrate metabolism	F34D10.7	none available
F59G1.5	-0.3333	0.5	0.1667	0	1.3571	0.0625	0.0625	0	0	-0.125	0	L	Carbohydrate metabolism	ptp-2	ptp-2 encodes an SH2 domain-containing non-receptor protein tyrosine phosphatase; ptp-2 activity is required during development to regulate activity of several signaling pathways; in particular, ptp-2 activity is essential during oogenesis, where it functions upstream of, or in parallel to, let-60/Ras to positively regulate proper oocyte formation and hence, fertility and embryonic development; p…
F11E6.8	-0.5	0.1429	0.5714	0	1.2222	0	0.2222	0	0	0.25	-0.0625	L	Carbohydrate metabolism	F11E6.8	none available
F08F8.5	NA	0.25	NA	-0.1667	1.3333	0	NA	NA	0	NA	0	L	Carbohydrate metabolism	F08F8.5	none available
T20F5.6	-0.9286	0.5	0	0	2.875	0.4375	0.2143	0	0.2222	0.25	-0.1667	L	Carbohydrate metabolism	T20F5.6	none available
W03A5.4	NA	0.125	NA	0	1.5	0.125	NA	NA	0.2	NA	-0.2	L	Carbohydrate metabolism	W03A5.4	none available
ZK899.8	0.625	0.1667	0.5	0	2.125	0.2857	0.1071	0.2	-0.1667	NA	0.0357	L	Carbohydrate metabolism	gap-2	gap-2 encodes a Ras GTPase-activating protein (RasGAP) that is orthologous to mammalian nGAP and synGAP (OMIM:606136, OMIM:603384, synGAP is essential for postnatal survival and neuronal development); by homology, GAP-2 is predicted to function as a negative regulator of Ras signaling by enhancing the intrinsically weak Ras GTPase activity; gap-2 loss-of-function mutations partially suppress the …
ZC395.2	0.9375	0	0	0	1.2143	0	0.0455	0	0	-0.125	0.1	L	Carbohydrate metabolism	clk-1	The clk-1 gene partially controls lifespan in vivo; it encodes a homolog of the yeast COQ9 protein, and is necessary for the biosynthesis of ubiquinone (UQ(9)) from demethoxyubiquinone (DMQ(9)).
B0285.10	NA	0	NA	0	3.8	0	NA	NA	0	NA	0.3333	L	Carbohydrate metabolism	ckb-3	ckb-3 encodes a putative choline kinase; CKB-1 through CKB-4 comprise a related group ('B') of choline kinases.
C35D10.6	NA	0	NA	-0.0833	3	0	NA	NA	0	NA	0.2	L	Carbohydrate metabolism	C35D10.6	none available
C07A12.5	0	0	0	0	3.3333	0.2857	0.375	0.25	0.3889	0.0625	0.0714	L	Carbohydrate metabolism	spr-3	none available
C35D10.10	NA	0.1875	NA	-0.1667	3.6667	0.125	NA	NA	0.5	NA	0.1	L	Carbohydrate metabolism	C35D10.10	none available
F11D5.5	0	0	0.0714	0	1.5	0.25	0	0.0278	0.1667	0.0938	0.0714	L	Carbohydrate metabolism	F11D5.5	none available
C46F11.4	NA	0	NA	-0.5	4.25	0.8	NA	NA	0.3333	NA	0	L	Carbohydrate metabolism	C46F11.4	none available
C31H2.2	0	0.1429	0.8571	0.3333	3.25	0	0.4643	0.4444	-0.0833	0.1875	0.1429	L	Carbohydrate metabolism	dpy-8	dpy-8 encodes a collagen with a nematode-specific N-terminal domain that is required for normal body morphology and (perhaps) for a normal embryonic cell division rate; dpy-8 interacts genetically with emb-5 and glp-1.
C46F11.5	NA	0	NA	0.5	3.5	0.2	NA	NA	0.1667	NA	0	L	Carbohydrate metabolism	C46F11.5	none available
B0280.3	NA	0	NA	0.3333	1.5	-0.0625	NA	NA	0	NA	0	L	Carbohydrate metabolism	B0280.3	none available
F29C4.1	0	0	0.1429	0	2.3333	0	0.3182	0.7778	0.4286	0.125	-0.0625	L	Carbohydrate metabolism	daf-1	daf-1 encodes a TGF-beta type I receptor homolog required, in association with the TGF beta-like type II receptor DAF-4, for the regulation of dauer formation by environmental signals through the ASI chemosensory neuron; DAF-1 is bound by BRA-1 and has an intracellular serine-threonine kinase domain; mutations in daf-1 result in constitutive formation of dauer larvae even in abundant food.
T23F11.4	NA	-0.0833	NA	0	1.8	0	NA	NA	0.1667	NA	0	L	Carbohydrate metabolism	T23F11.4	none available
B0198.3	0.0714	0	0.5	-0.0714	4.375	0.1667	0	2	-0.125	1.3333	-0.0833	L	Carbohydrate metabolism	B0198.3	none available
C16C10.5	NA	0	NA	0	0.8	0	NA	NA	0	NA	0	L	Carbohydrate metabolism	C16C10.5	none available
C26E6.7	NA	0	NA	0	0.5	0	NA	NA	0	NA	0	L	Carbohydrate metabolism	C26E6.7	none available
M01F1.1	NA	0	NA	0	0.25	0	NA	NA	0	NA	0	L	Carbohydrate metabolism	gly-14	none available
R10E9.2	NA	0	NA	0	0.875	0	NA	NA	0	NA	0	L	Carbohydrate metabolism	R10E9.2	none available
T21D11.1	NA	0	NA	0	2.5	0	NA	NA	0	NA	0	L	Carbohydrate metabolism	T21D11.1	none available
ZK121.1	NA	-0.0625	NA	0.1667	4	0	NA	NA	-0.1	NA	-0.1	L	Carbohydrate metabolism	glrx-21	none available
F49B2.5	0	-0.0833	0	0	1.7857	-0.0625	0.2143	0	0	0.25	0.25	L	Carbohydrate metabolism	src-2	none available
H26D21.1	0.2143	0.3333	0	0.2857	3.8	-0.0625	-0.1	0	0.1111	0.0714	0.5	L	Carbohydrate metabolism	hus-1	hus-1 encodes the C. elegans ortholog of the Schizosaccharomyces pombe Hus1 DNA damage checkpoint protein; in C. elegans, hus-1 activity is required for DNA damage-induced cell cycle arrest and apoptosis, telomere maintenance, and hence, genome stability and development; specifically, hus-1 is required for the CEP-1/p53-dependent increase in germline egl-1 expression following irradiation; a HUS-…
K10D2.2	NA	0	NA	0.5	5	0	NA	NA	0.2	NA	0.8	L	Carbohydrate metabolism	K10D2.2	none available
C36A4.8	NA	0.5833	NA	0.75	5	0	NA	NA	0.0833	NA	1	L	Carbohydrate metabolism	brc-1	The brc-1 gene encodes a homolog of human BRCA1 (mutated in early onset breast and ovarian cancer; OMIM:113705); BRC-1 forms a heterodimer with BRD-1, which constitutes an E3 ubiquitin ligase; after irradiation, the DNA checkpoint proteins ATL-1 and MRE-11 are required for BRC-1/BRD-1 heterodimers to associate with the E2 ubiqutin-conjugating enzyme LET-70/Ubc5 and with RAD-51, and to ubiquitylat…
R02F2.2	NA	0.1875	NA	0.3333	1.5	0.1875	NA	NA	0	NA	0.2	L	Carbohydrate metabolism	R02F2.2	none available
T23C6.1	1	0	0	-0.25	2.5714	0	-0.25	-0.2857	0.7222	-0.375	0.3571	L	Carbohydrate metabolism	mdt-1.2	none available
F37C12.16	NA	0.0625	NA	-0.5833	1.6667	0	NA	NA	0.0909	NA	0	L	Carbohydrate metabolism	srb-9	none available
Y54E5B.1	-0.0833	-0.0833	0	0	1.5	0.1875	-0.0625	0	0.2222	0	0.4167	L	Carbohydrate metabolism	smp-1	none available
F09F7.8	NA	0	NA	0	1.25	0.125	NA	NA	0.4	NA	0.6	L	Carbohydrate metabolism	nspb-12	none available
H20J18.1	1.8	0	0	0.5	2.125	0	2	0	-0.2778	0.4375	0.1429	L	Carbohydrate metabolism	scd-1	scd-1 encodes a novel protein with several regions that are extremely glutamine (Q) rich, interspersed with other residues (usually alanine); SCD-1 affects signalling by proteins in the DAF-7/transforming growth factor (TGF)-beta pathway (DAF-1, DAF-8, and DAF-14), and the Q-rich regions of SCD-1 protein may mediate epigenetic changes of stably heritable tertiary conformation.
C12D8.11	4.7	0	0	0.375	4.7	0.6667	5.5	0	0	4.1667	-0.1667	L	Carbohydrate metabolism	rop-1	rop-1 encodes an RNAi-binding protein that is orthologous to the vertebrate 60-kDa Ro autoantigen that is the protein component of the Ro ribonucleoprotein (RNP) complex; ROP-1 binds the single C. elegans Ro RNP RNA component, YRN-1 (Y RNA) in vivo and although loss of rop-1 activity via mutation results in no obvious visible phenotypes, it does result in a dramatic decrease in YRN-1 levels, indi…
F26F4.9	NA	-0.0625	NA	0.25	0.8333	0.125	NA	NA	0.1	NA	-0.1	L	Carbohydrate metabolism	F26F4.9	none available
R74.3	NA	-0.25	NA	0.2	1	0.2	NA	NA	0.1667	NA	-0.0833	L	Carbohydrate metabolism	xbp-1	xbp-1 encodes a bZIP transcription factor orthologous to yeast Hac1 and mammalian X box-binding protein 1 (XBP-1, OMIM:194355); XBP-1 is required for the unfolded protein response (UPR) that counteracts cellular stress induced by accumulation of unfolded proteins in the endoplasmic reticulum (ER); XBP-1 mRNA is spliced by the IRE-1 endoribonuclease to promote translation of transcriptionally acti…
F17E5.1	0.2	0	0.2857	0.1667	0.875	0	0.1071	0	0.1667	-0.0625	-0.0714	L	Carbohydrate metabolism	lin-2	lin-2 encodes a protein belonging to the membrane associated guanylate kinase (MAGUK) family, with several domains (L27, PDZ, SH3, and guanylate kinase) thought to assemble specific multiprotein complexes in particular regions of the cell; in vivo, LIN-2 is required for the correct localization of LET-23 (and, presumably, other membrane proteins) to specific regions of the plasma membrane.
C14B1.5	NA	0	NA	0.5	1.75	-0.0556	NA	NA	0.3333	NA	0	L	Carbohydrate metabolism	C14B1.5	C14B1.5 encodes an ortholog of S. cerevisiae YIL103 and human DPH2L1/OVCA1 (OMIM:603527, deleted or downregulated in ovarian tumors); C14B1.5 is paralogous to S. cerevisiae DPH2/YKL191W, a protein component of diphtamide synthesis; C14B1.5 has no obvious function in mass RNAi assays.
C03C10.5	NA	0	NA	0.6667	1.8	0	NA	NA	0.5	NA	0	L	Carbohydrate metabolism	C03C10.5	none available
ZK1058.5	NA	0	NA	0.5	1.2	0	NA	NA	0.3333	NA	0	L	Carbohydrate metabolism	ZK1058.5	none available
C35D10.12	NA	0	NA	1.1667	2.3333	0	NA	NA	0.25	NA	0.2	L	Carbohydrate metabolism	C35D10.12	none available
K04G11.2	0	0.3571	0	0.8333	2.8	0	4.125	0.1111	-0.0556	0.0556	0	L	Carbohydrate metabolism	sel-7	sel-7 encodes a novel protein with two predicted PEST sequences that is conserved in the related nematode C. briggsae and several parasitic nematodes, but has no known homologs in other organisms; sel-7 was identified in screens for suppressors of dominant lin-12 mutations that result in vulvaless and egg-laying defective animals; although loss of SEL-7 function via mutation or RNAi results in no…
F54D8.2	NA	0	NA	0.6667	2	0.25	NA	NA	0	NA	0	L	Carbohydrate metabolism	F54D8.2	none available
F59A2.3	NA	-0.0833	NA	1.625	5.25	0.4286	NA	NA	0	NA	0.1667	L	Carbohydrate metabolism	F59A2.3	none available
Y32H12A.2	NA	0	NA	0.5	1.25	0	NA	NA	0	NA	0	L	Carbohydrate metabolism	Y32H12A.2	none available
C48D5.1	NA	-0.5	NA	2.75	5	0.3333	NA	NA	0	NA	-0.5	L	Carbohydrate metabolism	nhr-6	nhr-6 encodes a nuclear receptor of the NR4A4 subfamily that is orthologous to the mammalian NGFI-B receptors and the Drosophila HR38 nuclear receptor (DHR38) that has been implicated in molting and metamorphosis; by homology, NHR-6 likely functions as a transcription factor that, based upon RNAi experiments, is required for normal ovulation and/or spermathecal development or function; an nhr-6 r…
F37C12.2	NA	-0.125	NA	0.6	1.25	0	NA	NA	-0.0833	NA	-0.1	L	Carbohydrate metabolism	F37C12.2	none available
AH6.5	2.8	3.6667	3.5	0.2857	5.375	2.25	0.0625	0	0.5	2.125	0.9	L	Carbohydrate metabolism	mex-6	mex-6 encodes a CCCH zinc-finger protein highly similar to MEX-5 that functions with MEX-5 to affect embryonic viability, establish soma germline asymmetry in embryos and establish PIE-1, MEX-1, and POS-1 asymmetry in embryos, and also affects formation of intestinal cells; MEX-6 and MEX-5 may act downstream of the PAR proteins.
T25F10.2	2.4286	0.5714	0.8889	-0.0714	2	0	1.0714	0	0	0.75	0.1875	L	Carbohydrate metabolism	dbl-1	dbl-1 encodes a member of the transforming growth factor beta (TGFbeta) superfamily that includes Drosophila decapentaplegic (Dpp) and the vertebrate bone morphogenetic proteins (BMPs); DBL-1 functions as a dose-dependent ligand for the SMA-6 and DAF-4 TGFbeta receptors that ultimately activate the SMA-2, -3, and -4 complex of transcription factors to regulate body length and size, as well as the…
ZC513.6	2.4	1.6	4	0.1667	3.6	0	0.0714	0	0	0	0.8125	L	Carbohydrate metabolism	oma-2	The oma-2 gene encodes a zinc finger protein of the TIS11 finger type that is paralogous to OMA-1; while either oma-1 or oma-2 individually have no obvious mutant phenotype, a normal copy of at least one of these genes is required for oocyte maturation.
C35D10.2	NA	0.4375	NA	0.0833	0.8333	0	NA	NA	-0.1	NA	0.1	L	Carbohydrate metabolism	C35D10.2	none available
F56D2.4	NA	0.5	NA	0.1667	1	0	NA	NA	0	NA	0	L	Carbohydrate metabolism	uev-2	uev-2 encodes a ubiquitin-conjugating enzyme (UBC or E2) variant that contains the characteristic UBC motif, but lacks the critical active-site cysteine residue necessary for catalytic activity; as loss of UEV-2 function via RNA-mediated interference (RNAi) does not result in any abnormalities, the precise role of UEV-2 in C. elegans development and/or behavior is not yet known; based on similari…
W04D2.1	0.6667	2.2857	0.4286	0	4.25	0	0.2222	0	1.3333	0.8333	0	L	Carbohydrate metabolism	atn-1	atn-1 encodes an alpha-actinin homolog.
W03A5.6	NA	0.625	NA	-0.1667	1	0	NA	NA	0.2	NA	0	L	Carbohydrate metabolism	W03A5.6	none available
F33C8.1	1	2	0	0.3333	5.625	0.2222	0.1786	0.1111	0.3889	2.2	1.7143	L	Carbohydrate metabolism	tag-53	tag-53 encodes a protein with high similarity to human Attractin, and affects fertility and locomotion.
K10D2.3	NA	1.1875	NA	0	3.3333	0	NA	NA	0.9	NA	0.9	L	Carbohydrate metabolism	cid-1	none available
K04G7.11	NA	0.8125	NA	0.5	1.6667	0.125	NA	NA	0.6667	NA	0.2	L	Carbohydrate metabolism	K04G7.11	none available
W03A5.1	NA	0.4375	NA	0	1.125	0.25	NA	NA	0.3	NA	0.1	L	Carbohydrate metabolism	W03A5.1	none available
ZK418.5	NA	1.5	NA	0.5	4	0.625	NA	NA	1	NA	0.1667	L	Carbohydrate metabolism	ZK418.5	none available
C50F2.6	-0.9	-0.3333	0	0	0.7857	0.1875	0.1875	0	0	-0.125	0	L	Carbohydrate metabolism	fkb-5	fkb-5 encodes a homolog of human FK506 binding protein 9.
B0393.2	NA	-0.7	NA	0.3333	1.5	0	NA	NA	-0.0833	NA	0.0833	L	Carbohydrate metabolism	rbg-3	none available
Y1A5A.1	NA	-0.1667	NA	0	0.4	0.2	NA	NA	-0.1667	NA	0	L	Carbohydrate metabolism	Y1A5A.1	none available
F14E5.2	-1.3333	0	1.5	0	1.5	0.125	-0.0625	0	0	-0.125	-0.1	L	Carbohydrate metabolism	F14E5.2	none available
F26A1.14	NA	-0.1875	NA	0	2.3333	0	NA	NA	-0.6	NA	-0.4	L	Carbohydrate metabolism	F26A1.14	none available
F18C12.1	0	-0.3333	0	0	1.0714	0.0625	0.1875	0	0	-0.125	-0.4	L	Carbohydrate metabolism	che-3	The dynein heavy chain (DHC) 1b isoform that affects the establishment and maintainance of the structural integrity of sensory cilia and also has a role in intraflagellar transport; it is expressed in ciliated sensory neurons.
M01F1.8	NA	-0.5	NA	-0.25	2	0.1	NA	NA	-0.3	NA	-0.5	L	Carbohydrate metabolism	M01F1.8	none available
R144.6	NA	-0.5	NA	0.4167	1.4	0	NA	NA	-0.2	NA	-0.4	L	Carbohydrate metabolism	R144.6	none available
F21H11.2	NA	-0.6875	NA	0.25	2	0.125	NA	NA	0.6	NA	-0.7	L	Carbohydrate metabolism	F21H11.2	none available
W03A5.7	NA	-0.25	NA	0	1.25	0	NA	NA	0.4	NA	-0.4	L	Carbohydrate metabolism	dnj-24	This gene encodes a protein containing a DnaJ ('J') domain.
C14F5.5	-0.375	0.8571	2.1429	2.1667	4.75	4	4.75	2.75	3.375	NA	0.5	L	Carbohydrate metabolism	sem-5	sem-5 encodes a Src homology (SH) domain 2 and 3-containing protein, orthologous to human GRB2 (OMIM:108355), that functions in multiple signaling pathways during development; these pathways include those regulating sex myoblast migration, muscle membrane extension, vulval induction, fluid balance, viability, and formation of the male tail; SEM-5 acts downstream of the LET-23 epidermal growth fac…
K12H4.1	-0.0714	1.2	1	0.1111	1.625	2.25	1.9286	1.4286	0.8636	0.3889	0.8333	L	Carbohydrate metabolism	ceh-26	ceh-26 encodes a protein that contains a prospero-related homeodomain; expressed in nuclei of the adult head, tail neurons, and one cell in the postdeirids.
ZC395.11	NA	0.25	NA	0.1667	0.5	0.5	NA	NA	0.2	NA	0.2	L	Carbohydrate metabolism	ZC395.11	none available
F29D11.1	0.1667	0.75	2.25	2	3.375	4.8333	2.4	1.0833	1.2857	2.0714	2.25	L	Carbohydrate metabolism	lrp-1	none available
F37A8.2	NA	0.5	NA	0.625	2.5	3.3333	NA	NA	1	NA	0.75	L	Carbohydrate metabolism	F37A8.2	none available
ZK792.6	-0.75	0.5714	1	1.6667	4.6364	5.1667	NA	3.4286	0.7143	5.1667	2.25	L	Carbohydrate metabolism	let-60	let-60 encodes a member of the GTP-binding RAS protooncogene family; let-60 activity is required for viability, vulval development, spicule development, germ line meiotic progression, posterior development of the hypodermis, chemotaxis, sex myoblast migration, and muscle membrane extension; let-60 acts genetically downstream of let-23 with respect to vulval development and upstream of the MAPK pa…
F37C12.3	NA	0	NA	0.6	2.5	2.375	NA	NA	0.1667	NA	0.6	L	Carbohydrate metabolism	F37C12.3	none available
C44H4.7	0.2857	0.5714	0	0.375	4.375	5.3333	2.75	3.5714	3	4	0.5	L	Carbohydrate metabolism	eor-2	eor-2 encodes an unfamiliar protein, similar to CG17233 in Drosophila and KIAA1205 in H. sapiens, required for signal transduction by both RAS and Wnt pathways in both excretory system development and P12 fate specification.
F37C12.17	NA	0	NA	0	0.75	0.625	NA	NA	0.4	NA	0	L	Carbohydrate metabolism	srb-7	none available
C14B1.4	NA	0	NA	-0.25	1.5	1.1875	NA	NA	1.6667	NA	0	L	Carbohydrate metabolism	C14B1.4	none available
C54C6.2	NA	0	NA	0.125	1	1.3	NA	NA	1.5	NA	0.1667	L	Carbohydrate metabolism	ben-1	A beta-tubulin that confers benzimidazole sensitivity.
C25F6.4	0	0.1667	0.3333	0.1875	1.375	1.3333	-0.0385	1	-0.0833	-0.0625	-0.0833	L	Carbohydrate metabolism	C25F6.4	The C25F6.4 gene encodes a protein tyrosine kinase homolog that is also homologous to human RS1.
T24A11.1	NA	0	NA	-0.25	2.3333	2.4	NA	NA	0	NA	0.1667	L	Carbohydrate metabolism	mtm-3	none available
ZC455.10	-2	0	0.1429	0	3.2	2	-0.0455	0	-0.4286	0.6364	-0.0625	L	Carbohydrate metabolism	fkb-4	fkb-4 encodes a peptidylprolyl cis/trans isomerase homologous to mammalian FK506 immunosuppressant-binding protein 9; FKB-4 expression is positively regulated by signaling through the DAF-2 insulin receptor-like pathway and in part, through the activity of the DAF-16 fork-head transcription factor suggesting that FKB-4 could play a role in metabolism and longevity; as loss of FKB-4 function via R…
F49E11.9	NA	0.1429	0	0	1.1667	0.6667	0.0714	0	0	0.125	0.1875	L	Carbohydrate metabolism	scl-1	none available
C32A3.3	NA	0	NA	0	1.6667	1.2222	NA	NA	0	NA	0.3333	L	Carbohydrate metabolism	C32A3.3	none available
K01A11.1	NA	0.1667	NA	0	1.2	1	NA	NA	0	NA	0.1667	L	Carbohydrate metabolism	K01A11.1	none available
C44F1.5	NA	0.1667	NA	-0.125	3.1667	2	NA	NA	0.4167	NA	0	L	Carbohydrate metabolism	acy-3	acy-3 encodes a predicted member of the adenylyl cyclase family with highest similarity to human adenylate cyclase type 5; expressed in the support cells of ciliated neurons, in the head and tail ganglia, in two pairs of neurons in the retrovesicular ganglia, and in the spermatheca.
C05D11.4	-0.0714	0	-0.3333	0.1429	0.6429	0.75	1.5	0	0	-0.125	-0.1	L	Carbohydrate metabolism	let-756	let-756 encodes an fibroblast growth factor (FGF)-like ligand that is required for progression through early larval development; LET-756 is expressed from late embryogenesis to adulthood, with a peak of expression in larvae; with EGL-17, LET-756 is redundantly required to activate EGL-15/FGFR, which in turn activates protein degradation in adult muscle cells; homozygotes for partial loss-of-funct…
M01F1.7	NA	0	NA	1	4	4.8	NA	NA	0	NA	0	L	Carbohydrate metabolism	M01F1.7	M01F1.7 encodes a phosphatidylinositol transfer protein, with a C-terminal DDHD domain, that is orthologous to RETINAL DEGENERATION B (RDGB) in D. melanogaster, as well as other orthologs in mammals (NIR1-3); M01F1.7 is expressed in the egg membrane, the germline, the spermatheca and three pairs of head neurons; while M01F1.7 would be expected to mediate PIP(2) signalling in either neuronal funct…
F11D5.3	0	0	1.5714	0.3333	1.4286	1	5.25	0.1111	0.0556	1.6875	-0.0714	L	Carbohydrate metabolism	F11D5.3	F11D5.3 encodes a putative tyrosine kinase homologous to human RS1 (OMIM:312700, mutated in juvenile X-linked retinoschisis).
D1044.8	NA	0.4375	NA	0.3333	2	1.5	NA	NA	0.3	NA	-0.1	L	Carbohydrate metabolism	D1044.8	none available
F54D8.6	NA	0.375	NA	0.5833	2	1.375	NA	NA	0.2	NA	-0.2	L	Carbohydrate metabolism	F54D8.6	none available
F08F8.3	NA	-0.1875	NA	0	1.6667	1	NA	NA	0	NA	-0.4	L	Carbohydrate metabolism	kap-1	none available
R02F2.8	NA	0.375	NA	0.3333	2.3333	1.25	NA	NA	-0.7	NA	-0.5	L	Carbohydrate metabolism	R02F2.8	none available
C15F1.3	0.5714	0	4	0.6667	4	2.3333	2.7143	0.2857	0.7273	4.1667	0.5	L	Carbohydrate metabolism	tra-2	The tra-2 gene encodes a transmembrane receptor that functions in the sex determination pathway to specify female fates in hermaphroditic XX animals; tra-2 encodes two proteins: TRA-2A, the major protein expressed at all developmental stages, and TRA-2B, a form specific to the hermaphrodite germ line; in hermaphrodites, direct interaction between the TRA-2A intracellular domain inhibits FEM-3 mas…
ZC247.3	-0.0833	-0.0833	0	0	0.375	0.1875	0.3333	0	0	0.3571	0.0833	L	Carbohydrate metabolism	lin-11	lin-11 encodes a predicted LIM homeodomain transcription factor that affects vulval development, neuronal development and fate specification, utse cell differentiation, and fertility; it is expressed in some neurons, the vulva, pi cells and their progeny, and the spermatheca.
F34D10.4	NA	-0.5833	NA	-0.25	5.75	2.8	NA	NA	-0.25	NA	0.5833	L	Carbohydrate metabolism	F34D10.4	none available
ZC302.1	0	0	0.5714	0	4	1.75	1.1364	0	0.1429	3	1.5	L	Carbohydrate metabolism	mre-11	mre-11 encodes a protein orthologous to S. cerevisiae MRE11 and to human MRE11A (OMIM:600814, mutated in ataxia-telangiectasia-like disorder); MRE-11 is required for meiotic recombination and DNA repair in C. elegans, for multigenerational persistence of the germline, and (in conjunction with CHK-2 and SPO-11) for the localization of RAD-51 to foci in late zygotene/early pachytene nuclei.
ZC155.7	NA	-0.0625	NA	0	2.2	0.625	NA	NA	0.3	NA	0.9	L	Carbohydrate metabolism	syn-16	none available
F41F3.2	NA	0	0	0.3333	1	0.5	0.6429	0.2	0	0.1875	0	L	Carbohydrate metabolism	soc-1	none available
C35D10.7	NA	-0.375	NA	0.5	1.6667	1	NA	NA	0	NA	0	L	Carbohydrate metabolism	C35D10.7	none available
F26A3.3	4.1667	0.25	0.3333	0.1667	1.7857	0.6875	2.5625	0	-0.0714	0.2143	0.3333	L	Carbohydrate metabolism	ego-1	The ego-1 gene encodes a homolog of RNA-directed RNA polymerase that is essential for germ-line development.
C14B1.8	NA	0	NA	0.5	4.25	2	NA	NA	0	NA	0.3333	L	Carbohydrate metabolism	C14B1.8	none available
F26F4.7	NA	0.125	NA	-0.2	1.5	0.5714	NA	NA	0	NA	0	L	Carbohydrate metabolism	nhl-2	none available
F58E6.3	2.4	0	0	0	0.5	0.0833	0.0714	0	0	0	0.0714	L	Carbohydrate metabolism	F58E6.3	none available
M01F1.5	NA	0	NA	0	0.75	0.2	NA	NA	0	NA	0.1667	L	Carbohydrate metabolism	M01F1.5	none available
F59A2.6	NA	0	NA	0	1.625	0.5556	NA	NA	0	NA	0.1667	L	Carbohydrate metabolism	F59A2.6	none available
F54D8.1	NA	-0.1875	NA	0.1667	1.3333	0.25	NA	NA	0	NA	0.4	L	Carbohydrate metabolism	F54D8.1	none available
R10E9.1	NA	-0.0833	NA	0.75	3.5	0.9	NA	NA	0	NA	0.8333	L	Carbohydrate metabolism	msi-1	none available
C54D1.6	2.5	3	3.25	0	4.5625	0.3333	5.25	5.3333	3.75	3.4231	2	L	Carbohydrate metabolism	bar-1	bar-1 encodes a beta-catenin; during C. elegans development, BAR-1 likely functions as a transcriptional coactivator whose activity is required for Q neuroblast migration, P12 cell fate specification, and P3.p through P8.p vulval cell fate specification at two different stages of development; in specifying vulval cell fates, bar-1 interacts with Wnt and MAPK signaling pathways to regulate proper …
F09F7.2	NA	1.3125	NA	0.5	3	-0.2857	NA	NA	1.875	NA	1.1	L	Carbohydrate metabolism	mlc-3	mlc-3 encodes an essential myosin light chain; large-scale RNAi screens indicate that mlc-3 activity is required for both embryonic and postembryonic development, as well as for normal locomotion and egg laying.
M142.1	0.7143	0.4	0	0	0.9286	0	0.0625	0	1	-0.125	0	L	Carbohydrate metabolism	unc-119	unc-119 encodes a novel protein that is highly conserved amongst metazoans; unc-119 activity is required for proper development of the nervous system, including axonal branching and fasciculation, and hence, for normal movement, chemosensation, and feeding; unc-119 is expressed pan-neuronally beginning in the early embryo (~60 cells) and continuing through adulthood; although the molecular functi…
C28A5.5	NA	0	NA	0.3333	1.6	0.5	NA	NA	1.75	NA	0.3333	L	Carbohydrate metabolism	C28A5.5	none available
C36A4.5	NA	0	NA	0.25	1.25	0.5	NA	NA	1.4	NA	0.3333	L	Carbohydrate metabolism	C36A4.5	none available
T04A8.2	NA	0	NA	0.1667	1	0.5	NA	NA	2	NA	0.3333	L	Carbohydrate metabolism	srg-11	none available
R107.8	-0.7857	0.3333	0	0	2.375	-0.25	1.4375	0	1.3333	-0.125	1.1	L	Carbohydrate metabolism	lin-12	The lin-12 gene encodes a member of the Notch/LIN-12/glp-1 transmembrane receptor family that affects cell fate specification events during development, notably including the anchor cell, secondary vulval precursor cells, and the embryonic ABplp lineage; its expression is dynamic, including Z1.ppp and Z4.aaa, ABplaa descendants, ABplpa descendants, and the intestinal primordium.
F54F3.1	0	0.1429	0	0	4.625	0.8333	1.4	0.8571	1.75	1.5	0.75	L	Carbohydrate metabolism	nid-1	none available
C34C12.3	NA	0.75	NA	-0.125	3.6667	1.3	NA	NA	1.75	NA	0.25	L	Carbohydrate metabolism	pph-6	none available
F40F4.6	-1	0.4286	0	0	2.2	0	0.2778	0.5556	1.3889	0.0625	0.4286	L	Carbohydrate metabolism	F40F4.6	none available
R151.8	NA	0.3125	NA	-0.25	2	0	NA	NA	0.9	NA	0.3	L	Carbohydrate metabolism	R151.8	none available
F56C9.10	NA	0.125	NA	-0.0833	0.3333	0	NA	NA	0.2	NA	0	L	Carbohydrate metabolism	F56C9.10	none available
R13F6.9	0.1875	0	0	0	1.9167	0	-0.0455	0	1.5556	0.0625	-0.1	L	Carbohydrate metabolism	sma-3	none available
B0280.1	NA	0	NA	0	0.25	0	NA	NA	0.2	NA	0	L	Carbohydrate metabolism	B0280.1	none available
T04A8.1	NA	0	NA	0	0.2	0	NA	NA	0.1667	NA	0	L	Carbohydrate metabolism	srg-10	none available
F52C9.1	NA	0	NA	0	1.5	0	NA	NA	1	NA	-0.1111	L	Carbohydrate metabolism	F52C9.1	none available
F59A2.2	NA	0	NA	0	3.2	0	NA	NA	1.8333	NA	0	L	Carbohydrate metabolism	F59A2.2	none available
F10F2.3	NA	0	NA	0.1667	1	0	NA	NA	1	NA	0	L	Carbohydrate metabolism	F10F2.3	none available
R151.4	NA	0	NA	0.3333	1.5	0	NA	NA	1.2	NA	0.2	L	Carbohydrate metabolism	R151.4	none available
F56D12.5	0.5	0.75	0.75	0	-0.0714	0.4375	0.6875	0	0	-0.125	0.4167	M	Molting cycle	vig-1	none available
T22B11.3	0.25	0.2857	0.4286	0	0.2222	0.3333	0.9545	0.1111	0	0	0.3125	M	Molting cycle	T22B11.3	none available
B0280.12	NA	0.25	NA	0.0833	0.125	0.4375	NA	NA	0	NA	0.4	M	Molting cycle	glr-2	glr-2 encodes an AMPA (non-NMDA)-type ionotropic glutamate receptor subunit; GLR-2 activity is required for mediating the behavioral response to light nose touch and for regulating the frequency with which animals change locomotory direction in response to sensory cues such as food; GLR-2 and GLR-1, a second AMPA-type ionotropic glutamate receptor, can interact to form functional heteromeric chan…
T27F7.1	2.4286	4	2.5	0.1562	4.0833	3.625	2.4375	0.9286	0.3636	0	0.9167	M	Molting cycle	T27F7.1	none available
C09D8.1	0.4286	1	-0.5	0.1429	0.6429	1	0.4375	0	0.0556	-0.125	0.3	M	Molting cycle	ptp-3	ptp-3 encodes a receptor-like tyrosine phosphatase orthologous to the LAR (Leukocyte Common Antigen Related, OMIM:179590) subfamily of receptor-like tyrosine phosphatases that contain extracellular immunoglobulin-like and fibronectin type III domains and have been implicated in linking cell adhesion to intracellular phosphotyrosine levels; PTP-3 plays a role in gastrulation and epidermal developm…
ZK783.1	-0.0714	0.3333	0.1667	0	0.0714	0.25	0.1875	0	0	-0.125	0	M	Molting cycle	fbn-1	ZK783.1 is homologous to human fibrillin-1 (FBN1), which when mutated leads to Marfan syndrome (OMIM:154700).
C26E6.1	NA	1	NA	0.1667	0.1667	1.25	NA	NA	0	NA	0	M	Molting cycle	C26E6.1	none available
R07E5.11	NA	2	NA	0	0	2.6667	NA	NA	0.1667	NA	0.3333	M	Molting cycle	R07E5.11	none available
C03C11.2	0.6667	-0.0833	3.75	0.6111	-0.125	0.9375	0	0	1.25	-0.0714	0.4167	N	NA	fog-3	fog-3 encodes a protein that has similarity, in its N-terminus, to the vertebrate Tob, BTG1, and BTG2 proteins that function in growth control and/or differentiation; in C. elegans, FOG-3 activity is required in the germ line throughout development for initiation and maintenance of spermatogenesis; fog-3 mRNA is expressed at highest levels in the L3, L4, and young adult stages of development, whe…
C34C12.6	NA	0.3	NA	0.75	0	1.3	NA	NA	0.9167	NA	-0.0833	N	NA	C34C12.6	none available
C35D10.15	NA	0.125	NA	0.1667	0	0.5	NA	NA	0.4	NA	0	N	NA	clec-6	none available
F09F7.4	NA	1	NA	0.6667	0	2.25	NA	NA	1.3333	NA	0.8	N	NA	F09F7.4	none available
Y53C10A.12	-0.0833	-0.0833	3.3333	1.8571	1.3571	3.875	2.3125	1	3.8	0.25	1.75	N	NA	hsf-1	hsf-1 encodes the C. elegans heat-shock transcription factor ortholog; HSF-1 functions as a transcriptional regulator of stress-induced gene expression whose activity is required for heat-shock and proteotoxicity response, larval development, innate immunity, and regulation of adult lifespan.
C46F11.2	NA	0.5	NA	0.5	0.5	1.25	NA	NA	1.75	NA	0.6667	N	NA	C46F11.2	C46F11.2 is orthologous to human MITOCHONDRIAL GLUTATHIONE REDUCTASE (GSR; OMIM:138300); GSR deficiency has been associated with hemolytic anemia.
K10D2.5	NA	0.4375	NA	-0.0833	0.1667	3.3	NA	NA	3	NA	1.9	N	NA	K10D2.5	none available
F52B5.5	2.2143	-0.25	0.1667	0	-0.0714	1.3571	0.0625	0	1.1111	-0.125	-0.0833	N	NA	cep-1	cep-1 encodes an ortholog of the human tumor suppressor p53 (OMIM:191170, mutated in Li-Fraumeni syndrome) that promotes DNA damage-induced apoptosis and is required for normal meiotic segregation in the germ line, and affects sensitivity to hypoxia-induced lethality and longevity in response to starvation; CEP-1 is expressed ubiquitously in embryos and in the nucleoli of a subset of pharyngeal c…
T04A8.9	NA	0	NA	0	0	0.5	NA	NA	0.5	NA	0	N	NA	dnj-18	This gene encodes a protein containing a DnaJ ('J') domain.
M01B2.1	0.2857	0	1.7143	0	0	1.25	3.9167	0.5714	0.5556	1.9444	-0.3333	N	NA	kin-30	kin-30 encodes a predicted tyrosine kinase; kin-30 is expressed during larval stages, but has not been detected in adults; the expression of kin-30 was experimentally verified by RT-PCR.
C34E10.7	NA	-0.0625	NA	0	0	0.5	NA	NA	0.1	NA	-0.1	N	NA	cnd-1	cnd-1 encodes a basic helix-loop-helix protein that is most closely related to the vertebrate NeuroD transcription factors; during development, CND-1 is predicted to function as a transcriptional regulator whose activity is required for several aspects of motor neuron fate specification, including cell division patterns, proper spatiotemporal expression of fate-specific markers, and normal axonal…
W02A11.2	0.25	-0.0833	0	0.4286	0.0714	4.125	3.8	0.1429	1.6667	-0.125	-0.0833	N	NA	W02A11.2	none available
C45G9.4	NA	0	NA	0.4167	0.6667	1.75	NA	NA	0.6	NA	-0.2	N	NA	C45G9.4	none available
F26F4.12	NA	-0.125	NA	0.75	0	1.125	NA	NA	0.4	NA	-0.2	N	NA	F26F4.12	none available
F28F9.1	0	0.1429	0.2857	0	0	0.5	-0.0455	0	0	0.75	-0.0625	N	NA	zag-1	zag-1 encodes a homeodomain protein of the ZFH class which consists of a homeodomain flanked by two clusters of C2H2-type zinc fingers and is related to transcriptional repressors encoded by Drosophila zfh-1 and the vertebrate ZEB genes; ZAG-1 is required for locomotion, for neuronal differentiation, and for proper axonal branching and fasciculation; from late embryogenesis through adult stages o…
Y55D5A.5	0	1.5	0	0.125	1.375	3.5	0.1364	0.1429	0	4.0833	0.1667	N	NA	daf-2	daf-2 encodes a predicted receptor tyrosine kinase that is the C. elegans insulin/IGF receptor ortholog; DAF-2 activity is required for a number of processes in C. elegans, including embryonic and larval development, formation of the developmentally arrested dauer larval stage, adult longevity, reproduction, fat storage, salt chemotaxis learning, and response to exogenous stressors such as high t…
Y69H2.12	0	0.4286	2.25	0.1	0	1.8333	0.0556	0	0.1	1.7222	0	N	NA	tag-336	none available
C30B5.3	0	-0.25	0.5	0.1111	0.2692	3	-0.0417	0	0.0455	0.7222	0.6667	N	NA	cpb-2	cpb-2 encodes a cytoplasmic polyadenylation element binding (CPEB) protein homolog, expressed specifically in the spermatogenic germ line; CPB-2 is dispensable for oogenesis, in contrast to CPEBs in vertebrates (Xenopus), arthropods (Drosophila), and molluscs (Spisula), which all participate in oogenesis.
ZK377.2	0	0.1154	0	1.1154	0.4118	4.5	0.3929	0.1111	0.125	-0.0625	-0.0385	N	NA	sax-3	The protein product of sax-3 is homologous to Drosophila ROUNDABOUT; in larval hermaphrodites, SAX-3 is required to confine migrating sex myoblasts to the ventral muscle quadrants during their migration through the body.
C44F1.2	NA	0	NA	0.25	0.25	1.2	NA	NA	0	NA	0.1667	N	NA	C44F1.2	none available
ZK1290.2	0	0	0	0	0.0714	2.625	0.1875	0	0	-0.125	0.3	N	NA	tph-1	tph-1 encodes tryptophan hydroxylase, the enzyme that catalyzes the rate-limiting first step in serotonin biosynthesis; in vivo, tph-1 activity is required for serotonin biosynthesis, and well-fed animals mutant for tph-1 exhibit changes in behavioral and metabolic processes similar to those caused by starvation: slower rates of egg laying and pharyngeal pumping, dauer larval arrest, increased fa…
T20B12.4	NA	0	NA	0	0	0.3333	NA	NA	0	NA	0	N	NA	T20B12.4	T20B12.4 is orthologous to the human gene INTERLEUKIN 2 RECEPTOR, GAMMA (SEVERE COMBINED IMMUNODEFICIENCY) (IL2RG; OMIM:308380), which when mutated leads to disease.
C14B1.9	NA	0	NA	0.25	0.25	3.6667	NA	NA	0.3333	NA	0	N	NA	C14B1.9	none available
R13G10.4	NA	0.1667	NA	0	0.375	5.3333	NA	NA	0.75	NA	-0.0833	N	NA	R13G10.4	R13G10.4 encodes a predicted transmembrane protein orthologous to human ACDP1-ACDP4 and S. cerevisiae MAM3, and paralogous to C01H6.6, C33D12.2, C52D10.12, M02F4.3, and R04E5.2; by orthology with MAM3, R13G10.4 may participate in metal homoeostasis; R13G10.4, MAM3, and ACDP1-ACDP4 belong to a family of proteins (sharing an ACD domain) from bacteria, yeast, plants, and metazoa; murine Acdp1 is a p…
T23F11.5	NA	-0.4	NA	0.4167	0	2.3333	NA	NA	-0.4	NA	-0.2	N	NA	srg-13	none available
R06C1.1	-0.25	-0.0625	0	0	0.3571	1.0625	0.1875	0	0	0.125	0.25	N	NA	hda-3	hda-3 encodes a member of the histone deacetylase family most similar to human histone deacetylase 1 (HD1) that affects radiation sensitivity.
F48E8.7	NA	0.25	NA	0.3333	0.6667	2.5	NA	NA	0.4	NA	0.6	N	NA	skpt-1	This gene encodes a protein containing an F-box, a motif predicted to mediate protein-protein interactions either with homologs of yeast Skp-1p or with other proteins; this gene's encoded protein also contains leucine-rich repeats.
F45E10.1	0	0	0	0	1.5	2.75	1.1	0.4286	0	0.125	0.3	N	NA	unc-53	UNC-53 encodes at least five large (~1200-1600 residue) proteins, orthologous to human NAV1, NAV2/RAINB1 (OMIM:607026), and NAV3, and homologous to Drosophila CG10662; UNC-53 proteins are required for anteroposterior guidance of migrating cells and axons, and for egg-laying, correct backward locomotion, full body size, and male mating; UNC-53 proteins vary in their N-terminal regions but share co…
R13G10.2	NA	0	NA	0	0.75	1.5	NA	NA	0	NA	0.0833	N	NA	amx-1	none available
C16C10.3	NA	0	NA	0	1.2	1.8	NA	NA	0	NA	0	N	NA	C16C10.3	none available
F37C12.15	NA	0	NA	0	0.25	0.375	NA	NA	0	NA	0	N	NA	srb-8	none available
F48E8.6	NA	0.25	NA	0.5	1	1.8	NA	NA	-0.2	NA	0.2	N	NA	F48E8.6	none available
C08H9.8	1.3333	0	0.6667	0	1.3571	3.75	0.1875	4.2857	0	2.125	0.1	N	NA	C08H9.8	none available
C14B1.3	NA	0.1667	NA	0	1.3333	4.25	NA	NA	-0.0833	NA	0.1667	N	NA	C14B1.3	This gene encodes a protein containing an F-box, a motif predicted to mediate protein-protein interactions either with homologs of yeast Skp-1p or with other proteins.
F37C12.10	NA	0	NA	0.2	0.75	2.5	NA	NA	0	NA	0	N	NA	F37C12.10	none available
C46F11.1	NA	0	NA	0	0.625	2	NA	NA	0.3333	NA	0	N	NA	unc-93	A novel putative transmembrane protein that affects muscle contraction and egg-laying; it is predicted to be a component of a two-pore potassium channel complex together with SUP-9 and SUP-10; it is expressed in head neurons including the four SIA neurons.
ZK418.6	NA	-0.125	NA	0.1667	0.75	2	NA	NA	0.3	NA	-0.1	N	NA	ZK418.6	none available
R144.1	NA	0.0714	NA	0.1667	1.6667	4.3333	NA	NA	0.5	NA	0.5	N	NA	klp-6	klp-6 encodes a predicted monomeric kinesin and member of the UNC-104 family.
R07E5.8	NA	0.1667	NA	-0.5	0.6	1.2	NA	NA	0.25	NA	-0.0833	N	NA	cku-80	cku-80 encodes an ortholog of the mammalian XRCC5 gene (also known as Ku autoantigen, 80kD; OMIM:194364), whose product is a subunit of ATP-dependent DNA helicase II and promotes repair by the nonhomologous end-joining pathway; RNA interference of cku-80 results in increased life span though the mechanism seems to be unrelated to nonhomologous end-joining or telomere maintenance; cku-80 is at lea…
C34C12.2	NA	0.1667	NA	0.25	0.3333	0.7	NA	NA	-0.3333	NA	0	N	NA	C34C12.2	none available
W08D2.1	0.4	0	0.8571	0	0.1111	1.5	0.4444	1.2222	-0.75	0.5	0.1875	N	NA	egl-20	egl-20 encodes a member of the WNT family of developmental signaling proteins that affects migration of QL and QR and their descendents; expressed in muscle and epidermal cells at the posterior of the worm.
ZK1058.9	NA	-0.1667	NA	0.25	0.5	2.3571	NA	NA	-1	NA	-0.3333	N	NA	ZK1058.9	none available
Y47G6A.5	-0.0833	-0.0833	0	0	0.0714	0.6875	0.7	0.5714	0.2857	-0.125	0.4167	N	NA	Y47G6A.5	none available
C14B1.10	NA	-0.5	NA	0.75	0.5625	2.5	NA	NA	1.1667	NA	1.3333	N	NA	C14B1.10	none available
M88.3	NA	-0.6667	NA	0.5	0	1	NA	NA	0.3333	NA	0.8333	N	NA	M88.3	none available
C03C10.1	3	0	2	0	0.0714	1	1.0625	0	0	-0.125	0.3	N	NA	kin-19	kin-19 encodes a serine/threonine kinase orthologous to human casein kinase I, alpha 1 (CSNK1A1, OMIM:600505); KIN-19 appears to be a component of the non-canonical Wnt signaling pathway that regulates endoderm formation in the early embryo; kin-19(RNAi) and mom-2(RNAi) enhance apr-1(RNAi), but not RNAi of each other.
F13B10.1	NA	0	NA	0.25	0.125	1.8571	NA	NA	-0.0833	NA	0.6667	N	NA	tir-1	tir-1 encodes a protein that may be involved in apoptosis: from N- to C-terminus, it has three domains; the first two are sterile alpha motif (SAM) domains; the last is a Toll-interleukin 1 (IL1) receptor (TIR) domain.
T20H4.4	NA	-0.3125	NA	-0.125	0	1	NA	NA	-0.3	NA	0.3	N	NA	adr-2	adr-2 encodes an adenosine deaminase that acts on RNA (ADAR); ADARs are RNA-editing enzymes that deaminate adenosines to create inosines in double-stranded RNA (dsRNA); adr-2 is expressed ubiquitously in early embryos, as well as in the germline of early adults; ADR-2 is required for ADAR activity in vivo, and for normal chemotaxis.
C53D6.2	0	0	1	0	0	0.1667	-0.05	0	0	0.25	0.0625	N	NA	unc-129	The unc-129 gene encodes a member of the TGF-beta family of secreted growth factor signaling molecules; UNC-129 is required for proper axonal guidance of commissural motorneurons and for proper migration of the distal tip cells of the somatic gonad; UNC-129 is expressed in dorsal body wall muscle and at present does not appear to act through the known TGF-beta type I and II receptors.
K01A11.2	NA	-0.3333	NA	0.25	0.375	4.25	NA	NA	0	NA	2	N	NA	K01A11.2	none available
F57B7.4	0	0	0.2857	0	0	0.1667	-0.0455	0.1	0	0.2727	0.125	N	NA	mig-17	mig-17 encodes a secreted metalloprotease that is a member of the ADAM (A Disintegrin And Metalloprotease) protein family; MIG-17 activity is required for proper migration of gonadal leader cells, namely the hermaphrodite distal tip cells (DTCs) and the male linker cell (MLC); a MIG-17::GFP translational fusion protein is first detected in late embryos with expression continuing through adulthood…
T23F11.3	NA	0	NA	0	0	0.25	NA	NA	0	NA	0.1667	N	NA	cdka-1	none available
ZK418.7	NA	0	NA	0.3333	0	2.6667	NA	NA	0	NA	2.3333	N	NA	ZK418.7	none available
K04G2.8	0	-0.3333	0	0	0.3571	0.4375	0.0625	0	0.2222	0	0.2	O	NA	2003-03-31	The apr-1 gene encodes an ortholog of human APC (OMIM:175100, mutated in familial adenomatous polyposis) that is required for germline fertility, the control of homeodomain expression (CEH-13 and LIN-39) during embryogenesis and vulval development, and for the migration and elongation of hypodermal cells during embryo morphogenesis; APR-1 is thought to reside in adherens junctions, while also sti…
C07H6.7	0.2143	0	0	0	1.3571	1.125	1.1	0	0.8889	0	0.7	O	NA	lin-39	lin-39 encodes a homeodomain protein homologous to the Deformed and Sex combs reduced family of homeodomain proteins; lin-39 is required cell autonomously for specification of mid-body region cell fates, including those of the VC neurons and the vulval precursor cells (VPCs), during postembryonic development; lin-39 activity is also required for normal migration of the QR, and to a lesser extent …
ZK418.9	NA	-0.375	NA	-0.3333	0.75	0.5	NA	NA	0.8	NA	0.6	O	NA	ZK418.9	ZK418.9 encodes two proteins by alternative splicing, belonging to an ancient family of single-stranded nucleic acid-binding proteins, that are predicted to regulate gene expression through binding either mRNA or (locally) single-stranded DNA; they are most likely to specifically bind one or more discrete mRNAs and regulate their spatial localization or alternative splicing.
ZC155.2	NA	-0.5625	NA	0	0	0.25	NA	NA	0.3	NA	0.3	O	NA	ZC155.2	none available
C28A5.6	NA	-0.25	NA	-0.4167	0	0.2	NA	NA	0.0833	NA	-0.0833	P	NA	C28A5.6	none available
ZK1058.6	NA	-0.4167	NA	-0.25	0	0.5	NA	NA	0	NA	0	P	NA	nit-1	none available
T04A8.5	NA	0	NA	0	0	0	NA	NA	0	NA	0	P	NA	T04A8.5	none available
H38K22.3	NA	0	NA	0	0	0	NA	NA	0	NA	0	P	NA	tag-131	none available
R10E9.3	NA	0	NA	0	0	0	NA	NA	0	NA	0	P	NA	R10E9.3	none available
F26A1.15	NA	0	NA	0	0	0	NA	NA	0	NA	0	P	NA	acbp-7	none available
F26F4.3	NA	0	NA	0	0	0	NA	NA	0	NA	0	P	NA	rom-1	none available
C36A4.1	NA	0	NA	0	0	0	NA	NA	0	NA	0	P	NA	cyp-25A1	none available
F26A1.7	NA	0	NA	0	0	0	NA	NA	0	NA	0	P	NA	F26A1.7	none available
C01A2.4	-0.5	-0.0833	0	0	0.0714	-0.0625	-0.0625	0	0	-0.125	0.0833	P	NA	C01A2.4	none available
K10G6.1	-0.0833	-0.0833	0.1667	0	0.0714	-0.0625	0.0625	0	0	-0.125	0.0833	P	NA	lin-31	lin-31 encodes a winged helix (WH)-like transcription factor that is a member of the HNF3/Forkhead family of DNA-binding proteins; LIN-31 acts as a tissue-specific effector of MAP kinase-mediated signaling in the vulva; when MAP kinase is inactive, LIN-31 forms a complex with LIN-1/Ets that inhibits vulval cell fates; upon MAP kinase activation (vulval induction), LIN-31 becomes phosphorylated, d…
C27F2.6	NA	0	NA	0	0	-0.0625	NA	NA	0	NA	0	P	NA	C27F2.6	none available
F17C8.1	NA	0.0833	NA	-0.5833	0.2	0	NA	NA	0	NA	-0.6667	P	NA	acy-1	The acy-1 gene encodes a protein with 40% identity to mammalian adenylyl cyclases, most closely related to the divergent mouse isoform type IX, that affects viability, muscle contraction, locomotion, and molting; it acts genetically downstream of gsa-1 and is expressed in excitable cells.
B0285.3	NA	0	NA	-0.0833	0	0	NA	NA	0	NA	0	P	NA	B0285.3	none available
C38D4.5	NA	0.3333	NA	-0.75	0.4	0	NA	NA	-0.0833	NA	0	P	NA	tag-325	none available
C35D10.11	NA	-0.125	NA	-0.3333	0.3333	0	NA	NA	0	NA	0	P	NA	C35D10.11	none available
VB0393L.2	NA	-0.1667	NA	-0.5	0.8	0	NA	NA	0	NA	0	P	NA	VB0393L.2	none available
R144.5	NA	0	NA	-0.6667	1	0.125	NA	NA	0.6	NA	0	P	NA	R144.5	none available
C27A7.4	0	0	0	0	0.5714	0.5	0.8636	0.3	-0.75	0.2727	0.125	P	NA	che-11	che-11 encodes a large, unfamiliar protein with orthologs in vertebrates and arthropods (e.g., KIAA0590 and CG11838-PA) and in Chlamydomonas (IFT140), as well as distant similarity to OSM-1 and ZK520.1; che-11 is required for normal synthesis of sensory cilia (via intraflagellar transport) in sensory neurons, osmotic avoidance, and dauer formation.
T03D8.1	0	0	0	0	0.1111	0.3333	0.1364	0	-0.5	0	0.1875	P	NA	num-1	none available
R10E4.11	NA	-0.0833	NA	0	0	0	NA	NA	-0.1667	NA	0.0833	P	NA	R10E4.11	none available
B0261.2	0	-1	1.3333	0.2857	0.2143	0.1875	-0.0625	0	-0.1667	2	-0.4167	Q	NA	let-363	let-363 encodes, by alternative splicing, two large (>2600-residue) proteins with C-terminal similarity to phosphatidylinositol kinase (PIK); LET-363 proteins are orthologous to S. cerevisiae Tor1p and Tor2p and human FRAP1 (OMIM:601231, mammalian target of FKBP12-rapamycin); LET-363 proteins are required for progression through the L3 stage of larval development and are thought to generally stim…
C28A5.3	NA	-1.0833	NA	0.3333	0	0.4	NA	NA	0	NA	-0.4167	Q	NA	nex-3	nex-3 encodes an annexin, a member of a family of calcium-dependent phospholipid binding proteins; by homology, NEX-3 could function in a number of processes, such as membrane fusion, cytoskeletal interactions, and intracellular signaling; however, as loss of nex-3 function via RNA-mediated interference (RNAi) does not result in any abnormalities, the precise role of NEX-3 in C. elegans developme…
F17C8.2	NA	-0.5	NA	0	0	0	NA	NA	0	NA	0	Q	NA	col-89	none available
F56D1.4	-0.3571	-0.5833	0.5	0	0.2143	0.0625	-0.0625	0.1111	0	-0.125	-0.5833	Q	NA	clr-1	A receptor tyrosine phosphatase that negatively regulates the FGF receptorsignaling pathway; it localizes to the plasma membrane.
T04A8.15	NA	-0.3333	NA	0	0.1	0.2	NA	NA	0	NA	-0.3333	Q	NA	T04A8.15	none available
C36E8.3	NA	-0.5	NA	0.25	0.4	0.4	NA	NA	0	NA	-0.1667	Q	NA	C36E8.3	none available
F54D8.3	NA	-0.1875	NA	0.0833	0.3333	0.5	NA	NA	-0.2	NA	-0.2	Q	NA	alh-1	alh-1 is orthologous to the human gene ALDEHYDE DEHYDROGENASE 2, MITOCHONDRIAL (ALDH2; OMIM:100650), in which a polymorphism can lead to acute ethanol intolerance.
B0393.5	NA	-0.25	NA	0.5833	0	1.2	NA	NA	-0.4167	NA	-0.6667	Q	NA	B0393.5	none available
T04A8.4	NA	-0.4167	NA	0.5	0	0.6667	NA	NA	-0.5833	NA	-0.75	Q	NA	tag-243	none available
Y69H2.11	1.7143	-0.2	0.7143	0	0.125	0	1	0	-0.6667	0.8333	-0.75	R	Cation channel activity	Y69H2.11	none available
C38D4.4	NA	-0.25	NA	0.0833	0	0	NA	NA	-0.4167	NA	-0.25	R	Cation channel activity	C38D4.4	none available
R10E4.5	NA	-0.5833	NA	0.25	0.2	0	NA	NA	-0.5833	NA	-0.4167	R	Cation channel activity	nth-1	none available
F17C8.6	NA	-0.5	NA	-0.5833	0	0	NA	NA	-0.5	NA	-0.5	R	Cation channel activity	F17C8.6	none available
T04A8.13	NA	0.25	NA	0.5	-0.1	0	NA	NA	0	NA	-1		NA	T04A8.13	none available
