# Supplementary material for: A global analysis of genetic interactions in Caenorhabditis elegans
Source: J Biol. 2007 Sep 26;6(3):8. doi: 10.1186/jbiol58 (PMC2373897; doi:10.1186/jbiol58)
Supplement: Additional data file 9 — Genes and functional annotations for all subnetworks. [file jbiol58-S9.xls]

## Sheet: Subnetworks
Subnetwork Id *	Gene Count	Link Count	Function	Significance (Log)	Genes
E71	68	1659	unknown	-	gst-9,msp-113,msp-142,msp-152,msp-19,msp-31,msp-32,msp-33,msp-36,msp-40,msp-45,msp-50,msp-51,msp-53,msp-55,msp-56,msp-57,msp-59,msp-63,msp-65,msp-74,msp-76,msp-77,msp-79,msp-81,nspa-3,nspa-8,nspa-9,srb-13,srw-63,ssp-11,ssp-16,C02F5.5,C04G2.9,C05B5.2,C16C8.6,C24D10.8,C25A8.1,C31A11.2,C35D10.11,C35D10.2,D1053.5,F11G11.8,F26B1.1,F27C1.1,F42E8.2,F44D12.3,F44D12.5,F44D12.7,F53B6.4,K07F5.5,R13H9.1,T04A…
E62	67	1293	unknown	-	dod-23,egg-1,egg-2,inx-8,inx-9,nas-20,thn-2,B0244.9,B0513.4,C03E10.6,C08F11.11,C08F11.12,C10G8.4,C17G1.2,C17H12.11,C25A8.4,C35B1.4,C41G11.1,C44B12.1,C44B7.5,C45B2.1,C51G7.G,C53B7.2,D1054.10,D1054.11,D1086.6,D1086.7,E02H9.7,F08F1.4,F17E9.2,F17E9.4,F25E2.2,F40F12.1,F54F7.3,F57C2.4,F59D8.D,F59D8.F,JC8.8,K03H1.4,K04C1.5,K07A1.13,K07A1.6,M199.4,T13F3.6,T22B7.7,W02D9.5,W02D9.6,W02D9.7,W03F11.1,W09C3.7,…
E70	68	1156	unknown	-	gsp-4,msp-10,msp-3,msp-49,msp-64,msp-78,ssp-10,ssp-19,ssq-4,sss-1,sss-2,AH10.1,B0205.10,B0379.2,C06A8.6,C10G11.8,C10G11.9,C14C10.1,C14C11.1,C18G1.9,C24D10.7,C25G4.6,C27D6.3,C28D4.4,C28D4.5,C36B1.10,C38C3.3,C48E7.7,F07A5.2,F11G11.9,F17E9.5,F20D6.6,F21H7.5,F32A11.3,F36D3.4,F44D12.4,F46A9.1,F49C12.15,F52H3.6,F58A6.9,K05F1.9,K06A5.2,R07E5.15,R09E10.6,R13H9.5,T10E9.4,T16A9.5,T22B3.3,T23B3.5,T23F11.2,T…
E122	51	1134	lipid transport	-9.5409	chs-1,cli-2,dod-23,inx-8,tbh-1,thn-2,vit-1,vit-2,vit-5,vit-6,C03E10.6,C08F11.11,C08F11.12,C10G8.4,C39D10.7,C41G11.1,C44B12.1,C44B12.5,C53B7.2,COL-19 ,D1054.11,F17E9.4,F20H11.5,F48E3.4,F49E12.1,F53H4.2,F55B11.2,F56B6.1,F57C2.4,F59D8.A,F59D8.C,F59D8.E,K03H1.4,K07A1.6,R06C7.4,T27A10.4,W02D9.6,W02D9.7,Y40H7A.10,Y45F10C.2,Y45F10C.4,Y57G11B.5,Y62H9A.3,Y62H9A.5,Y62H9A.6,Y77E11A_3443.F,Y77E11A_3443.I,ZC3…
E172	50	1130	chitin metabolism	-4.0894	cej-1,cey-2,cey-3,cyb-2.1,fem-3,gln-5,gln-6,mex-5,mex-6,oma-1,oma-2,puf-3,puf-5,puf-7,rme-2,spn-4,syp-2,tag-319,B0280.5,C01G8.1,C14B1.9,C17E4.3,C28C12.2,C30F12.4,C31H1.8,C38D4.4,C41G7.3,D1081.7,F08G5.1,F22B3.4,F44F4.2,F52E1.10,F56C9.3,H02I12.1,H02I12.5,R119.7,R12E2.10,T01C3.3,T05F1.2,T19B10.6,T21E3.1,T22D1.5,T25E12.5,Y17G9B.A,Y18D10A.11,Y38F2A_6126.G,Y39E4B.5,Y45F10C.3,Y48G1C_55.G,Y62E10A.N
E102	55	982	formation of primary germ layer	-3.4123	cyb-2.1,daf-18,gln-6,ima-1,mex-1,mex-5,mex-6,mom-2,nos-2,oma-1,oma-2,pos-1,puf-5,sip-1,spn-4,zhp-3,zif-1,C05C10.5,C08F8.3,C17E4.3,C17E7.4,C17E7.9,C17F4.5,C25A1.8,C30F12.4,C36B1.11,C37C3.9,C50B6.2,DAF-18 ,E02H4.6,F02H6.3,F08F3.6,F08G5.1,F14D7.2,F14H3.6,F30F8.3,F32D1.7,F33G12.4,F52B5.2,K10B2.3,R04D3.2,R09F10.8,T05B9.1,T05F1.2,T09B4.1,T12G3.6,T19B10.6,T21C9.13,T25E12.5,W02F12.3,Y18D10A.11,Y45F10C.3,…
E114	50	907	chitin metabolism	-6.3821	cej-1,cey-2,htp-1,plk-3,polk-1,puf-7,rme-2,tdc-1,zim-1,zim-2,zim-3,B0261.7,B0280.5,C01G8.1,C14B1.9,C14C11.2,C18G1.4,C27D9.1,C31H1.8,C38D4.4,C41G7.3,C42C1.8,D1081.7,F22B3.4,F33E11.2,F35C11.5,F44F4.2,F54D5.9,F54E12.2,F56C9.3,F56C9.6,H02I12.1,H02I12.5,R02F2.4,R119.7,R12E2.10,T01C3.3,T01H3.4,T02E1.3,T10C6.8,T13F2.6,T21E3.1,T22D1.5,T24D1.3,Y17G9B.A,Y38F2A_6126.G,Y39E4B.5,Y43E12A.3,Y48G1C_55.G,ZC317.7
E76	45	855	lipid transport	-9.059	col-181,col-184,col-19,col-8,egg-1,egg-2,inx-9,tbh-1,vit-1,vit-2,vit-5,vit-6,B0513.4,C17G1.2,C25A8.4,C35B1.4,C39D10.7,C44B12.5,C44B7.5,COL-19 ,D1054.10,D1086.6,F20H11.5,F48E3.4,F49E12.1,F53H4.2,F54F7.3,F56B6.1,F59D8.A,F59D8.C,F59D8.D,F59D8.E,F59D8.F,K04C1.5,R06C7.4,T27A10.4,W02D9.5,W03F11.1,W09C3.7,Y37D8A.19,Y62H9A.4,Y75B12B.1,Y77E11A_3443.F,Y77E11A_3443.I,ZK813.3
E42	54	740	protein biosynthesis	-42.2765	rpl-11.1,rpl-13,rpl-14,rpl-15,rpl-16,rpl-19,rpl-20,rpl-21,rpl-22,rpl-23,rpl-24.1,rpl-26,rpl-28,rpl-29,rpl-31,rpl-33,rpl-35,rpl-36,rpl-38,rpl-41,rpl-43,rpl-6,rpl-9,rps-1,rps-10,rps-11,rps-12,rps-13,rps-14,rps-16,rps-18,rps-19,rps-21,rps-22,rps-23,rps-24,rps-26,rps-27,rps-29,rps-30,rps-4,rps-5,rps-8,rps-9,tct-1,H06I04.A,H06I04.F,Y17G9B.E,Y24D9A.D,Y38F2A_9208.A,Y48G8A_3945.C,Y53G8B_1025.A,Y65B4BR.5,…
E75	42	692	lipid binding	-3.7517	cli-2,dod-23,far-2,inx-8,lbp-2,thn-1,thn-2,C03E10.6,C08F11.11,C08F11.12,C10G8.4,C17H12.11,C41G11.1,C44B12.1,C53B7.2,D1054.11,D1086.7,E04F6.8,F17E9.4,F25E2.2,F55B11.2,F57C2.4,JC8.8,K03H1.4,K07A1.6,T06G6.11,W01F3.2,W02D9.6,W02D9.7,Y37D8A.21,Y40H7A.10,Y40H7A.9,Y45F10C.2,Y45F10C.4,Y57G11B.5,Y62H9A.3,Y62H9A.5,Y62H9A.6,ZC373.2,ZK105.F,ZK813.1,ZK813.2
E115	44	642	meiosis	-4.6671	apc-10,bir-2,cey-3,fem-3,fog-2,gln-5,gna-2,him-3,inx-14,klc-1,mei-2,nxf-2,puf-3,skr-17,spo-11,syp-2,syp-3,tag-319,B0304.2,C03D6.6,C08C3.2,C14B1.2,C16A11.6,C16C8.16,C16C8.4,C28C12.2,D2030.7,F07H5.10,F14D2.4,F18A1.7,F27C8.6,F32D1.6,F52E1.10,F55A11.8,F57C2.3,K08F4.3,R06C7.9,T05G5.7,W05F2.3,Y102A5C.1,Y110A2A_4083.A,Y32F6A.1,Y62E10A.N,ZK938.7
E83	43	608	chitin metabolism	-2.6001	bir-2,cej-1,cey-2,gln-5,gna-2,inx-14,mei-2,puf-7,rme-2,skr-17,tag-319,B0280.5,C01G8.1,C14B1.2,C14B1.9,C16A11.6,C16C8.4,C31H1.8,C34G6.5,C41G7.3,D1081.7,D2030.7,F14D2.4,F18A1.7,F22B3.4,F27C8.6,F33E11.2,F35C11.5,F44F4.2,F52H3.4,F55A11.8,F56C9.3,H02I12.5,R119.7,R12E2.10,T02E1.3,T05G5.7,T21E3.1,T24C4.1,W05F2.3,Y102A5C.1,Y39E4B.5,ZK938.7
E66	47	541	chromosome segregation	-3.606	cey-3,cyn-9,fem-3,him-3,hop-1,htp-1,nxf-2,plk-3,polk-1,puf-3,spo-11,syp-2,syp-3,tdc-1,zim-1,zim-3,B0261.7,C14C11.2,C28C12.2,C38D4.4,C42C1.8,C55B7.11,D1086.4,F07H5.10,F21F3.4,F49E8.2,F52E1.10,F55G1.6,F56C9.6,F57C2.1,H02I12.1,K06B9.2,K08F4.3,K11H3.4,R02F2.4,R06C7.9,T01C3.3,T10C6.8,T12C9.4,T13F2.6,T22D1.5,T24D1.3,Y17G9B.A,Y38F2A_6126.G,Y43E12A.3,Y47G6A_240.C,Y62E10A.N
E167	35	485	chromosome segregation	-3.5091	cej-1,cey-2,cey-3,fem-3,him-3,nxf-2,puf-3,puf-7,rme-2,spo-11,syp-2,syp-3,zim-2,B0280.5,C01G8.1,C14B1.9,C18G1.4,C27D9.1,C28C12.2,C31H1.8,C41G7.3,D1081.7,F22B3.4,F33E11.2,F35C11.5,F44F4.2,F52E1.10,F56C9.3,H02I12.5,K06B9.2,K08F4.3,R06C7.9,R12E2.10,Y62E10A.N,ZC317.7
E65	43	462	protein amino acid dephosphorylation	-2.4873	cyp-31a1,cyp-31a2,gld-1,gln-5,htp-3,ima-2,puf-6,puf-7,rme-2,zim-2,B0238.9,B0280.5,C01G8.1,C14B1.7,C14B1.9,C16C10.3,C18G1.4,C27D9.1,C31H1.8,C34B2.7,C41G7.3,D1081.7,F20A1.9,F22B3.4,F33E11.2,F35C11.5,F44F4.2,F54D5.9,F54E12.2,F56C9.3,F57C2.2,H02I12.5,M01A10.1,R119.7,R12E2.10,T01H3.4,T02E1.3,T21E3.1,W01A11.2,Y39E4B.5,Y48G1C_55.G,Y62E10A.O,ZC317.7
E27	41	425	formation of primary germ layer	-3.685	daf-18,ify-1,ima-1,mex-1,mom-2,nos-2,pch-2,sgo-1,zhp-3,C05C10.5,C08F8.3,C17E7.4,C25A1.8,C25A1.9,C36B1.11,C37C3.9,C50B6.2,DAF-18 ,E02H4.6,F09G2.8,F21D5.1,F26A1.1,F26H11.4,F30F8.3,F32D1.7,F33G12.4,F37A4.9,F45F2.11,F52B5.2,F52D2.2,F54D10.5,F54D10.7,K10B2.3,R09F10.8,T05B9.1,T09B4.1,W02F12.3,W03C9.2,Y11D7A.12,ZK829.9,ZK858.3
E61	32	395	lipid transport	-9.5409	col-119,col-122,col-140,col-178,col-179,col-181,col-184,col-19,col-8,tbh-1,vit-1,vit-2,vit-5,vit-6,C39D10.7,C44B12.5,COL-19 ,F20H11.5,F48E3.4,F49E12.1,F53H4.2,F55B11.2,F56B6.1,F59D8.A,F59D8.C,F59D8.E,R06C7.4,T05A1.3,T27A10.4,Y77E11A_3443.F,Y77E11A_3443.I,ZK813.3
E4	40	391	positive regulation of body size	-13.3221	col-10,col-107,col-117,col-12,col-125,col-126,col-127,col-13,col-130,col-133,col-144,col-145,col-146,col-154,col-155,col-156,col-157,col-161,col-17,col-180,col-34,col-39,col-41,col-65,col-73,col-77,col-90,col-91,col-92,col-93,col-94,dpy-13,dpy-4,dpy-5,ptr-18,ram-2,rol-6,sqt-1,sqt-2,COL-17
E78	35	387	protein amino acid phosphorylation	-2.7754	gln-2,gsp-3,spe-11,ssp-31,B0379.7,C01G10.14,C04G2.8,C24D10.2,C25D7.1,C39H7.1,C43G2.3,C45G9.4,C45G9.9,C54G4.3,E03H12.5,F08H9.2,F31E8.5,F32H2.7,F36H12.11,F40H6.1,F44F4.10,F58E6.5,K08C9.2,R10E9.2,R13H9.6,T02E1.6,T21G5.4,T27A3.4,W09D6.4,Y106G6E.2,Y38H8A.3,Y73F8A.K,ZK265.3,ZK637.12,ZK938.1
E68	38	352	cell differentiation	-2.1176	cyb-2.1,gln-6,mex-5,mex-6,oma-1,oma-2,pos-1,puf-5,sip-1,spn-4,zif-1,B0393.6,C04B4.2,C17E4.3,C17F4.5,C30F12.4,F02E8.4,F02H6.3,F08F3.6,F08G5.1,F14D7.2,F14H3.6,F26H9.1,F31F6.3,K02B9.1,R04D3.2,R04D3.3,T05F1.2,T11F8.1,T12G3.6,T19B10.6,T21C9.13,T25E12.5,Y18D10A.11,Y45F10C.3,Y47G6A_240.B,Y4C6A.G,ZC308.4
E67	37	335	unknown	-	bir-2,cej-1,cey-2,fog-2,gna-2,hus-1,inx-14,klc-1,mei-2,msh-4,skr-17,taf-11.2,tag-319,C03D6.6,C08C3.2,C14B1.2,C16A11.6,C16C8.4,C29A12.1,D2030.7,EEED8.14,F14D2.4,F18A1.7,F27C8.6,F32D1.6,F52H3.4,F55A11.8,F57A10.4,F57C2.3,T05G5.7,W05F2.3,Y102A5C.1,Y110A2A_4083.A,Y11D7A.7,Y32F6A.1,ZC155.4,ZK938.7
E6	36	318	unknown	-	C05D12.5,C24H12.1,C32B5.14,C52E2.I,F08D12.9,F10G2.4,F14B6.1,F14B6.3,F15B10.3,F38C2.5,F38C2.7,F45C12.11,F45D11.A,F53C3.2,F55C9.10,F56A8.8,F56F4.1,F58E1.11,F58E1.9,K05F6.7,M01D1.3,R04A9.5,R07C3.5,R11.4,T11B7.1,T17A3.4,T17A3.6,T26E3.8,W04A8.5,Y106G6D.2,Y116A8C.17,Y25C1A.6,Y43F11A.4,Y46G5.GG,Y47D7A_138.D,Y56A3A.10
E14	35	307	behavior	-3.3395	dpy-2,dpy-7,fkb-5,grl-15,grl-7,mlt-11,mlt-9,noah-1,noah-2,pqn-32,pqn-46,ptr-4,sym-1,sym-5,wrt-1,wrt-10,wrt-2,C26B9.3,DPY-7 ,F01D5.6,F09F9.2,F22F4.1,F44E2.4,F56D3.1,H03E18.1,H42K12.3,K08B12.1,R07E3.6,R74.2,T19A5.3,W04G3.2,W04G3.3,W04G3.8,W08A12.3,Y71G12A_201.A
E72	35	303	phosphorus metabolism	-3.5266	gln-2,gsp-3,ssp-31,ssp-9,ssq-2,B0218.7,B0379.7,C04G2.8,C05C12.5,C16A11.7,C25D7.1,C39H7.1,C41G7.6,C43F9.6,C43G2.3,C45G9.4,C54G4.3,E03H12.5,E03H12.7,F36H12.11,F36H12.8,F36H12.9,F40H6.1,F58A6.5,K08C9.2,R13H9.6,T21G5.4,T23B7.1,T27A3.4,T27A3.5,W09D6.4,Y106G6E.2,ZK546.7,ZK637.12,ZK938.1
E124	25	262	unknown	-	skr-12,skr-13,B0281.5,C08F1.6,F14B6.3,F15B10.3,F28D1.2,K02B12.2,K05F6.7,M116.4,R07C3.6,R11.4,R52.1,T04B8.3,T05D4.2,T11B7.1,T16A1.8,T17A3.4,W04A8.5,Y106G6D.2,Y46G5.I,Y46G5.J,Y47D7A_138.D,Y56A3A.10,Y56A3A.15
E131	23	231	chitin metabolism	-3.3128	bir-2,cej-1,fog-2,gln-5,gna-2,htp-1,inx-14,mei-2,skr-17,tag-319,C14B1.2,C16A11.6,C16C8.4,D2030.7,F18A1.7,F27C8.6,F56C9.6,H02I12.1,T01C3.3,T22D1.5,T24D1.3,Y17G9B.A,Y38F2A_6126.G
E43	30	225	protein biosynthesis	-22.8607	eft-2,eft-3,eft-4,rpa-0,rpl-1,rpl-10,rpl-12,rpl-17,rpl-18,rpl-2,rpl-3,rpl-30,rpl-32,rpl-4,rpl-5,rpl-7,rpl-7a,rps-0,rps-2,rps-3,rps-6,tag-210,C37C3.2,D2096.8,F01G10.1,F17C11.9,F54H12.6,K04D7.1,R07H5.8,Y37E3.8
E49	30	222	gametogenesis	-3.3326	byn-1,lpd-7,ngp-1,nst-1,rpl-24.2,tag-151,tag-242,B0511.6,C02F5.3,C14B1.5,C15H11.9,C16A3.4,C16A3.6,C24H12.4,C47E12.7,E02H1.1,F10E7.5,F30A10.9,F36A2.2,F44G4.1,F53F4.11,M01B12.5,R07E5.10,T07A9.9,T23G7.3,T25G3.3,W09C5.1,Y113G7B.17,Y53C12B.2,ZK945.3
E160	24	167	generation of precursor metabolites and energy	-13.4227	atp-2,cyc-1,fum-1,isp-1,mev-1,tag-55,tag-61,tag-99,C05G5.4,C34B2.8,E04A4.7,F01G4.6,F27C1.7,F27D4.1,F43G9.1,F53F4.10,H28O16.1,K01H12.2,K04G7.4,LLC1.3,R53.4,T02H6.11,T10E9.7,Y37D8A.14
E16	25	155	lipid metabolism	-2.1099	clec-1,clec-48,cpr-1,cpr-4,far-6,fat-2,fat-6,lec-8,lys-4,lys-6,lys-7,C05C10.4,C28C12.6,F22H10.3,F28A12.4,F31F7.1,F35C5.5,F35C5.8,F52E1.5,M01A10.5,T15B7.1,T15B7.9,T21H3.1,ZK1320.2,ZK6.7
E50	23	131	gametogenesis	-6.8308	dnj-17,rbd-1,tag-345,C05C8.2,C18A3.3,C44E4.4,F11A10.2,F19F10.9,F27C1.6,F27D4.4,F32E10.1,F54C9.9,F58B3.4,K12H4.3,R05D11.4,R05H10.2,T04A8.6,T06E6.1,W01B11.3,Y49F6B.2,ZC434.4,ZK1127.5,ZK546.14
E144	21	126	nitrogen compound metabolism	-2.0641	bir-2,cyn-9,gln-5,gna-2,inx-14,mei-2,plk-3,polk-1,tag-319,tdc-1,zim-1,zim-3,B0261.7,C14C11.2,C38D4.4,C42C1.8,D2030.7,F27C8.6,R02F2.4,T10C6.8,T13F2.6
E21	22	117	generation of precursor metabolites and energy	-8.4226	alh-1,cyc-1,ech-6,fum-1,B0250.5,C14F11.1,F01G4.6,F15D3.6,F23C8.5,F27D4.1,F43G9.1,F53F4.10,K06A5.6,K08E3.5,LLC1.3,R05F9.6,R07E5.13,R12C12.1,T05H4.5,T25B9.9,Y37D8A.14,ZK829.4
E64	22	116	unknown	-	cli-2,hsp-43,lbp-2,nlp-28,spp-3,swm-1,thn-1,C06B3.6,C09D4.2,C42D4.1,C49F5.7,E04F6.8,E04F6.9,F08B12.4,F45D3.4,F53A9.8,H14N18.3,M60.3,T07C4.5,T14F9.3,T28F4.5,W01F3.2
E120	16	108	unknown	-	pes-2,skr-12,skr-13,skr-15,skr-8,skr-9,B0281.5,C25B8.4,C35E7.5,F45C12.7,F56G4.3,F58B3.9,K02B12.2,M116.4,R52.1,Y11D7A.13
E30	20	99	protein catabolism	-15.6463	aos-1,cdc-48.1,lap-1,pas-1,pas-2,pas-5,pas-7,pbs-3,pbs-4,pbs-6,rfl-1,rpn-3,rpn-5,rpn-8,rpt-1,rpt-4,rpt-5,C05C10.6,Y94H6A.9,ZK1128.8
E34	20	96	DNA metabolism	-6.8528	bub-1,cdc-25.3,cdc-6,cdk-1,cye-1,dpl-1,mcm-2,mcm-6,orc-2,plk-2,polh-1,rad-51,rfc-2,tbg-1,F18A1.5,F34D10.2,M03C11.2,T02C12.3,ZK507.6,ZK550.4
E26	18	80	cell cycle	-5.8539	cyb-1,cyb-3,hcp-3,him-10,lig-1,mei-1,pcn-1,plk-1,pri-1,rfc-3,rnr-2,tag-223,B0393.3,C09H10.6,K05C4.7,K07A1.2,T19H12.2,T24C4.5
E44	18	79	protein biosynthesis	-9.3039	icd-1,rpa-1,rpa-2,rpl-25.2,rpl-27,rpl-34,rps-15,rps-17,rps-25,rps-28,rps-7,C29E4.8,F40F8.1,R13A5.10,R151.9,T19B4.3,T27F7.3,W01D2.1
E48	18	78	unknown	-	clu-1,egl-45,eif-6,hel-1,ima-3,larp-1,mrs-1,rpb-2,trs-1,F28D1.1,F55F10.1,H43I07.2,K05C4.5,K07C5.4,W06H3.3,Y45F10D.7,Y53C12B.1,ZK430.1
E18	18	78	neuropeptide signaling pathway	-3.6903	egl-21,egl-3,flp-1,flp-15,flp-4,flp-7,ins-17,nlp-1,nlp-12,nlp-14,nlp-15,nlp-8,snt-4,F21F3.1,F58H1.7,T03D8.3,T04C12.3,Y71G12A_202.A
E141	13	78	unknown	-	gln-5,him-3,rme-2,tag-319,C01G8.1,C14B1.9,D1081.7,F22B3.4,F35C11.5,F44F4.2,F56C9.3,H02I12.5,ZC317.7
E56	17	75	generation of precursor metabolites and energy	-7.3359	asb-2,atp-2,cco-1,isp-1,mev-1,tag-55,tag-61,C05G5.4,C06H2.1,E04A4.7,F27C1.7,F54D8.2,F58F12.1,H28O16.1,R05G6.7,T02H6.11,T10E9.7
E58	17	72	intracellular protein transport	-3.2695	cnx-1,ile-1,pdi-3,rom-4,sel-9,C02E11.1,C08H9.2,C13B9.3,C24F3.1,F38A1.8,F38E11.5,T01G1.3,T12A2.2,T14G10.5,Y71F9AL.17,ZK686.3,ZK858.6
E69	17	70	unknown	-	B0261.6,B0273.1,C01G10.14,C03C11.1,C10H11.7,C24D10.2,C45G9.9,F08H9.2,F31E8.5,F32H2.7,F58E6.5,R09E10.1,R10E9.2,Y38H8A.3,Y76A2C.A,ZK265.3,ZK930.4
E20	17	70	generation of precursor metabolites and energy	-2.7163	ctl-2,dhs-28,dylt-3,ech-4,fbp-1,tre-2,B0395.3,F25B4.1,F40A3.3,F59B8.2,F59F4.1,K11H3.1,R04B5.5,T14D7.1,Y25C1A.13,Y45F10D.4,Y65B4BL.5
E169	14	69	gametogenesis	-4.0933	eif-3.b,lpd-6,lpd-7,ngp-1,pab-1,rpl-15,rps-1,C06E7.3,C44E4.4,E02H1.1,F10E7.5,T25G3.3,W01B11.3,ZK430.7
E10	17	69	regulation of protein activity, epigenetic	-16.1565	abu-10,abu-11,abu-6,abu-7,abu-8,abu-9,pqn-5,pqn-54,pqn-74,pqn-95,C06G1.2,D2096.6,F41E6.11,R02F11.1,T06E4.7,T25E4.1,W08E12.G
E149	13	63	unknown	-	kbp-1,taf-11.2,C16A11.6,C16C8.11,C16C8.4,C41D11.5,C48B4.9,EEED8.3,F18A1.7,F57C2.3,R53.6,T04A8.8,Y32F6A.1
E24	16	61	chromosome segregation	-3.2018	car-1,cgh-1,dhs-5,glh-1,klp-15,klp-16,let-99,mre-11,pgl-1,wee-1.3,D2030.6,F55A12.1,F57B10.4,R06C7.1,R74.8,T08D2.3
E35	15	58	genitalia morphogenesis	-3.764	isw-1,mcm-3,mcm-5,npp-11,npp-13,npp-3,npp-9,scc-3,smc-4,uba-2,C24G6.3,C33H5.17,F31E3.4,F37E3.1,T27A3.2
E164	13	57	gametogenesis	-3.4445	dao-5,C16A3.3,C37H5.5,C44E4.4,F23B12.7,F27C1.6,F55F8.2,R05H10.2,T04A8.6,T06E6.1,W01B11.3,Y75B8A.7,ZK686.2
E15	15	57	cell death	-6.5388	asp-2,asp-3,asp-5,asp-6,cah-3,clec-49,lys-8,F21F8.4,F28H7.3,F35C5.6,F57F5.1,K06G5.1,K12H4.7,R10H10.3,T28F3.8
E8	14	55	unknown	-	col-123,col-158,col-164,col-2,col-35,col-36,col-45,col-84,cut-1,grl-17,grl-20,COL-2 ,F49H12.A,F49H12.J
E2	15	54	unknown	-	inx-3,pes-2,skr-12,skr-13,skr-15,C25B8.4,F45C12.7,F54D5.5,F56G4.3,F58B3.9,R52.1,T04D3.5,T05E7.5,T17A3.7,Y56A3A.14
E46	15	53	cellular biosynthesis	-7.5182	frs-1,irs-1,krs-1,nrs-1,prs-1,ran-1,uda-1,E04D5.1,H19N07.1,K02F2.2,K10D2.6,M106.4,R06C7.5,R151.2,T22D1.3
E33	15	53	unknown	-	cel-1,hda-1,let-858,lin-53,mrg-1,pab-3,prp-17,rnp-2,rnp-5,C28H8.9,F09D1.1,T10F2.4,T13H5.4,T24H10.1,Y54G9A.6
E145	12	52	gametogenesis	-4.5083	C18A3.3,C44E4.4,F27C1.6,F36A2.2,K12H4.3,M01B12.5,R05H10.2,T04A8.6,T06E6.1,T25G3.3,W01B11.3,ZK1127.5
E98	11	51	gametogenesis	-5.0103	C44E4.4,E02H1.1,F10E7.5,F27C1.6,F44G4.1,K12H4.3,R05H10.2,T04A8.6,T06E6.1,W01B11.3,ZK1127.5
E17	14	48	unknown	-	nspc-20,C50F4.1,C54D10.3,F10G2.1,F47B8.8,F49E11.10,F53A9.6,F53A9.7,F53F4.13,F54D5.3,K02E11.5,T04A6.1,Y51A2D.9,ZK822.4
E101	11	48	unknown	-	C08F1.6,F14B6.3,F15B10.3,F55C9.9,F58E1.3,K05F6.7,R07C3.6,T04B8.3,T16A1.8,Y46G5.J,Y56A3A.15
E25	14	46	unknown	-	dom-6,kbp-1,rfc-4,B0511.7,C02B10.2,C13F10.7,C35D10.13,C41D11.5,EEED8.3,F01D4.5,F01F1.11,R05H5.3,R53.6,T04A8.8
E12	14	46	locomotion	-2.055	sqt-3,tag-297,C02E7.6,C02E7.7,D2092.8,F15B9.8,F26G1.5,F53B1.4,F53F1.4,F53F1.5,R12E2.15,R12E2.7,Y47D7A_143.B,ZK180.5
E39	13	43	unknown	-	egr-1,rbr-2,rsp-7,spt-5,suf-1,tag-213,B0464.2,C43E11.1,F32D1.9,F41E6.3,R144.2,T11G6.8,ZK1128.5
E9	13	41	unknown	-	col-121,hch-1,C17E4.2,F28D1.2,F46E10.2,F55C9.8,R07C3.11,R07C3.6,T04B8.3,Y116F11A.EE,Y46G5.I,Y49F6C.3,Y49F6C.4
E57	13	41	proton transport	-9.7607	cct-1,cct-4,frs-2,hrs-1,srs-2,vha-12,vha-14,vha-15,vha-2,vha-8,R08C7.2,T01H3.1,T10B5.5
E173	10	38	negative regulation of vulval development (sensu Nematoda)	-2.9035	lpd-6,C43E11.9,C44E4.4,F10E7.5,K01G5.5,R05H10.2,T06E6.1,W01B11.3,Y48A6B.3,ZK430.7
E59	12	35	protein catabolism	-3.402	cct-6,kin-20,kin-3,paa-1,rpn-11,rpt-2,rpt-3,rpt-6,sgt-1,ubc-20,C01G10.8,M57.2
E3	11	35	unknown	-	skr-8,skr-9,tbx-18,B0281.5,C35E7.5,K02B12.2,M116.4,T16G12.4,Y11D7A.13,Y47D7A_138.A,Y6G8.3
E168	9	35	unknown	-	K05F6.7,R07C3.6,R52.1,T04B8.3,T05E7.5,T17A3.7,Y46G5.J,Y56A3A.14,Y56A3A.15
E148	10	35	unknown	-	cgh-1,dhs-5,klp-16,let-99,mre-11,puf-7,F56C9.3,F57B10.4,R06C7.1,R74.8
E19	12	34	main pathways of carbohydrate metabolism	-2.2957	cat-4,cpi-1,fmo-5,gta-1,pah-1,C32F10.8,F35G12.2,F42F12.4,T04A11.2,Y16B4A.2,Y39G10AR.21,ZK593.1
E1	11	32	unknown	-	col-103,col-129,col-139,col-141,col-142,col-159,col-160,col-62,col-7,col-80,col-81
E73	8	28	unknown	-	F45D11.C,F45D11.D,F45D11.O,F45D11.P,F45D11.Q,F45D11.R,F45D11.S,K02E7.6
E60	11	28	unknown	-	dnj-13,dnj-19,hsp-16.1,hsp-16.11,hsp-70,C30C11.4,F44E5.4,F44E5.5,R09E12.3,T05E11.3,Y46H3A.D
E13	10	28	unknown	-	C08F1.6,F58E1.10,F58E1.3,F58E1.8,K05F6.5,K08B4.2,T16A1.8,Y116F11A.F,Y46G5.J,Y56A3A.15
E5	9	26	positive regulation of body size	-3.2507	col-114,col-183,col-33,col-37,col-40,col-43,col-44,col-51,col-85
E125	8	25	protein biosynthesis	-3.6635	eif-3.b,pab-1,rpl-15,rpl-4,rps-0,rps-1,C06E7.3,C37C3.2
E51	10	23	unknown	-	C06A1.5,C07E3.2,C16C10.2,C17G10.1,C43E11.9,C48B6.2,K01G5.5,W06E11.4,Y39A1A.14,ZK795.3
E11	10	23	unknown	-	cav-1,ces-2,C03C10.5,EEED8.2,F26D10.12,F33E2.5,R07C3.7,T25E12.6,Y46B2A.D,ZK1053.4
E170	7	21	DNA replication initiation	-8.9727	bub-1,mcm-2,mcm-3,mcm-5,mcm-6,plk-2,F18A1.5
E154	9	20	unknown	-	acs-11,acs-2,aqp-1,cyp-25a1,gln-3,hacd-1,pnk-1,C35C5.7,C36A4.9
E54	9	19	morphogenesis	-2.4702	epi-1,lam-1,lam-3,let-268,slt-1,spc-1,C09F9.2,C54D1.5,ZC116.3
E82	8	16	unknown	-	hap-1,pqn-68,snr-6,F26F4.11,F58A4.9,R186.3,W01G7.3,ZK1098.7
E53	8	16	taxis	-5.2431	apa-2,ccr-4,ehs-1,nsy-1,pkc-1,sax-1,sym-4,unc-18
E36	8	16	unknown	-	dpy-28,pri-2,F55A3.3,K12D12.1,Y46H3C.D,Y46H3C_14.D,Y46H3C_14.E,ZK1127.8
E109	8	16	electron transport	-2.2041	asg-2,tag-99,C34B2.8,F43E2.7,R07E4.3,R53.4,W09C5.8,ZK809.3
E45	8	15	protein biosynthesis	-6.3851	B0303.15,C34C12.8,F56D1.3,T03D8.2,T23B12.2,T23B12.3,W09D10.3,ZK265.6
E37	8	15	unknown	-	elt-1,gpa-16,hpk-1,mig-15,sax-3,tag-204,C15H9.4,T28D6.4
E23	8	15	unknown	-	cho-1,dat-1,rab-3,unc-10,unc-25,unc-36,F53B6.2,VM106R.1
E146	8	15	unknown	-	apb-3,pam-1,ufd-2,F02E9.6,F10E7.8,F38A5.1,K07A12.4,R06F6.2
E136	7	15	unknown	-	frs-2,lpd-6,tag-210,vig-1,K04D7.1,R07H5.8,ZK430.7
E0	6	15	positive regulation of body size	-2.165	col-120,col-138,col-175,col-38,col-49,col-60
E105	7	12	post-embryonic morphogenesis	-2.1904	apc-11,taf-1,taf-2,B0285.1,F35H12.4,Y34B4A.4,Y39A1A.22
E88	7	11	two-component signal transduction system (phosphorelay)	-6.0125	arl-1,dlc-1,pbs-5,pbs-7,rab-1,rab-10,rab-7
E85	7	11	response to stimulus	-2.4967	cic-1,exo-3,B0285.4,C56C10.1,F42H10.7,R11H6.5,T07F10.3
E84	7	11	organelle organization and biogenesis	-2.2181	gad-1,hcf-1,npp-2,B0240.2,C50C3.8,JC8.6,K06H7.1
E47	7	11	unknown	-	lpd-6,F25B4.5,F25H8.2,F54D7.2,K04G2.2,T04A8.5,ZK430.7
E29	7	11	unknown	-	ces-1,cmk-1,twk-40,B0228.5,F09G8.5,R02E12.4,T03G11.3
E126	7	11	unknown	-	coq-6,phb-1,phb-2,C34D4.14,Y105E8A.23,Y22D7AL.10,Y71H2AM.23
E77	5	10	unknown	-	B0564.5,F35B3.6,F44F4.8,Y64G10A.D,Y68A4A.4
E165	5	10	unknown	-	hsp-16.1,hsp-16.11,hsp-16.49,Y46H3A.D,Y46H3A.E
E123	5	10	unknown	-	col-104,col-14,col-97,Y38C1BA.A,Y41D4A_2659.A
E104	5	10	unknown	-	C44C8.1,C44C8.2,C44C8.3,C44C8.4,F58H7.8
E94	5	9	unknown	-	rpn-1,uba-1,C10C6.6,F11A10.4,F40F9.6
E79	6	9	cytoskeleton organization and biogenesis	-2.3157	par-1,unc-115,unc-52,D2085.5,K03H1.5,Y37A1C.1
E55	5	9	regulation of protein activity, epigenetic	-3.1712	mbk-1,C01B7.1,F47G4.4,F52G3.1,T04D1.4
E28	6	9	modification-dependent protein catabolism	-3.1697	ubh-2,C33H5.9,F26A3.1,F55C12.5,K02C4.3,ZC416.6
E93	6	8	unknown	-	mak-2,mec-12,F14H12.4,F57A8.2,K02D7.1,K09E9.2
E87	6	8	unknown	-	arf-1.2,dad-1,erd-2,C18E9.2,F52B11.2,T09E8.3
E86	6	8	unknown	-	teg-1,B0035.16,F37C12.1,F53E4.1,K07C5.6,Y39B6A.36
E52	6	8	unknown	-	dao-5,dnj-11,C37H5.5,F23B12.7,Y75B8A.7,ZK686.2
E41	5	8	regulation of transcription, DNA-dependent	-2.0285	ccf-1,rsp-1,unc-120,C26C6.1,D2021.1
E38	6	8	morphogenesis	-2.9159	clr-1,mbk-2,prp-8,zfp-1,F26H9.2,T23G5.2
E31	6	8	unknown	-	dcs-1,ndx-2,tag-157,D2045.7,Y17G7B.3,Y57G11C.4
E151	6	8	unknown	-	cul-2,ntl-1,spk-1,F54D11.2,Y48B6A.11,Y51H4A.12
E142	6	8	glycolysis	-5.2582	F23B12.5,F25H5.3,T01C8.5,T05H10.6,Y71H10A.1,ZK1127.10
E137	6	8	unknown	-	hrp-1,rnp-7,C26E6.3,F25G6.2,M03C11.4,W03F9.10
E121	5	8	unknown	-	sqt-3,tag-297,wrt-1,F15B9.8,F53B1.4
E108	5	8	unknown	-	mup-2,unc-15,unc-54,uvt-5,C03G5.1
E106	5	8	unknown	-	arx-7,pas-6,rpn-12,Y56A3A.19,ZC395.10
E99	5	7	unknown	-	gop-2,D2085.6,H35B03.2,Y102E9.2,ZK858.7
E95	5	7	tRNA aminoacylation	-2.6824	drs-1,lrs-1,B0495.7,W08D2.7,ZC506.1
E32	5	7	unknown	-	prp-21,sir-2.1,ulp-2,F31C3.3,R02D3.3
E158	5	7	unknown	-	acl-3,asp-4,B0035.5,F55D10.1,Y87G2A.10
E150	5	7	unknown	-	snr-1,snr-3,snr-5,C07A9.2,W03F8.4
E134	5	7	unknown	-	dpf-5,ppw-1,F56A6.1,H06H21.5,Y65B4A_178.A
E132	5	7	protein catabolism	-2.8503	alx-1,hgrs-1,ppk-3,H19N07.2,M03C11.5
E130	5	7	unknown	-	pqn-28,B0336.6,C06A5.3,F26B1.2,F30A10.3
E100	5	7	sister chromatid segregation	-4.4659	emb-5,him-1,mix-1,rfp-1,xrn-1
E90	5	6	amino acid metabolism	-2.9529	D2007.4,F52A8.5,K06A4.5,R151.6,Y51H7C.9
E89	5	6	unknown	-	alh-4,tag-253,C37H5.3,F43G9.3,R166.3
E81	5	6	unknown	-	epn-1,oxi-1,sec-24.1,C13F10.4,ZK930.1
E7	5	6	unknown	-	ceh-32,fox-1,swan-1,B0285.7,T09B4.5
E74	5	6	unknown	-	hsp-12.3,hsp-12.6,F09F7.6,F22B7.9,F40G12.5
E63	4	6	unknown	-	R05G6.2,Y19D10A.I,Y64G10A.D,Y95B8A_85.E
E40	4	6	unknown	-	igcm-3,nab-1,ncam-1,C17E4.11
E22	4	6	unknown	-	B0564.5,F35B3.6,F44F4.8,T06D8.4
E171	5	6	unknown	-	bag-1,lsm-4,lsm-7,pas-4,F11A10.3
E157	5	6	unknown	-	irs-2,vps-35,D2030.9,T16H12.5,W08G11.4
E156	5	6	unknown	-	clh-5,sec-23,sec-24.2,M88.5,W07G4.3
E147	5	6	unknown	-	npp-18,pbs-2,F59A2.4,H06H21.6,Y106G6H.14
E140	5	6	unknown	-	cnt-1,gei-17,B0564.2,F29C4.7,F52C12.1
E138	5	6	unknown	-	rha-1,F01F1.7,M03C11.7,M03C11.8,ZK1067.2
E112	5	6	locomotory behavior	-2.5246	inf-1,syn-3,F56D2.6,T17E9.2,W09D10.1
E111	4	6	protein biosynthesis	-2.6104	lpd-7,rpl-4,rps-0,C37C3.2
E103	5	6	unknown	-	lim-7,C31C9.2,F52H2.6,H13N06.5,M153.1
E97	4	5	translation	-2.1402	crs-1,ruvb-2,F30A10.6,K04G2.1
E96	4	5	unknown	-	dnj-2,hmg-5,K08H10.8,Y52B11A.9
E91	4	5	unknown	-	kat-1,F09F7.4,F32B6.2,T02G5.4
E80	4	5	unknown	-	ccb-1,exc-7,ldb-1,F44A2.5
E166	4	5	unknown	-	C06G3.9,C42C1.4,C43E11.11,F46F11.9
E159	4	5	unknown	-	imb-3,tag-351,Y48G9A.1,Y54E10A.11
E153	4	5	unknown	-	gta-1,C32F10.8,R05F9.6,Y16B4A.2
E129	4	5	RNA metabolism	-2.4967	smg-4,taf-5,F55B12.4,ZK632.11
E127	4	5	unknown	-	gex-3,tag-318,F43G9.12,Y55D9A.2
E118	4	5	unknown	-	aex-3,apl-1,soc-2,T05D4.1
E116	4	5	unknown	-	C50B6.3,F35H8.3,T09A5.8,W01A8.5
E107	4	5	carbohydrate metabolism	-2.26	tps-2,C44B7.10,F55F3.1,R11F4.1
E92	4	4	unknown	-	cyn-6,imp-2,C18E9.6,T21B10.2
E163	4	4	unknown	-	eif-3.k,C16C10.11,K12C11.1,W09H1.5
E162	4	4	unknown	-	tat-1,F17H10.1,K07A3.3,M03A1.6
E161	4	4	unknown	-	aak-2,ftt-2,rsd-3,F38E9.5
E155	4	4	DNA repair	-3.0548	xpa-1,C34B7.2,F57B10.6,R10E11.3
E152	4	4	unknown	-	cpn-1,mig-2,ubc-16,C44C1.2
E143	4	4	unknown	-	pro-1,ruvb-1,D2085.3,F55A12.8
E139	4	4	intracellular protein transport	-2.8428	F57B10.5,F59E10.3,R12E2.13,ZK180.4
E135	4	4	unknown	-	sup-17,C14B1.4,C23H3.3,T01D3.5
E133	4	4	unknown	-	C36A4.4,C41C4.7,D2023.6,ZK688.3
E128	4	4	unknown	-	rfc-1,ulp-1,R07G3.3,ZK856.9
E119	4	4	unknown	-	ppk-1,vps-34,T08A11.1,Y45F10A.6
E117	4	4	system development	-4.0513	php-3,sad-1,unc-130,Y74C10AM.1
E113	4	4	unknown	-	F07F6.4,H17B01.4,Y106G6E.6,Y57G11C.15
E110	4	4	unknown	-	coq-5,tag-29,vps-26,C10H11.8
P14	62	970	morphogenesis of an epithelium	-43.779	arf-1.2,bub-1,cgh-1,crn-1,cul-4,cyk-4,dcp-66,evl-20,fkh-6,gon-1,gsa-1,ina-1,inx-13,isw-1,let-49,lin-9,mus-101,ndc-80,nmy-2,npp-17,pax-3,pop-1,rfp-1,rnp-4,rnr-2,sas-6,smc-3,tag-144,tra-1,tra-2,trr-1,ubc-9,ula-1,unc-59,vab-10,vbp-1,B0207.6,C30C11.4,C33H5.9,C55B7.5,D2045.9,F16D3.4,F25B3.1,F28F8.5,F29G9.4,F43D2.1,F53H1.1,F54C9.9,F56B3.12,K04G7.11,M04F3.1,R08D7.2,T02C12.2,T16G12.5,Y47G6A.9,Y55F3AM.3,Y…
P8	41	418	locomotion	-24.3676	acn-1,ceh-26,cua-1,gbf-1,ifa-3,ifb-1,let-805,mca-3,mlt-8,mua-3,mua-6,mup-4,osr-1,pat-6,pes-8,ptc-3,rab-1,rpn-11,set-1,sur-2,tag-297,tag-335,unc-112,unc-40,unc-52,vha-12,C54D1.5,D1069.3,F09E5.11,F35H10.5,F49E2.1,F53F1.2,F54F2.1,F56B3.2,K10G9.2,R144.2,W04G3.8,Y34D9A.10,Y79H2A.3,ZC250.3,ZC328.1
P7	32	251	post-embryonic morphogenesis	-19.8749	ceh-13,col-110,col-122,col-154,col-3,col-34,col-92,col-93,col-94,col-97,col-98,dpy-13,hmp-2,hmr-1,kin-2,lrp-1,nmy-1,rab-7,sec-24.2,sma-1,spc-1,sqt-3,taf-10,tag-59,tni-1,unc-97,B0285.1,C08H9.2,C27F2.10,F08D12.1,F54D5.5,T27B1.2
P6	30	228	positive regulation of body size	-19.2649	aha-1,blmp-1,clec-1,dpy-10,dpy-18,dpy-30,gei-17,gfi-2,lin-41,nhr-23,nrf-6,rps-12,rps-17,sec-8,sma-4,sma-6,unc-44,unc-73,C17E4.9,D1007.5,D2085.3,F27C1.2,F29D11.2,F46F11.9,H04M03.4,K04G2.1,Y105E8B.2,Y106G6E.6,Y39G10AR.8,Y53C12A.4
P2	28	198	gametogenesis	-6.9146	hlh-12,iff-2,nst-1,pro-1,tag-242,B0250.7,C06A8.2,C07E3.2,C50A2.2,F07E5.5,F25H8.2,F29A7.6,F55F10.1,K04C2.2,R07E5.10,T01B7.5,T22H9.1,W07E6.1,W07E6.2,Y41C4A.9,Y41D4B.11,Y48B6A.1,Y49F6B.2,Y53C12B.2,Y57A10A.27,Y66H1A.4,Y77E11A.7,ZK856.11
P0	28	197	osmoregulation	-17.4035	lin-7,mrp-5,peb-1,prx-5,tag-55,vrs-1,B0432.3,C03G5.1,F09E5.2,F29C12.4,F45H10.2,F54C9.6,F56B3.8,F58G1.4,K04G7.1,M176.2,R07G3.3,T01E8.6,T06D8.6,T09A5.5,T14B4.2,T21B10.2,T22D1.4,T23B12.3,Y48E1B.5,Y49E10.2,Y71H10B.1,ZK1127.4
P11	25	159	osmoregulation	-8.7919	aps-1,cct-1,cct-6,cyl-1,let-767,mdt-15,noah-2,npp-20,pbs-6,ran-1,rpl-33,snr-7,spt-5,syn-3,uaf-2,vha-11,vha-5,B0361.10,C17G10.2,D1014.3,F09D1.1,F37E3.1,K10C2.4,Y71D11A.5,Y71H2AM.17
P16	23	132	molting cycle (sensu Protostomia and Nematoda)	-30.1883	anc-1,arf-3,bli-3,bli-4,ceh-6,crs-1,dyn-1,fbn-1,lir-1,nas-37,pyr-1,qua-1,rme-8,stc-1,tag-249,vab-19,CD4.4,F53G12.3,F53G12.4,K12H4.4,R06F6.2,T27F7.1,Y48B6A.3
P25	16	120	determination of adult life span	-18.4333	chc-1,gbf-1,hel-1,let-805,pat-6,plk-1,rab-1,rpn-6,rps-9,tag-335,unc-112,vha-12,C54D1.5,F59E10.3,R144.2,T05H4.12
P13	22	117	morphogenesis of an epithelium	-4.3012	bar-1,cdc-42,cdk-1,cdl-1,cel-1,clr-1,dlc-1,egl-43,lag-1,lin-29,npp-9,ppn-1,prp-21,rpl-25.2,smo-1,F48C1.4,F55C5.4,F55C5.8,R02D3.5,T10F2.4,Y53H1C.2
P18	21	110	protein biosynthesis	-5.3167	act-3,drs-1,egl-45,imb-5,pqn-59,rpl-15,rpl-9,rps-18,rps-21,rps-23,rps-8,sbp-1,snr-3,tag-345,ubc-1,ubl-1,C07E3.1,F30A10.2,F57B10.1,M01B12.5,T17E9.2
P21	20	98	oviposition	-16.3777	dpy-22,egl-15,egl-30,egr-1,etr-1,him-4,lin-14,lin-42,ref-2,star-2,unc-15,C26B9.3,F33H2.2,F56H6.5,T14D7.2,Y47G6A.15,Y51A2D.15,Y54E10A.16,ZK930.3
P12	20	96	gametogenesis	-5.2297	cyh-1,eif-3.b,erm-1,icd-1,imb-2,kin-10,ntl-2,smn-1,tag-351,B0035.11,C08F8.1,C25A1.9,C48B6.2,C55A6.9,F25B3.6,T23D8.9,Y48G1C.7,Y49E10.21,Y53F4B.22,Y65B4BR.5
P5	16	64	osmoregulation	-4.5449	epc-1,eps-8,fat-6,flr-1,nsh-1,rab-10,toc-1,unc-120,B0035.5,C06E7.1,F25H2.4,F54C8.5,H41C03.1,T06D8.5,Y87G2A.1,Y95D11A.1
P27	15	58	cellular biosynthesis	-5.9923	apb-1,cap-2,prs-1,rpl-13,rpl-20,rpl-23,rpl-36,rpn-3,rps-1,rps-15,skp-1,snr-5,vha-8,C05C8.7,K02D10.5
P10	12	57	unknown	-	asb-2,cyc-1,hmg-4,pap-1,pas-3,tag-326,uaf-1,B0511.6,C06E4.6,R53.4,Y54E2A.1,Y66A7A.5
P24	12	37	oviposition	-8.605	dpy-11,dpy-27,dpy-7,dpy-8,hbl-1,mdt-17,rol-6,tfg-1,unc-62,C29E4.7,C52A11.2,F41E6.4
P9	9	36	cation transport	-2.528	let-92,rpb-2,rpn-2,rpn-7,rpt-1,sca-1,sec-23,vha-1,vha-17
P22	12	34	negative regulation of body size	-6.142	imp-2,let-413,lin-23,pas-1,sem-5,K02F2.2,T09A5.11,T19E10.1,Y111B2A.15,Y37D8A.10,Y59A8B.6,ZC376.6
P17	7	21	unknown	-	lev-11,rps-3,C13B9.3,C53A5.6,F38E11.5,Y54E10BR.5,Y55H10A.1
P4	6	15	unknown	-	col-101,inx-16,rab-11.2,C15C8.4,C30F12.1,R08C7.2
P26	6	15	protein biosynthesis	-3.1453	eat-3,rpl-22,rpl-5,rps-22,T27F7.3,Y55F3AR.3
P19	6	15	chromosome segregation	-8.2967	C41G7.3,F33H2.6,F58G1.5,T06G6.8,W09G3.7,ZK6.7
P15	6	15	unknown	-	lpd-6,D2030.3,F52D10.6,F59E12.5,T08B2.8,T12G3.5
P29	6	14	positive regulation of behavior	-7.1093	apl-1,cyp-13a8,npp-2,pdi-2,puf-9,C56C10.12
P3	5	10	morphogenesis of an epithelium	-2.162	his-40,C15C6.3,T01C3.1,ZK632.2
P30	4	6	osmoregulation	-3.1918	C10E2.6,C24G6.8,F37B12.3,Y43H11AL.2
P28	4	6	molting cycle (sensu Protostomia and Nematoda)	-4.8762	ceh-26,mua-6,tag-249,tag-297
P23	4	6	osmoregulation	-3.1918	nhr-25,pan-1,C33H5.18,Y39C12A.1
P20	4	6	unknown	-	cyp-31a2,mdt-19,C55C3.5,R13F6.10
P1	4	6	chromosome segregation	-6.5886	opt-3,C34B2.4,C34F6.1,F31C3.2
I16	38	358	protein biosynthesis	-11.9136	eif-6,lpd-6,lpd-7,ngp-1,nst-1,rpl-1,rpl-10,rpl-11.1,rpl-17,rpl-2,rpl-24.2,rpl-25.2,rpl-26,rpl-27,rpl-3,rpl-4,rpl-5,rpl-7,rpl-7a,B0511.6,C07E3.2,C16A3.3,C43E11.9,C53H9.2,F23B12.7,F44G4.1,F55F8.2,K12H4.3,T07A9.9,W07E6.1,W09C5.1,Y37E3.8,Y39B6A.14,Y48B6A.1,Y54E10A.10,Y94H6A.5,ZK512.2,ZK945.3
I22	23	129	protein catabolism	-8.6256	eft-3,nrs-1,rpn-1,rpn-10,rpn-11,rpn-2,rpn-5,rpn-6,rpn-9,rpt-1,rpt-2,rpt-3,rpt-4,rpt-5,rpt-6,tba-4,usp-14,C06E7.3,C36A4.9,D2045.2,F55F10.1,T26G10.1,Y48B6A.12
I29	21	108	proteolysis during cellular protein catabolism	-23.7786	bmk-1,let-92,mdf-2,pas-1,pas-2,pas-3,pas-4,pas-5,pas-6,pas-7,pbs-1,pbs-2,pbs-3,pbs-5,pbs-6,pbs-7,plk-1,C06A8.1,W02G9.2,W02G9.3,Y42H9AR.1
I18	15	54	protein biosynthesis	-5.5198	byn-1,kin-19,rps-13,rps-15,rps-20,rps-22,rps-29,rps-3,rps-4,rps-5,tag-151,C05C8.2,F55A12.8,T02H6.1,W01B11.3
I74	11	48	protein catabolism	-7.8113	pbs-4,rpn-10,rpn-12,rpn-2,rpn-3,rpn-7,rpn-8,rpt-1,rpt-3,rpt-4,rpt-6
I17	14	48	translational initiation	-7.4251	egl-45,eif-3.b,eif-3.c,eif-3.g,eif-3.i,rpl-16,tag-351,C37C3.2,H06H21.3,K04G2.1,T27F7.3,Y37E3.10,Y39G10AR.8,Y54F10BM.2
I15	14	46	transcription	-7.8779	ama-1,met-1,rpb-2,rpc-1,wwp-1,C06A1.5,C15H11.8,C36B1.3,F09F7.3,H27M09.2,Y37E3.3,Y54E10BR.6,Y97E10AR.5,ZK856.10
I14	13	42	unknown	-	act-4,arx-1,arx-2,arx-3,arx-5,arx-6,arx-7,cmd-1,cor-1,hum-1,hum-2,mcm-5,tag-286
I2	13	40	RNA processing	-2.8668	fib-1,gut-2,ife-3,lsm-1,lsm-3,lsm-4,lsm-5,lsm-6,lsm-7,xrn-1,F01G4.3,K01G5.5,T22D1.3
I19	12	35	transcription from RNA polymerase II promoter	-3.1129	ada-2,gfl-1,pcaf-1,ruvb-1,ruvb-2,taf-1,taf-5,taf-6.1,tbp-1,trr-1,R08C7.3,Y111B2A.23
I1	12	35	proton transport	-20.4794	alh-1,unc-32,vha-10,vha-11,vha-12,vha-14,vha-15,vha-16,vha-3,vha-8,vha-9,T01H3.1
I36	11	32	RNA processing	-2.6371	eft-1,mog-4,prp-8,snr-1,snr-3,snr-6,C36B1.5,Y110A7A.8,Y46G5A.4,Y59A8B.6,Y81G3A.3
I10	11	30	DNA metabolism	-11.3356	asf-1,his-35,his-60,his-71,hmg-4,rfc-1,rfc-2,rfc-3,rfc-4,F44B9.8,K08F4.1
I49	8	28	protein biosynthesis	-8.8121	rpl-2,rpl-23,rpl-25.2,rpl-26,rpl-3,rpl-32,rpl-5,Y37E3.8
I32	11	28	regulation of protein activity, epigenetic	-9.2378	abu-1,abu-11,abu-8,gip-1,lys-8,pqn-5,pqn-54,pqn-71,W03G1.5,Y39B6A.1,Y69H2.3
I25	10	23	unknown	-	brp-1,eya-1,lst-1,vab-3,C09G1.4,C16B8.3,D1046.1,K02B9.2,K09B11.9,W03D8.8
I112	9	20	gastrulation	-4.1494	let-858,mog-5,tag-135,B0511.7,C07A9.2,C50F2.3,D1081.8,M03F8.3,T08A11.2
I21	7	18	intracellular protein transport	-2.0455	C13B9.3,F38E11.5,F45G2.4,F59E10.3,T14G10.5,Y25C1A.5,Y71F9AL.17
I7	8	17	establishment of protein localization	-5.0507	syn-3,B0361.10,C44C1.4,D1014.3,F08F8.8,F43D9.3,Y57G11C.4,ZC155.7
I118	7	17	unknown	-	byn-1,rpl-4,C05C8.2,C06E1.10,C16A3.3,F28D1.1,W01B11.3
I91	8	16	unknown	-	imb-4,sptl-1,sptl-2,tba-2,ubc-15,F01G4.6,Y48G9A.1,Y6B3A.1
I34	8	16	intracellular signaling cascade	-8.3812	let-60,lin-45,pdl-1,rap-1,rap-2,ras-1,F28B4.2,W03F11.6
I24	8	16	morphogenesis	-3.0176	aps-1,gei-4,ifa-4,lin-36,mig-5,tac-1,F27C1.6,F28D1.2
I85	8	15	unknown	-	ers-2,rad-51,tag-335,F22B3.4,F32D1.1,H43I07.2,W09B6.1,Y51H7C.9
I75	8	15	unknown	-	cdc-48.1,ubq-1,ufd-1,ufd-2,C05C10.6,F14B4.3,F59E12.5,Y48E1A.1
I66	8	15	intracellular transport	-4.1808	imb-3,imb-5,pyr-1,ran-1,rps-0,tbb-4,C34D4.14,F43G9.1
I40	8	15	regulation of protein activity, epigenetic	-3.3171	abu-10,crm-1,ppn-1,pqn-95,C23H3.3,F30H5.3,T21B6.3,Y65B4A.7
I111	8	15	unknown	-	kin-10,kin-3,nsy-1,tag-332,F55A3.3,F58E10.3,K07C5.4,K12D12.1
I65	6	13	unknown	-	C33H5.7,F11A10.3,F32D1.9,R06A4.9,Y67H2A.1,Y76B12C.7
I20	6	13	unknown	-	ccr-4,ntl-1,ntl-3,ntl-4,sax-1,C26E6.3
I72	7	12	DNA metabolism	-9.5515	him-6,mlh-1,msh-2,msh-6,pms-2,top-3,F45G2.3
I44	7	12	unknown	-	nhr-111,rpy-1,F59C6.5,K10D3.4,Y40C5A.1,ZK849.1,ZK849.2
I26	7	12	unknown	-	eat-1,eps-8,gei-16,mex-6,F42H10.7,W02D3.11,W05H7.4
I86	7	11	DNA replication initiation	-12.0561	cdk-1,mcm-2,mcm-3,mcm-4,mcm-6,mcm-7,ZK507.6
I69	6	11	unknown	-	cct-4,cct-6,fzr-1,pph-4.1,T10B5.5,T21B10.7
I68	6	11	morphogenesis of an epithelium	-2.194	btf-1,drp-1,his-41,isw-1,sodh-2,F54E12.2
I47	7	11	chromosome segregation	-7.998	coh-1,him-1,mix-1,plk-3,smc-3,smc-4,C52B9.8
I70	5	10	proton transport	-9.9746	atp-2,F27C1.7,F58F12.1,Y69A2AR.18,Y82E9BR.3
I28	5	10	unknown	-	sedl-1,F36D4.2,K08H10.9,Y57A10A.16,ZK1098.5
I12	6	10	nuclear import	-3.5859	cat-4,ima-3,imb-1,kin-2,tag-213,Y106G6E.6
I132	6	9	DNA repair	-6.5297	cdk-7,T07D4.4,T16H12.4,Y50D7A.2,Y66D12A.15,Y73F8A.24
I104	5	9	regulation of protein activity, epigenetic	-4.5899	abu-11,lys-1,pqn-5,pqn-54,M02G9.1
I9	5	8	iron ion transport	-5.934	ftn-1,ftn-2,gst-33,Y105E8B.4,ZK856.11
I93	6	8	protein transport	-3.4304	cdc-42,ced-10,gdi-1,par-6,C47D12.2,F53B3.1
I8	6	8	intracellular protein transport	-3.8165	sec-23,sel-9,C50D2.2,F47G9.1,Y60A3A.9,ZK180.4
I82	6	8	unknown	-	lec-1,lec-3,F09F7.5,F26F2.3,F29G6.3,T07C4.3
I71	6	8	unknown	-	pak-1,sad-1,tag-251,unc-59,unc-61,Y54E10BR.5
I6	6	8	regulation of transcription, DNA-dependent	-3.2387	elt-1,ndx-6,nhr-64,sex-1,T22H2.5,Y55F3AM.14
I57	6	8	unknown	-	dlc-1,mrp-1,rpa-0,rps-1,C34B2.6,K07E3.4
I52	6	8	unknown	-	deb-1,hrp-2,msi-1,snt-1,unc-64,Y22F5A.3
I45	6	8	unknown	-	lin-15a,lin-15b,mua-6,rpl-24.1,unc-15,F33G12.5
I39	6	8	determination of adult life span	-2.3312	let-767,mdt-15,ubh-4,C55B7.5,C56G2.7,T28H10.2
I31	6	8	unknown	-	snx-1,C18E9.9,C40A11.2,D2013.2,F17E9.5,Y38C1AA.7
I124	6	8	unknown	-	nhr-41,ric-8,C01G6.4,C04F12.9,F30A10.3,Y77E11A.5
I114	6	8	unknown	-	aak-2,gsp-2,let-363,C10C5.6,C10H11.8,T09A5.9
I58	5	7	cellular biosynthesis	-2.3246	rps-17,rps-8,F25H2.5,Y105E8B.3,Y46E12BL.2
I55	5	7	unknown	-	dsh-1,sma-2,uaf-1,F45H7.6,M03C11.7
I23	5	7	unknown	-	art-1,fce-1,sft-4,T05E11.6,T26A5.4
I13	5	7	unknown	-	chn-1,dnj-13,dnj-7,hsp-1,C30C11.4
I123	5	7	cell-substrate adhesion	-7.3872	ina-1,pat-3,tag-15,tag-66,F54F2.1
I98	5	6	molting cycle (sensu Protostomia and Nematoda)	-2.7272	dsh-2,lag-1,skp-1,tag-326,C05C10.5
I96	5	6	unknown	-	cyn-3,hda-1,hda-4,pqn-28,Y110A2AL.13
I84	5	6	unknown	-	hpk-1,rad-50,tag-167,C34F6.8,H19N07.2
I78	5	6	unknown	-	arf-1.2,arf-6,arr-1,grp-1,ppk-1
I64	5	6	unknown	-	crn-3,tag-169,C25A1.4,F26B1.2,Y48B6A.3
I63	4	6	unknown	-	cpf-2,pab-1,suf-1,R144.2
I56	5	6	unknown	-	atn-1,smo-1,unc-43,F29B9.5,T23F11.3
I5	4	6	unknown	-	gei-17,sma-4,ubc-9,C32E8.5
I54	4	6	morphogenesis of an epithelium	-2.194	cdh-6,hmp-2,jac-1,vab-10
I50	5	6	protein amino acid phosphorylation	-2.3287	ebp-1,pmk-1,zyg-8,B0336.7,Y59A8B.9
I46	5	6	unknown	-	ced-3,ftt-2,ifa-1,lmn-1,src-2
I4	4	6	intracellular protein transport	-3.1929	apa-2,apb-1,aps-2,dpy-23
I33	5	6	unknown	-	apl-1,fbl-1,let-2,srp-6,try-2
I27	4	6	protein folding	-3.7437	tag-355,vbp-1,F21C3.5,R151.9
I135	4	6	unknown	-	pap-1,taf-2,T13C2.4,Y67H2A.1
I134	4	6	unknown	-	set-2,C14B1.4,C33H5.7,F21H12.1
I121	5	6	potassium ion transport	-2.9452	dlg-1,irk-2,mpz-1,nlg-1,nmr-2
I117	4	6	negative regulation of body size	-3.0314	cul-1,rbx-1,skr-1,ubc-3
I11	4	6	meiosis	-3.329	apc-10,emb-27,mat-2,mat-3
I106	5	6	unknown	-	pmr-1,C31C9.2,H17B01.1,T26A5.1,Y57E12AL.1
I102	5	6	unknown	-	cnb-1,cyn-1,par-1,tax-6,F17C11.9
I0	4	6	DNA replication	-3.1391	div-1,pri-1,pri-2,Y47D3A.29
I89	4	5	signal transduction	-2.34	gpa-16,gpr-1,gpr-2,lin-5
I76	4	5	glycolysis	-3.9145	daf-21,gpd-1,gpd-2,H19N07.1
I62	4	5	embryonic cleavage	-3.5191	pbs-4,rpn-3,rpn-8,Y50D7A.4
I60	4	5	DNA replication	-2.8424	pcn-1,tag-307,F10C2.4,F12F6.7
I42	4	5	unknown	-	C27A12.2,D1054.13,F53G12.4,T04H1.2
I41	4	5	unknown	-	lit-1,mom-4,pop-1,wrm-1
I35	4	5	unknown	-	vps-16,B0303.9,R06F6.2,W06B4.3
I3	4	5	RNA processing	-3.7032	dis-3,tin-9.2,F37C12.13,F59C6.4
I129	4	5	unknown	-	goa-1,vps-34,T23F11.1,ZK930.1
I126	4	5	protein modification	-3	daf-1,dbl-1,sma-6,R02D3.5
I100	4	5	unknown	-	act-2,erm-1,unc-70,T28F3.1
I99	4	4	protein biosynthesis	-3.2878	rpl-19,rpl-35,rpl-9,F08G2.5
I97	4	4	unknown	-	C39D10.7,F37C4.5,K08D10.7,Y50E8A.9
I95	4	4	unknown	-	gana-1,tag-203,B0285.1,B0511.13
I94	4	4	unknown	-	chk-1,C16A3.10,C47D12.8,K11H3.1
I92	4	4	unknown	-	cct-5,hpl-2,T10C6.5,Y55F3AM.13
I90	4	4	unknown	-	mrg-1,rfp-1,F10B5.2,F41H10.4
I88	4	4	unknown	-	kin-32,mig-15,tag-22,K04D7.1
I87	4	4	unknown	-	grk-2,ncs-1,C55A6.10,F40A3.3
I83	4	4	unknown	-	pdr-1,F23F1.1,W10D9.4,Y53H1A.2
I81	4	4	unknown	-	C01F6.1,C01F6.2,K10C8.3,ZK1055.7
I80	4	4	unknown	-	hgrs-1,ral-1,sec-5,Y105E8B.2
I79	4	4	unknown	-	prx-5,try-1,C05C8.5,W03F9.10
I77	4	4	unknown	-	rfs-1,C02F5.6,F20H11.5,R01H10.5
I73	4	4	unknown	-	hpr-9,mrt-2,H02I12.5,Y43F4B.5
I67	4	4	unknown	-	dnj-11,rpl-12,rps-11,F56D2.6
I61	4	4	unknown	-	acl-2,acs-17,D1009.1,ZK1098.4
I59	4	4	unknown	-	kca-1,klc-1,klc-2,unc-116
I53	4	4	unknown	-	cpr-5,F52E4.1,K08F11.3,Y76A2B.5
I51	4	4	signal transduction	-2.34	egl-15,hsp-4,ptp-2,Y51H4A.17
I48	4	4	unknown	-	prp-21,tag-331,T08E11.2,T08E11.4
I43	4	4	unknown	-	eif-3.d,H06I04.1,K04G2.10,Y38H6C.14
I38	4	4	unknown	-	exc-7,mel-26,C27B7.4,R02F2.5
I37	4	4	unknown	-	nhr-2,php-3,C35D10.2,F47G4.4
I30	4	4	cell cycle	-2.4887	cul-1,cul-2,rbx-2,skr-10
I137	4	4	unknown	-	gna-1,F43G9.5,W02G9.2,W02G9.3
I136	4	4	unknown	-	lin-37,sli-1,tag-208,F56F12.1
I133	4	4	unknown	-	rbf-1,unc-10,unc-13,zyx-1
I131	4	4	unknown	-	hda-3,hus-1,pdi-1,vig-1
I130	4	4	unknown	-	ccf-1,cgh-1,F39H2.3,T12B3.4
I128	4	4	unknown	-	lgg-1,B0393.2,M7.5,Y55F3AM.4
I127	4	4	unknown	-	gly-5,prx-19,sgt-1,F23H12.2
I125	4	4	unknown	-	mpk-1,sel-10,CC8.1,F42C5.10
I122	4	4	unknown	-	T07D4.2,T18D3.7,T22D1.12,ZC455.1
I120	4	4	unknown	-	gad-1,mes-4,rpl-20,E04A4.7
I119	4	4	cell cycle	-2.4887	apc-2,rpl-21,R06F6.8,Y71G12B.27
I116	4	4	unknown	-	R53.5,W02G9.2,W02G9.3,Y44F5A.1
I115	4	4	unknown	-	abl-1,clr-1,mec-12,tag-327
I113	4	4	unknown	-	icp-1,nhr-6,tap-1,T28C6.7
I110	4	4	protein amino acid phosphorylation	-2.9175	pdk-1,pkc-2,tpa-1,unc-44
I109	4	4	unknown	-	bir-1,dom-6,F55A11.3,ZK1240.2
I108	4	4	unknown	-	ifb-2,lin-15a,lin-15b,C27H5.2
I107	4	4	unknown	-	aco-2,csb-1,hsp-6,F18A1.5
I105	4	4	unknown	-	gsk-3,nhr-91,F29D10.5,F55H12.6
I103	4	4	ubiquitin cycle	-5.6814	ubc-14,ubc-18,C27A12.6,Y48G8AL.1
I101	4	4	unknown	-	inf-1,smg-2,smg-3,sodh-1
* E = Co-expression, P = Co-phenotype, I = Interolog

## Sheet: Broad Subnetworks
Broad Subnetwork Id *	Gene Count	Link Count	Function	Significance (Log)	Genes
E11	399	7953	chromosome segregation	-8.0687	ani-2,apc-10,asb-1,atx-3,baf-1,bir-2,cdc-25.1,cej-1,cey-2,cey-3,cgh-1,chs-1,cpb-3,cyb-2.1,cyb-3,cyn-9,cyp-31a1,cyp-31a2,daf-18,dhs-5,dom-6,fem-3,fog-2,fzy-1,gei-14,gld-1,gld-3,glh-1,glh-2,glh-4,gln-5,gln-6,glp-1,gna-2,hcp-3,hil-4,hil-5,him-10,him-3,hmg-12,hmg-3,hop-1,htp-1,htp-3,hus-1,iff-1,ify-1,ima-1,ima-2,imp-1,inx-14,kbp-1,kbp-3,kbp-5,klc-1,klp-15,klp-16,knl-3,let-99,lig-1,lin-5,lrg-1,lsl-1,m…
E7	273	7929	phosphorus metabolism	-16.8926	cpb-2,cyn-2,egl-32,gln-2,gln-4,gsp-3,gsp-4,gst-9,msp-10,msp-113,msp-142,msp-152,msp-19,msp-3,msp-31,msp-32,msp-33,msp-36,msp-40,msp-45,msp-49,msp-50,msp-51,msp-53,msp-55,msp-56,msp-57,msp-59,msp-63,msp-64,msp-65,msp-74,msp-76,msp-77,msp-78,msp-79,msp-81,nspa-1,nspa-3,nspa-8,nspa-9,snf-9,spe-11,srb-13,ssp-10,ssp-11,ssp-16,ssp-19,ssp-31,ssp-9,ssq-1,ssq-2,ssq-3,ssq-4,sss-1,sss-2,AH10.1,B0205.10,B021…
E8	132	2964	lipid transport	-8.1123	acl-1,cli-2,col-101,col-119,col-122,col-129,col-140,col-143,col-178,col-179,col-181,col-184,col-19,col-20,col-8,dod-23,egg-1,egg-2,flp-10,hsp-43,ifa-4,inx-8,inx-9,lbp-2,nas-20,pes-23,srp-2,tbh-1,thn-1,thn-2,thn-3,thn-4,vit-1,vit-2,vit-5,vit-6,B0244.9,B0513.4,C02F12.5,C03E10.6,C08F11.11,C08F11.12,C09D4.2,C10G8.4,C15A11.7,C17G1.2,C17H12.11,C25A8.4,C25E10.10,C35B1.4,C39D10.7,C41G11.1,C44B12.1,C44B12…
E12	631	2840	DNA replication	-12.5424	adm-4,adr-2,age-1,ags-3,air-1,akt-1,aly-2,apb-1,apc-11,apd-3,apg-1,aph-2,arf-6,arl-5,asf-1,atl-1,bmk-1,bpl-1,brc-1,brf-1,btf-1,bub-1,car-1,cca-1,ccf-1,cdc-25.3,cdc-6,cdk-1,cdk-8,cdl-1,ced-6,ceh-44,cel-1,cgp-1,chk-1,chk-2,cit-1.1,cki-2,clr-1,cnt-1,coh-1,cpf-1,crn-1,csn-2,csn-5,cul-2,cwn-2,cyb-1,cye-1,cyk-4,cyn-14,cyn-15,cyn-4,cyn-8,cyp-44a1,czw-1,dab-1,dcap-2,dcr-1,dhs-7,div-1,dna-2,dnj-4,dnj-5,dp…
E3	151	2293	protein biosynthesis	-68.5832	dnj-21,eat-6,eft-2,eft-3,eft-4,egl-4,eif-3.b,eif-3.f,eif-6,his-41,his-46,his-54,his-71,icd-1,iff-2,inf-1,pab-1,rpa-0,rpa-1,rpa-2,rpl-1,rpl-10,rpl-11.1,rpl-11.2,rpl-12,rpl-13,rpl-14,rpl-15,rpl-16,rpl-17,rpl-18,rpl-19,rpl-2,rpl-20,rpl-21,rpl-22,rpl-23,rpl-24.1,rpl-25.1,rpl-25.2,rpl-26,rpl-27,rpl-28,rpl-29,rpl-3,rpl-30,rpl-31,rpl-32,rpl-33,rpl-34,rpl-35,rpl-36,rpl-38,rpl-4,rpl-41,rpl-43,rpl-5,rpl-6,…
E10	301	1924	gametogenesis	-19.1938	ars-2,byn-1,coq-1,cps-6,crn-3,crn-5,dao-5,dnj-11,dnj-17,dnj-2,dpy-30,dylt-1,eft-1,eif-3.c,eif-3.g,eif-3.h,eif-3.i,eif-3.k,emo-1,fcp-1,fib-1,gop-2,hap-1,hmg-5,hsp-6,hst-2,icl-1,larp-1,lin-41,lpd-6,lpd-7,mom-1,msh-6,ned-8,ngp-1,npp-12,npp-8,nst-1,opt-2,pcaf-1,pho-1,pif-1,pro-1,prs-1,ptp-2,pus-1,ran-2,rbd-1,rcq-5,rib-2,rnh-1,rnp-4,rnp-6,rpl-24.2,rsks-1,rsp-8,ruvb-1,ruvb-2,snr-4,snr-6,sptl-2,tag-124,…
E4	436	1783	generation of precursor metabolites and energy	-30.1634	acdh-1,acl-3,acl-6,aco-2,act-1,act-3,act-4,alh-1,alh-10,alh-11,alh-3,alh-4,alh-7,alh-8,aqp-6,ard-1,asb-2,asg-2,asp-4,atn-1,atp-2,bca-1,cah-4,cat-4,cco-1,cex-1,clh-3,cln-3.3,coq-4,coq-6,cpi-1,cpt-2,ctl-2,cts-1,cyc-1,cyn-3,cyp-13a12,cyp-13a4,cyp-13a5,cyp-25a1,cyp-25a2,cyp-29a2,cyp-33a1,cyp-33c3,cyp-33c8,daz-1,dhs-11,dhs-19,dhs-28,dif-1,dod-18,dpf-5,dyci-1,dylt-3,ech-1,ech-2,ech-4,ech-6,exl-1,fbp-1,…
E14	189	1678	regulation of transcription, DNA-dependent	-2.9642	cav-1,ced-8,ceh-40,ces-2,col-121,col-165,col-74,dsl-1,dsl-6,eya-1,hch-1,hil-7,ins-2,inx-3,nhr-2,pes-2,skr-11,skr-12,skr-13,skr-15,skr-21,skr-8,skr-9,sto-1,tbx-18,B0281.5,C01G6.3,C03C10.5,C05D12.5,C06E1.1,C07D10.5,C08F1.6,C17E4.2,C24H12.1,C24H12.11,C25B8.4,C32B5.14,C32B5.16,C32F10.7,C35D6.4,C35E7.5,C41H7.2,C43H8.3,C47D12.4,C48B6.9,C52E2.I,EEED8.12,EEED8.2,F08D12.10,F08D12.11,F08D12.8,F08D12.9,F08G…
E2	235	1046	lipid metabolism	-6.7424	acs-11,acs-2,aqp-1,asp-2,asp-3,asp-5,asp-6,bcat-1,cah-3,clc-1,clec-1,clec-48,clec-49,clec-54,cpr-1,cpr-4,cpr-5,cpr-6,cyp-37b1,dhs-12,dhs-31,dlc-2,dod-3,elo-5,far-2,far-6,far-7,fat-2,fat-3,fat-4,fat-6,fat-7,ftn-1,ftn-2,hacd-1,lec-8,lys-1,lys-10,lys-2,lys-3,lys-4,lys-5,lys-6,lys-7,lys-8,mtl-1,mtl-2,nlp-20,nlp-28,nlp-29,nlp-30,nlp-31,nspc-20,nspc-9,prx-2,sir-2.2,sodh-1,spp-18,spp-3,spp-4,srx-84,str-…
E16	101	569	behavior	-6.0488	acn-1,dpy-10,dpy-2,dpy-3,dpy-7,fkb-3,fkb-5,gei-13,grl-10,grl-15,grl-7,mlt-10,mlt-11,mlt-9,noah-1,noah-2,phg-1,pqn-32,pqn-40,pqn-46,ptr-4,qua-1,sqt-3,sym-1,sym-5,tag-249,tag-297,tsp-14,wrt-1,wrt-10,wrt-2,C01F1.3,C02E7.6,C02E7.7,C14A4.9,C14F11.6,C15C6.1,C26B9.3,C50D2.1,D1014.5,D2092.8,F01D5.6,F09F9.2,F10D11.6,F10F2.3,F15B9.8,F15E6.2,F18C5.5,F22F4.1,F30A10.2,F32E10.3,F41F3.3,F44E2.4,F46C8.8,F53B1.4,…
E13	48	526	unknown	-	sru-46,srw-63,B0280.6,B0513.7,B0564.5,C06B8.5,C10H11.2,C14A6.4,C16C8.6,C29E6.6,C30G4.1,C31A11.2,C33A12.5,C36A4.7,C54H2.2,E03H4.1,F16D3.5,F35B3.2,F35B3.6,F44F4.8,F47G9.5,F56A4.D,F56D5.7,H12I19.6,K07C6.12,K09E10.3,M01D1.4,R05G6.2,R07H5.5,R10E4.8,T06D8.4,T12B5.6,T26H8.1,T27E7.7,Y116A8B.2,Y19D10A.I,Y37A1A.1,Y45F10C.5,Y45G12C.13,Y49F6A.C,Y64G10A.D,Y68A4A.4,Y95B8A_85.E,ZC132.1,ZC53.3,ZK1225.3,ZK546.8,Z…
E15	66	445	positive regulation of body size	-14.3425	col-10,col-103,col-107,col-111,col-117,col-12,col-125,col-126,col-127,col-13,col-130,col-133,col-141,col-144,col-145,col-146,col-154,col-155,col-156,col-157,col-159,col-160,col-161,col-168,col-17,col-173,col-176,col-180,col-34,col-39,col-41,col-54,col-6,col-65,col-73,col-77,col-88,col-90,col-91,col-92,col-93,col-94,col-98,dim-1,dpy-13,dpy-4,dpy-5,dpy-8,dpy-9,lon-3,ptr-18,ram-2,rol-6,rol-8,sqt-1,s…
E9	86	417	protein catabolism	-28.441	aip-1,arx-1,arx-7,bag-1,cdc-48.1,cyn-7,dhs-22,dlc-1,dnj-15,imp-2,lap-1,pas-1,pas-2,pas-3,pas-4,pas-5,pas-6,pas-7,pbs-1,pbs-2,pbs-3,pbs-4,pbs-5,pbs-6,pbs-7,rab-10,rho-1,rpn-10,rpn-11,rpn-12,rpn-3,rpn-5,rpn-7,rpn-8,rpt-1,rpt-2,rpt-3,rpt-4,rpt-5,rpt-6,tag-202,tag-205,tag-332,ubc-20,ubc-6,ufd-1,usp-14,C05C10.6,C08B11.8,C14C10.5,C18E9.10,C18E9.6,C30B5.2,C34D4.4,C56G2.7,D1046.3,D1054.3,D2023.4,F09E5.2,…
E5	66	215	translation	-7.6661	cct-4,cct-5,cct-6,crs-1,dap-3,dli-1,fkb-6,frs-2,ife-3,imb-1,imb-3,imb-4,irs-1,krs-1,map-2,mrs-1,ppp-1,sod-2,spg-7,sptl-1,srs-2,syn-3,tag-251,trs-1,tsn-1,unc-23,vig-1,C48A7.2,C50B8.3,E04D5.1,F10D11.3,F10F2.2,F21D5.7,F26H9.5,F33D11.11,F38B6.4,F42A10.5,F44E7.4,F52C12.2,F55C5.8,H19N07.1,K04G2.1,K05B2.2,K08F11.3,K09E4.4,M106.4,R06C7.5,R13F6.10,T05H4.6A,T07C4.1,T10B5.5,T17E9.2,T21B10.7,W04D2.5,Y105E8A.…
E6	79	199	establishment of protein localization	-5.7002	arf-1.2,arf-3,arl-1,atx-2,cas-1,cnx-1,cyn-6,dnj-12,dnj-13,dnj-19,dnj-29,dnj-6,dsc-4,fkb-1,fkb-2,hsp-3,ile-1,ile-2,lsm-6,mec-12,npp-20,pdi-2,pdi-3,phy-2,pmk-1,rom-4,rsr-1,sec-23,sel-9,sft-4,sqv-7,tfg-1,B0336.4,C02E11.1,C13B9.3,C14B9.2,C24F3.1,C29H12.2,D2005.1,F15C11.2,F21F3.3,F33G12.5,F38A5.2,F38E11.5,F41C3.4,F43D9.3,F45G2.4,F47G9.1,F52B11.2,F54D7.2,F55A4.1,F59E10.3,H17B01.4,K09E9.2,M01A10.3,R01B1…
E17	24	116	positive regulation of body size	-2.6761	col-114,col-123,col-158,col-164,col-183,col-2,col-33,col-35,col-36,col-37,col-40,col-43,col-44,col-45,col-51,col-84,col-85,cut-1,grl-17,grl-20,grl-23,F49H12.A,F49H12.J
E1	36	112	neuropeptide signaling pathway	-7.8625	cab-1,cal-2,egl-21,egl-3,flp-1,flp-15,flp-4,flp-7,flp-8,flp-9,gst-3,ins-17,ins-18,nlp-1,nlp-12,nlp-14,nlp-15,nlp-17,nlp-21,nlp-8,snt-4,F07H5.4,F17C11.2,F21F3.1,F47B8.3,F48B9.4,F49C12.6,F58E10.7,F58H1.7,F59A7.5,R05A10.4,T03D8.3,T04A8.4,T04C12.3,Y71G12A_202.A,ZK971.1
E18	42	64	actin filament organization	-3.6231	abl-1,alg-1,alg-2,ama-1,atf-2,dgk-2,die-1,dlg-1,elks-1,fox-1,glit-1,igcm-3,mbk-1,nab-1,ncam-1,pqn-65,tag-127,tag-279,tag-53,B0285.7,C01B7.1,C17E4.11,F10G8.8,F20D1.1,F46F6.2,F47G4.4,F48F7.6,F52G3.1,F52G3.2,R02D5.1,T02H7.5,T04D1.4,T20F5.4,W08E3.2,Y37E11A_93.A,Y37E11A_93.I,Y38C1AB.B,Y38C1AB.H,Y40C5A.C,Y59C2A.3,Y71F9B_297.C,Y71G12A_195.B
E19	8	23	unknown	-	hsp-16.1,hsp-16.11,hsp-16.49,hsp-70,F44E5.4,F44E5.5,Y46H3A.D,Y46H3A.E
P8	291	2550	organismal physiological process	-21.1095	acn-1,act-3,act-4,anc-1,ani-2,apa-2,apb-1,apm-1,aps-1,arf-3,asb-2,bli-1,bli-3,bli-4,bli-5,byn-1,cct-1,cct-5,cct-6,cdc-48.1,ceh-24,ceh-26,ceh-6,chc-1,chp-1,crs-1,crs-2,cua-1,cul-1,cyc-1,cyh-1,cyk-1,cyl-1,czw-1,daf-21,dpy-23,dpy-3,drs-1,dyn-1,egl-30,egl-45,elt-2,eps-8,etr-1,fbn-1,gbf-1,gei-4,hel-1,hmg-4,hrp-1,icd-1,ifa-3,ifb-1,imb-5,imp-2,let-70,let-767,let-805,let-92,lin-41,lir-1,lrp-1,mag-1,mca-3…
P1	166	1840	morphogenesis of an epithelium	-54.2818	ard-1,arf-1.2,bub-1,car-1,cdc-42,cdk-1,cdk-4,cdl-1,cel-1,cgh-1,clr-1,cpf-1,crn-1,cul-4,cyk-4,dab-1,dcp-66,dlc-1,dnj-22,dsh-2,egl-18,egl-19,egl-43,emb-9,evl-20,fkh-6,gex-3,goa-1,gon-1,gsa-1,hda-1,hmg-1.2,hsf-1,ina-1,inx-13,isw-1,kin-10,lag-1,let-268,let-49,lin-29,lin-3,lin-59,lin-9,mdt-10,mdt-18,mtm-3,mus-101,ndc-80,ned-8,nmy-2,npp-17,npp-4,npp-9,ntl-2,nud-1,orc-2,paa-1,pax-3,pop-1,ppn-1,pqn-38,pq…
P6	97	575	post-embryonic morphogenesis	-25.2022	apr-1,cap-2,cct-4,cdc-25.2,chk-1,col-155,col-157,eat-3,eif-3.b,eif-3.f,eif-3.g,erm-1,gei-11,gei-13,hgrs-1,hmp-2,hmr-1,hrs-1,hsp-2,ifg-1,imb-2,imb-4,kbp-1,krs-1,let-502,lmn-1,lrs-1,mel-26,mex-6,mog-1,mom-5,nmy-1,pap-1,rab-7,rol-3,rpl-10,rpl-17,rpl-22,rpl-25.1,rpl-43,rpl-5,rps-17,rps-22,rps-29,rps-9,sec-24.2,sex-1,snr-2,sqt-1,sqt-3,tac-1,taf-1,taf-10,tag-341,tag-351,unc-23,unc-97,vha-3,vha-6,B0035.…
P7	75	499	osmoregulation	-8.4567	cam-1,cco-1,hlh-12,iff-2,iri-1,lin-7,lpd-8,mrp-5,nst-1,peb-1,pro-1,prx-5,tag-151,tag-242,tag-55,B0250.7,B0432.3,C03G5.1,C06A8.2,C07E3.2,C10E2.6,C15H11.8,C18E9.2,C24G6.8,C49F5.1,C50A2.2,F07E5.5,F23B12.7,F25H8.2,F29A7.6,F29C12.4,F37B12.3,F45H10.2,F53F4.11,F54C8.5,F54C9.6,F55F10.1,F56B3.8,F58G1.4,H35B03.2,K04C2.2,K04G7.1,M176.2,R05H10.2,R07E5.10,R07G3.3,T01B7.5,T01E8.6,T06D8.6,T07A9.8,T09A5.5,T14B4.…
P5	36	201	positive regulation of body size	-17.1602	aha-1,alg-1,blmp-1,clec-1,dpy-10,dpy-18,dpy-30,dpy-5,gei-17,gfi-2,nhr-23,nhr-25,pan-1,rps-12,sec-8,sma-4,sma-6,stn-1,sym-5,unc-44,C17E4.9,C33H5.18,C44C1.1,D1007.5,D2085.3,F27C1.2,F29D11.2,F46F11.9,H04M03.4,K04G2.1,K09A9.1,R12E2.2,Y105E8B.2,Y106G6E.6,Y39C12A.1,Y39G10AR.8
P4	35	154	oviposition	-18.0562	aos-1,bar-1,cgo-2,cyb-1,dpy-22,egl-15,egl-27,elt-1,him-4,kin-1,lin-14,lin-42,mig-5,ref-2,rsp-8,sur-6,wve-1,zyg-9,C26B9.3,C29E4.7,C52A11.2,F37B12.1,F41E6.4,F44F4.2,F48C1.4,K10D2.6,M03F4.6,R02D3.5,T05H10.6,T10B11.9,T14D7.2,T282.2,W01G7.3,Y51A2D.15,ZK930.3
P2	18	151	positive regulation of body size	-11.7633	ceh-13,col-110,col-122,col-154,col-3,col-34,col-92,col-93,col-94,col-97,col-98,dpy-13,kin-2,sma-1,spc-1,tag-59,tni-1,C08H9.2
P3	21	56	negative regulation of body size	-2.8836	acy-2,clec-41,dbr-1,epc-1,fat-6,flr-1,nsh-1,prs-2,taf-9,toc-1,unc-120,B0035.5,D2030.9,F13H10.4,F17C11.7,F25H2.4,H41C03.1,T06D8.5,W04D2.6,Y87G2A.10,ZK180.3
P10	10	45	chromosome segregation	-15.425	opt-3,C34B2.4,C34F6.1,C41G7.3,F31C3.2,F33H2.6,F58G1.5,T06G6.8,W09G3.7,ZK6.7
P12	6	15	unknown	-	rps-3,C13B9.3,C53A5.6,F38E11.5,Y54E10BR.5,Y55H10A.1
P11	6	15	unknown	-	lpd-6,D2030.3,F52D10.6,F59E12.5,T08B2.8,T12G3.5
P9	5	10	morphogenesis of an epithelium	-2.162	his-40,C15C6.3,T01C3.1,Y54E10A_155.E,ZK632.2
I1	1289	5714	cellular biosynthesis	-20.0415	aak-2,acl-2,aco-2,acs-17,act-4,ada-2,add-1,ags-3,alg-1,alh-1,alh-11,alh-2,alh-4,alh-6,ama-1,amt-1,aos-1,ape-1,apn-1,ars-2,art-1,arx-1,arx-2,arx-3,arx-5,arx-6,arx-7,asf-1,asp-4,atg-1,atl-1,atm-1,bcat-1,bir-2,brf-1,btf-1,byn-1,cah-3,cap-1,cap-2,cas-1,cav-1,ccf-1,ccr-4,cct-1,cct-4,cct-5,cct-6,cdc-14,cdc-48.1,cdc-6,cdd-2,cdf-1,cdk-1,cdk-4,cdk-5,cdk-7,ceh-20,cel-1,ces-2,chc-1,chk-1,chn-1,ckk-1,cku-70,…
I6	588	984	regulation of gene expression, epigenetic	-3.2105	acl-4,adt-2,ajm-1,aly-3,apr-1,arl-1,asp-6,atf-2,atf-6,bir-1,cah-4,cah-6,cdc-25.1,ceh-33,ces-1,cfz-2,ckc-1,cli-2,cnt-2,col-145,col-73,col-74,col-98,cpl-1,crp-1,csc-1,cyp-33b1,cyp-36a1,dcr-1,die-1,drh-1,eat-1,eat-6,egl-2,egl-36,egl-4,eif-3.d,elks-1,emb-9,eor-1,epi-1,eps-8,est-1,exp-2,eya-1,fat-2,feh-1,flp-19,fog-2,fox-1,fozi-1,gad-1,gak-1,gbh-2,gei-14,gei-16,gei-4,gei-8,gfi-1,gld-1,gld-3,gly-4,grd-…
I4	400	682	signal transduction	-24.0529	abl-1,act-2,adm-4,age-1,air-2,aka-1,akt-1,alx-1,apa-2,apb-1,apb-3,aps-2,apt-10,arc-1,arf-3,arf-6,arl-3,arr-1,asb-2,ast-1,ath-1,cam-1,cdc-42,cdh-6,cdk-9,ced-10,ced-12,ced-2,ced-5,chd-3,clr-1,cnx-1,col-77,cyp-44a1,dac-1,daf-19,daf-2,daf-3,dat-1,dbl-1,dhp-2,dhs-2,dhs-9,dif-1,dlg-1,dnc-1,dnj-28,dop-1,dpy-11,dpy-23,dpy-30,dsh-1,dyn-1,eat-2,ech-6,egg-1,egl-15,egl-19,egl-27,egl-44,egl-9,ehs-1,elt-1,elt-…
I5	108	150	regulation of protein activity, epigenetic	-5.9306	abu-1,abu-10,abu-11,abu-8,bli-4,col-106,col-125,col-167,col-71,crm-1,csk-1,csn-6,dao-2,elo-6,fat-6,gip-1,ile-1,ile-2,klp-10,lbp-1,lec-11,lon-1,lrp-2,lys-1,lys-2,lys-8,mes-4,ndx-8,nhr-66,oma-2,ppn-1,pqn-5,pqn-57,pqn-71,pqn-95,rps-19,tni-1,tni-3,tni-4,tyr-1,tyr-4,ugt-46,unc-27,wee-1.3,B0336.5,C18B2.4,C23F12.4,C27A2.5,C30F12.1,C53C7.1,C54D2.2,F07A5.2,F08F8.5,F08G2.5,F10D7.5,F13D12.3,F13E6.5,F16B4.5,…
I3	33	107	proteolysis during cellular protein catabolism	-22.1008	klp-11,let-92,lin-46,nud-1,pas-1,pas-2,pas-3,pas-4,pas-5,pas-6,pas-7,pbs-1,pbs-2,pbs-3,pbs-4,pbs-5,pbs-6,plk-1,C08E3.9,C16C8.16,C25D7.10,C25D7.8,C48B6.3,D1037.1,F42H10.6,F46B6.5,F52G2.3,K01C8.1,T07F8.4,T08A11.1,W08G11.4,Y39G10AR.15,ZC411.1
I8	28	25	chromosome segregation	-3.0575	atn-1,bbs-8,clec-1,col-90,gst-14,htp-1,htp-3,let-805,srx-136,twk-3,B0250.2,B0495.9,C23G10.11,C34B2.4,C40A11.7,C50E10.1,F14D7.3,F14F11.2,F42G8.10,F54D5.4,F58H1.6,K01D12.7,R09E12.5,T27A1.3,Y106G6D.7,Y110A2AL.9,ZC178.2,ZK596.2
I10	11	20	secretion	-5.2463	snb-1,syn-3,B0361.10,C44C1.4,D1014.3,F08F8.8,F43D9.3,K11H12.8,T23G7.3,Y57G11C.4,ZC155.7
I9	6	11	unknown	-	sedl-1,F36D4.2,K08H10.9,R102.5,Y57A10A.16,ZK1098.5
I7	18	10	unknown	-	klp-6,npp-17,pal-1,rrt-1,tor-2,C10G6.1,C38D4.9,C50H11.13,F33G12.4,F38B6.1,F44B9.9,F44E7.9,F53F4.10,K07C11.4,T04A8.11,T23F11.4,Y38C1AA.9,Y38E10A.6
* E = Co-expression, P = Co-phenotype, I = Interolog
