# Supplementary material for: A global analysis of genetic interactions in Caenorhabditis elegans
Source: J Biol. 2007 Sep 26;6(3):8. doi: 10.1186/jbiol58 (PMC2373897; doi:10.1186/jbiol58)
Supplement: Additional data file 12 — All functional categories and their associated genes are listed. [file jbiol58-S12.gz]

Archive with 1 entries (1 files):
- ADF08_FunctionalCategories.txt
