# Supplementary material for: A global analysis of genetic interactions in Caenorhabditis elegans
Source: J Biol. 2007 Sep 26;6(3):8. doi: 10.1186/jbiol58 (PMC2373897; doi:10.1186/jbiol58)
Supplement: Additional data file 12 — All functional categories and their associated genes are listed. [file jbiol58-S12.gz › ADF08_FunctionalCategories.txt]

Go	sulfite oxidase activity	H13N06.4
Go	negative regulation of crystal cell differentiation	C33D3.1
Go	negative regulation of crystal cell differentiation	F58E10.2
Go	negative regulation of crystal cell differentiation	C39B10.6
Go	amyloid precursor protein metabolism	C18E3.8
Go	amyloid precursor protein metabolism	W09B12.1
Go	amyloid precursor protein metabolism	Y73E7A.2
Go	amyloid precursor protein metabolism	T02B5.3
Go	amyloid precursor protein metabolism	ZC434.6
Go	amyloid precursor protein metabolism	ZK524.1
Go	amyloid precursor protein metabolism	F35H12.3
Go	snRNP U11	K08D10.4
Go	snRNP U11	K08D10.3
Go	snRNP U11	F08B4.7
Go	snRNP U11	K04G7.10
Go	dihydroorotate dehydrogenase activity	T22D1.3B
Go	dihydroorotate dehydrogenase activity	T22D1.3A
Go	dihydroorotate dehydrogenase activity	W07E11.1
Go	dihydroorotate dehydrogenase activity	W02D3.2
Go	dihydroorotate dehydrogenase activity	C25F6.3
Go	main pathways of carbohydrate metabolism	F46G10.1
Go	main pathways of carbohydrate metabolism	Y77E11A.1
Go	main pathways of carbohydrate metabolism	F35G12.2
Go	main pathways of carbohydrate metabolism	F54H12.1C
Go	main pathways of carbohydrate metabolism	F23H11.3
Go	main pathways of carbohydrate metabolism	K07A3.1B
Go	main pathways of carbohydrate metabolism	Y94H6A.6
Go	main pathways of carbohydrate metabolism	Y50E8A.6
Go	main pathways of carbohydrate metabolism	ZC239.12
Go	main pathways of carbohydrate metabolism	F47G4.3
Go	main pathways of carbohydrate metabolism	Y57G11C.3
Go	main pathways of carbohydrate metabolism	C40A11.3
Go	main pathways of carbohydrate metabolism	ZK856.10
Go	main pathways of carbohydrate metabolism	Y37D8A.23C
Go	main pathways of carbohydrate metabolism	LLC1.3
Go	main pathways of carbohydrate metabolism	Y110A7A.6B
Go	main pathways of carbohydrate metabolism	ZK829.4
Go	main pathways of carbohydrate metabolism	VF13D12L.3
Go	main pathways of carbohydrate metabolism	W05G11.6
Go	main pathways of carbohydrate metabolism	C05E4.9B
Go	main pathways of carbohydrate metabolism	F38B7.5
Go	main pathways of carbohydrate metabolism	ZC239.3
Go	main pathways of carbohydrate metabolism	K11H3.1B
Go	main pathways of carbohydrate metabolism	D2023.2
Go	main pathways of carbohydrate metabolism	ZK973.3
Go	main pathways of carbohydrate metabolism	M18.5
Go	main pathways of carbohydrate metabolism	C37E2.1
Go	main pathways of carbohydrate metabolism	T27A3.2
Go	main pathways of carbohydrate metabolism	ZK669.4
Go	main pathways of carbohydrate metabolism	F01G10.1
Go	main pathways of carbohydrate metabolism	H04M03.1
Go	main pathways of carbohydrate metabolism	F25H9.7
Go	main pathways of carbohydrate metabolism	W05G11.6C
Go	main pathways of carbohydrate metabolism	F46E10.10B
Go	main pathways of carbohydrate metabolism	Y24D9A.8A
Go	main pathways of carbohydrate metabolism	C32F10.8A
Go	main pathways of carbohydrate metabolism	F48E8.3
Go	main pathways of carbohydrate metabolism	B0035.5
Go	main pathways of carbohydrate metabolism	T03F1.3
Go	main pathways of carbohydrate metabolism	Y87G2A.8B
Go	main pathways of carbohydrate metabolism	C34B2.7
Go	main pathways of carbohydrate metabolism	C50D2.7
Go	main pathways of carbohydrate metabolism	C30F12.7
Go	main pathways of carbohydrate metabolism	T09F3.3
Go	main pathways of carbohydrate metabolism	F08F8.7
Go	main pathways of carbohydrate metabolism	C06E2.7
Go	main pathways of carbohydrate metabolism	F42A8.2
Go	main pathways of carbohydrate metabolism	C54D2.5A
Go	main pathways of carbohydrate metabolism	F14B4.2
Go	main pathways of carbohydrate metabolism	W09G3.2
Go	main pathways of carbohydrate metabolism	F25H5.3C
Go	main pathways of carbohydrate metabolism	H14A12.2B
Go	main pathways of carbohydrate metabolism	Y26D4A.11
Go	main pathways of carbohydrate metabolism	F43G9.1
Go	main pathways of carbohydrate metabolism	Y87G2A.8
Go	main pathways of carbohydrate metabolism	F46E10.10A
Go	main pathways of carbohydrate metabolism	F01F1.12B
Go	main pathways of carbohydrate metabolism	W02F12.5
Go	main pathways of carbohydrate metabolism	ZK836.2
Go	main pathways of carbohydrate metabolism	C14E2.2
Go	main pathways of carbohydrate metabolism	Y37D8A.23B
Go	main pathways of carbohydrate metabolism	W05G11.6A
Go	main pathways of carbohydrate metabolism	T21B10.2
Go	main pathways of carbohydrate metabolism	T03F6.3
Go	main pathways of carbohydrate metabolism	W05G11.6D
Go	main pathways of carbohydrate metabolism	F31C3.3
Go	main pathways of carbohydrate metabolism	C05C10.3
Go	main pathways of carbohydrate metabolism	C05E4.9A
Go	main pathways of carbohydrate metabolism	F54H12.1B
Go	main pathways of carbohydrate metabolism	T01C8.5
Go	main pathways of carbohydrate metabolism	C54D2.5C
Go	main pathways of carbohydrate metabolism	K07A3.1A
Go	main pathways of carbohydrate metabolism	B0280.3
Go	main pathways of carbohydrate metabolism	K07G5.1
Go	main pathways of carbohydrate metabolism	K10B3.7
Go	main pathways of carbohydrate metabolism	C50F4.2
Go	main pathways of carbohydrate metabolism	F20C5.1A
Go	main pathways of carbohydrate metabolism	F59B8.2
Go	main pathways of carbohydrate metabolism	Y73B3A.2
Go	main pathways of carbohydrate metabolism	F25H5.3A
Go	main pathways of carbohydrate metabolism	C50F7.4
Go	main pathways of carbohydrate metabolism	F46E10.10
Go	main pathways of carbohydrate metabolism	T23B12.6
Go	main pathways of carbohydrate metabolism	F09E5.17
Go	main pathways of carbohydrate metabolism	Y54E5A.7
Go	main pathways of carbohydrate metabolism	Y55F3BR.1
Go	main pathways of carbohydrate metabolism	C05B10.1
Go	main pathways of carbohydrate metabolism	Y110A7A.6A
Go	main pathways of carbohydrate metabolism	C05E4.9
Go	main pathways of carbohydrate metabolism	C54D2.5D
Go	main pathways of carbohydrate metabolism	K11G12.5
Go	main pathways of carbohydrate metabolism	T01C8.4
Go	main pathways of carbohydrate metabolism	T21B10.2A
Go	main pathways of carbohydrate metabolism	C14F11.1A
Go	main pathways of carbohydrate metabolism	T07C4.7
Go	main pathways of carbohydrate metabolism	F13D12.2
Go	main pathways of carbohydrate metabolism	B0365.1
Go	main pathways of carbohydrate metabolism	T07D1.2
Go	main pathways of carbohydrate metabolism	Y39E4A.3
Go	main pathways of carbohydrate metabolism	H25P06.1
Go	main pathways of carbohydrate metabolism	H14A12.2
Go	main pathways of carbohydrate metabolism	F33H1.2
Go	main pathways of carbohydrate metabolism	ZC395.2
Go	main pathways of carbohydrate metabolism	C54D2.5E
Go	main pathways of carbohydrate metabolism	T05H10.6B
Go	main pathways of carbohydrate metabolism	K11H3.1A
Go	main pathways of carbohydrate metabolism	C44E4.3
Go	main pathways of carbohydrate metabolism	F47B10.1
Go	main pathways of carbohydrate metabolism	F07A11.5
Go	main pathways of carbohydrate metabolism	Y48B6A.12
Go	main pathways of carbohydrate metabolism	ZK370.5
Go	main pathways of carbohydrate metabolism	ZK455.1
Go	main pathways of carbohydrate metabolism	Y71H10A.1B
Go	main pathways of carbohydrate metabolism	C30H6.7
Go	main pathways of carbohydrate metabolism	K02B2.1
Go	main pathways of carbohydrate metabolism	F46E10.10C
Go	main pathways of carbohydrate metabolism	H14A12.2A
Go	main pathways of carbohydrate metabolism	F25H5.3B
Go	main pathways of carbohydrate metabolism	B0250.5
Go	main pathways of carbohydrate metabolism	ZK593.1
Go	main pathways of carbohydrate metabolism	F20C5.1B
Go	main pathways of carbohydrate metabolism	F01F1.12A
Go	main pathways of carbohydrate metabolism	Y24D9A.8B
Go	main pathways of carbohydrate metabolism	Y37D8A.23A
Go	main pathways of carbohydrate metabolism	C03G5.1
Go	main pathways of carbohydrate metabolism	Y87G2A.8A
Go	main pathways of carbohydrate metabolism	H23L24.5
Go	main pathways of carbohydrate metabolism	C33E10.5
Go	main pathways of carbohydrate metabolism	C05G5.4
Go	main pathways of carbohydrate metabolism	C04C3.3
Go	main pathways of carbohydrate metabolism	F36A2.3
Go	main pathways of carbohydrate metabolism	F33A8.5
Go	main pathways of carbohydrate metabolism	F54H12.1A
Go	main pathways of carbohydrate metabolism	C32F10.8B
Go	main pathways of carbohydrate metabolism	T22B11.5
Go	main pathways of carbohydrate metabolism	T20G5.2
Go	main pathways of carbohydrate metabolism	C54D2.5F
Go	main pathways of carbohydrate metabolism	T25B9.9
Go	main pathways of carbohydrate metabolism	K10B3.8
Go	main pathways of carbohydrate metabolism	F20H11.3
Go	main pathways of carbohydrate metabolism	T05D4.1
Go	main pathways of carbohydrate metabolism	Y71H10A.1A
Go	main pathways of carbohydrate metabolism	C08F11.14
Go	main pathways of carbohydrate metabolism	F20A1.9
Go	main pathways of carbohydrate metabolism	W05G11.6B
Go	main pathways of carbohydrate metabolism	C34F6.8
Go	main pathways of carbohydrate metabolism	C14F11.1B
Go	main pathways of carbohydrate metabolism	T21B10.2B
Go	main pathways of carbohydrate metabolism	D1005.1
Go	main pathways of carbohydrate metabolism	T25G3.4
Go	main pathways of carbohydrate metabolism	Y17G7B.7
Go	main pathways of carbohydrate metabolism	F23B12.5
Go	main pathways of carbohydrate metabolism	C54D2.5B
Go	main pathways of carbohydrate metabolism	T05H10.6A
Go	main pathways of carbohydrate metabolism	C24F3.2
Go	main pathways of carbohydrate metabolism	R11A5.4
Go	main pathways of carbohydrate metabolism	F27D4.5
Go	photoreceptor cell differentiation	Y41D4A.1
Go	photoreceptor cell differentiation	R107.8
Go	photoreceptor cell differentiation	Y41D4B.10
Go	photoreceptor cell differentiation	R06F6.6
Go	photoreceptor cell differentiation	R05H10.6
Go	photoreceptor cell differentiation	W01B6.5
Go	photoreceptor cell differentiation	R05G6.9
Go	photoreceptor cell differentiation	F41D9.3B
Go	photoreceptor cell differentiation	Y32G9A.5
Go	photoreceptor cell differentiation	ZK593.5
Go	photoreceptor cell differentiation	ZC416.4
Go	photoreceptor cell differentiation	W09G12.1
Go	photoreceptor cell differentiation	R08B4.1B
Go	photoreceptor cell differentiation	ZC504.4B
Go	photoreceptor cell differentiation	Y55F3AM.15
Go	photoreceptor cell differentiation	C55B7.12
Go	photoreceptor cell differentiation	C02F12.5
Go	photoreceptor cell differentiation	Y53C12C.1
Go	photoreceptor cell differentiation	M110.5B
Go	photoreceptor cell differentiation	C27A2.6
Go	photoreceptor cell differentiation	ZK1067.1
Go	photoreceptor cell differentiation	F48B9.5
Go	photoreceptor cell differentiation	C52B9.2B
Go	photoreceptor cell differentiation	Y4C6A.1
Go	photoreceptor cell differentiation	F22D6.1
Go	photoreceptor cell differentiation	K07A1.14
Go	photoreceptor cell differentiation	F57B9.8
Go	photoreceptor cell differentiation	F58B3.8
Go	photoreceptor cell differentiation	C29F9.6
Go	photoreceptor cell differentiation	ZC581.7
Go	photoreceptor cell differentiation	M01E5.6
Go	photoreceptor cell differentiation	C50H2.3A
Go	photoreceptor cell differentiation	W03F8.2
Go	photoreceptor cell differentiation	C34F11.9A
Go	photoreceptor cell differentiation	R08E3.1B
Go	photoreceptor cell differentiation	F31A9.3B
Go	photoreceptor cell differentiation	W06B11.4
Go	photoreceptor cell differentiation	C06E1.8
Go	photoreceptor cell differentiation	C30G4.7
Go	photoreceptor cell differentiation	R11A8.7B
Go	photoreceptor cell differentiation	F47C10.3
Go	photoreceptor cell differentiation	C25A8.5
Go	photoreceptor cell differentiation	C01G8.5B
Go	photoreceptor cell differentiation	C27B7.8
Go	photoreceptor cell differentiation	C49F5.5
Go	photoreceptor cell differentiation	T05C12.10
Go	photoreceptor cell differentiation	F15C11.1
Go	photoreceptor cell differentiation	B0457.1A
Go	photoreceptor cell differentiation	F43C1.4
Go	photoreceptor cell differentiation	E02D9.1A
Go	photoreceptor cell differentiation	C34F11.9C
Go	photoreceptor cell differentiation	C14F5.2
Go	photoreceptor cell differentiation	K08D9.3
Go	photoreceptor cell differentiation	F21D12.5
Go	photoreceptor cell differentiation	T23D8.1
Go	photoreceptor cell differentiation	F11C7.4
Go	photoreceptor cell differentiation	F16B12.2
Go	photoreceptor cell differentiation	T28F12.2B
Go	photoreceptor cell differentiation	F29G9.4
Go	photoreceptor cell differentiation	Y73C8B.4
Go	photoreceptor cell differentiation	B0478.1A
Go	photoreceptor cell differentiation	K10D6.1
Go	photoreceptor cell differentiation	ZK622.1
Go	photoreceptor cell differentiation	F52D10.3B
Go	photoreceptor cell differentiation	K03D3.10C
Go	photoreceptor cell differentiation	Y69H2.12
Go	photoreceptor cell differentiation	Y38C1AA.9
Go	photoreceptor cell differentiation	T28F12.2F
Go	photoreceptor cell differentiation	T06C10.3
Go	photoreceptor cell differentiation	B0523.1
Go	photoreceptor cell differentiation	T05C12.6C
Go	photoreceptor cell differentiation	F14F3.1B
Go	photoreceptor cell differentiation	C29F9.5
Go	photoreceptor cell differentiation	F21H11.2A
Go	photoreceptor cell differentiation	C01G8.9A
Go	photoreceptor cell differentiation	C49C3.10A
Go	photoreceptor cell differentiation	Y94H6A.9A
Go	photoreceptor cell differentiation	Y69H2.2
Go	photoreceptor cell differentiation	C09G12.8A
Go	photoreceptor cell differentiation	F21H11.2B
Go	photoreceptor cell differentiation	T08G5.2
Go	photoreceptor cell differentiation	F35C8.2
Go	photoreceptor cell differentiation	M110.5C
Go	photoreceptor cell differentiation	B0412.1A
Go	photoreceptor cell differentiation	C47E8.5
Go	photoreceptor cell differentiation	K09B11.5
Go	photoreceptor cell differentiation	K08E5.3
Go	photoreceptor cell differentiation	C55C3.4
Go	photoreceptor cell differentiation	F26E4.5
Go	photoreceptor cell differentiation	K03D3.10A
Go	photoreceptor cell differentiation	K11H12.9
Go	photoreceptor cell differentiation	R10E11.1B
Go	photoreceptor cell differentiation	Y37E11AR.2
Go	photoreceptor cell differentiation	C01G8.9B
Go	photoreceptor cell differentiation	F55G1.13
Go	photoreceptor cell differentiation	H08M01.2B
Go	photoreceptor cell differentiation	T05C12.6A
Go	photoreceptor cell differentiation	C37E2.5
Go	photoreceptor cell differentiation	C06C6.5B
Go	photoreceptor cell differentiation	F44C4.2
Go	photoreceptor cell differentiation	F59A3.8
Go	photoreceptor cell differentiation	F31A9.3A
Go	photoreceptor cell differentiation	F58G6.1
Go	photoreceptor cell differentiation	F22B3.8
Go	photoreceptor cell differentiation	C15H7.5
Go	photoreceptor cell differentiation	ZK593.9
Go	photoreceptor cell differentiation	C49D10.2
Go	photoreceptor cell differentiation	C14F5.5
Go	photoreceptor cell differentiation	Y51B9A.9
Go	photoreceptor cell differentiation	F53G12.6
Go	photoreceptor cell differentiation	C06A1.1
Go	photoreceptor cell differentiation	ZK1037.10
Go	photoreceptor cell differentiation	C35E7.10A
Go	photoreceptor cell differentiation	F40F12.7
Go	photoreceptor cell differentiation	C41C4.8
Go	photoreceptor cell differentiation	ZC504.4C
Go	photoreceptor cell differentiation	R11E3.1
Go	photoreceptor cell differentiation	F25D7.5
Go	photoreceptor cell differentiation	T28F12.2C
Go	photoreceptor cell differentiation	C08F8.7
Go	photoreceptor cell differentiation	F59G1.5
Go	photoreceptor cell differentiation	ZK218.6
Go	photoreceptor cell differentiation	K06A1.4
Go	photoreceptor cell differentiation	W09C5.2
Go	photoreceptor cell differentiation	T28F12.2A
Go	photoreceptor cell differentiation	ZK1193.2
Go	photoreceptor cell differentiation	F56E3.4
Go	photoreceptor cell differentiation	F14F3.1A
Go	photoreceptor cell differentiation	B0478.1B
Go	photoreceptor cell differentiation	C50H2.3B
Go	photoreceptor cell differentiation	F07C6.4A
Go	photoreceptor cell differentiation	K02E2.2
Go	photoreceptor cell differentiation	T13H10.1
Go	photoreceptor cell differentiation	Y69H2.11
Go	photoreceptor cell differentiation	F58G4.4
Go	photoreceptor cell differentiation	Y71F9AR.2
Go	photoreceptor cell differentiation	Y116A8C.38
Go	photoreceptor cell differentiation	T07A9.3
Go	photoreceptor cell differentiation	H19M22.2B
Go	photoreceptor cell differentiation	K06B4.7
Go	photoreceptor cell differentiation	F41D9.3A
Go	photoreceptor cell differentiation	F41D9.3C
Go	photoreceptor cell differentiation	B0412.1B
Go	photoreceptor cell differentiation	Y54G2A.31
Go	photoreceptor cell differentiation	T28F12.2E
Go	photoreceptor cell differentiation	Y116A8C.24
Go	photoreceptor cell differentiation	M110.5A
Go	photoreceptor cell differentiation	M117.2
Go	photoreceptor cell differentiation	T24H10.2
Go	photoreceptor cell differentiation	ZC504.4A
Go	photoreceptor cell differentiation	T21G5.1
Go	photoreceptor cell differentiation	F14F3.1C
Go	photoreceptor cell differentiation	B0547.1
Go	photoreceptor cell differentiation	Y113G7A.6A
Go	photoreceptor cell differentiation	T06C10.6
Go	photoreceptor cell differentiation	F53F8.3
Go	photoreceptor cell differentiation	C18H7.4
Go	photoreceptor cell differentiation	C49A1.4
Go	photoreceptor cell differentiation	F16H11.5
Go	photoreceptor cell differentiation	C53A5.13
Go	photoreceptor cell differentiation	C17D12.6
Go	photoreceptor cell differentiation	B0286.2
Go	photoreceptor cell differentiation	C52B9.2A
Go	photoreceptor cell differentiation	T25B9.4
Go	photoreceptor cell differentiation	Y70G10A.2
Go	photoreceptor cell differentiation	F23C8.7
Go	photoreceptor cell differentiation	R11A8.7A
Go	photoreceptor cell differentiation	F22E12.2
Go	photoreceptor cell differentiation	E02D9.1D
Go	photoreceptor cell differentiation	Y48C3A.7
Go	photoreceptor cell differentiation	R08E3.1A
Go	photoreceptor cell differentiation	F45C12.3
Go	photoreceptor cell differentiation	C09G12.8B
Go	photoreceptor cell differentiation	C01G8.5A
Go	photoreceptor cell differentiation	R01H10.8
Go	photoreceptor cell differentiation	M05B5.5A
Go	photoreceptor cell differentiation	C34F11.9B
Go	photoreceptor cell differentiation	F16B4.11
Go	photoreceptor cell differentiation	F02A9.6
Go	photoreceptor cell differentiation	K12H4.1
Go	photoreceptor cell differentiation	Y38E10A.18
Go	photoreceptor cell differentiation	C09G9.4
Go	photoreceptor cell differentiation	F35D2.3
Go	photoreceptor cell differentiation	Y43C5B.2
Go	photoreceptor cell differentiation	C49C3.10B
Go	photoreceptor cell differentiation	Y94H6A.9B
Go	photoreceptor cell differentiation	K07F5.4
Go	photoreceptor cell differentiation	K07C5.8
Go	photoreceptor cell differentiation	ZK678.5
Go	photoreceptor cell differentiation	ZC504.4D
Go	photoreceptor cell differentiation	M117.3
Go	photoreceptor cell differentiation	F55D12.4
Go	photoreceptor cell differentiation	F19F10.1
Go	photoreceptor cell differentiation	C35E7.10B
Go	photoreceptor cell differentiation	R06B10.1
Go	photoreceptor cell differentiation	F46B3.5
Go	photoreceptor cell differentiation	K07D8.1
Go	photoreceptor cell differentiation	C29F3.2
Go	photoreceptor cell differentiation	F52D10.3A
Go	photoreceptor cell differentiation	Y87G2A.17
Go	photoreceptor cell differentiation	H19M22.2A
Go	photoreceptor cell differentiation	ZK792.6
Go	photoreceptor cell differentiation	C06C6.5A
Go	photoreceptor cell differentiation	K03D3.10B
Go	photoreceptor cell differentiation	Y71F9B.5A
Go	photoreceptor cell differentiation	R05H5.4
Go	photoreceptor cell differentiation	Y37D8A.4
Go	photoreceptor cell differentiation	F19F10.5
Go	photoreceptor cell differentiation	F44G3.9
Go	photoreceptor cell differentiation	Y54E10BL.6
Go	photoreceptor cell differentiation	T04B2.2
Go	photoreceptor cell differentiation	Y42H9B.2
Go	photoreceptor cell differentiation	F15B9.7
Go	photoreceptor cell differentiation	C33D12.7
Go	photoreceptor cell differentiation	C33D12.1
Go	photoreceptor cell differentiation	ZK377.1
Go	photoreceptor cell differentiation	F46F5.2
Go	photoreceptor cell differentiation	K03H1.10
Go	photoreceptor cell differentiation	H08M01.2A
Go	photoreceptor cell differentiation	R10E11.1A
Go	photoreceptor cell differentiation	C06A5.9
Go	photoreceptor cell differentiation	F11A10.1
Go	photoreceptor cell differentiation	B0457.1B
Go	photoreceptor cell differentiation	F15B9.9
Go	photoreceptor cell differentiation	K03D3.10D
Go	photoreceptor cell differentiation	D1073.1
Go	photoreceptor cell differentiation	ZK1290.12
Go	photoreceptor cell differentiation	T05C12.6B
Go	photoreceptor cell differentiation	Y46G5A.29
Go	photoreceptor cell differentiation	Y71F9B.5B
Go	photoreceptor cell differentiation	Y113G7A.6B
Go	photoreceptor cell differentiation	F01D4.3
Go	photoreceptor cell differentiation	F47C10.8
Go	photoreceptor cell differentiation	F38H4.9
Go	photoreceptor cell differentiation	F57C9.4B
Go	photoreceptor cell differentiation	R08B4.1A
Go	photoreceptor cell differentiation	W08D2.8
Go	agglutination during conjugation with cellular fusion	Y34B4A.10
Go	agglutination during conjugation with cellular fusion	H43E16.1
Go	tripeptidyl-peptidase II activity	F21H12.6
Go	phagocytic vesicle	T07D10.4
Go	phagocytic vesicle	H16D19.1
Go	phagocytic vesicle	T05A7.3
Go	membrane disassembly	C14B9.4A
Go	membrane disassembly	R74.6
Go	thymidine phosphorylase activity	C01F1.2
Go	snRNA transcription	B0273.3
Go	snRNA transcription	F18A11.6
Go	snRNA transcription	F32H2.1A
Go	snRNA transcription	Y48G1BM.1
Go	snRNA transcription	T02C12.2
Go	snRNA transcription	F32H2.1B
Go	proline metabolism	F56D12.1B
Go	proline metabolism	F56D12.1A
Go	proline metabolism	F56D12.1
Go	proline metabolism	T22H6.2A
Go	proline metabolism	B0513.5
Go	proline metabolism	M153.1
Go	proline metabolism	T22H6.2B
Go	proline metabolism	F55G1.9
Go	rhythmic excitation	ZC416.8B
Go	mitochondrial outer membrane	R08A2.2
Go	mitochondrial outer membrane	ZC97.1A
Go	mitochondrial outer membrane	C33H5.8
Go	mitochondrial outer membrane	K04D7.2A
Go	mitochondrial outer membrane	R11F4.1
Go	mitochondrial outer membrane	F13B9.8
Go	mitochondrial outer membrane	Y37E3.1
Go	mitochondrial outer membrane	K11D12.4
Go	mitochondrial outer membrane	ZC477.2
Go	mitochondrial outer membrane	F23H12.2
Go	mitochondrial outer membrane	C02C6.1A
Go	mitochondrial outer membrane	T12E12.4B
Go	mitochondrial outer membrane	F42G8.8
Go	mitochondrial outer membrane	F08F3.2B
Go	mitochondrial outer membrane	F09F3.9
Go	mitochondrial outer membrane	C34E10.1
Go	mitochondrial outer membrane	T05A8.5
Go	mitochondrial outer membrane	ZK1248.14
Go	mitochondrial outer membrane	C09H5.7
Go	mitochondrial outer membrane	F30H5.1
Go	mitochondrial outer membrane	C41G7.3
Go	mitochondrial outer membrane	ZC97.1B
Go	mitochondrial outer membrane	F39B2.11
Go	mitochondrial outer membrane	C56C10.10
Go	mitochondrial outer membrane	F22D6.9
Go	mitochondrial outer membrane	Y56A3A.32
Go	mitochondrial outer membrane	D2013.5
Go	mitochondrial outer membrane	C02C6.1B
Go	mitochondrial outer membrane	T12E12.4A
Go	mitochondrial outer membrane	Y56A3A.11
Go	mitochondrial outer membrane	F08F3.2A
Go	mitochondrial outer membrane	F23B12.1
Go	mitochondrial outer membrane	C18E9.6
Go	mitochondrial outer membrane	T21C9.1
Go	mitochondrial outer membrane	F40E3.5
Go	mitochondrial outer membrane	W10D9.5
Go	mitochondrial outer membrane	F32D1.3
Go	mitochondrial outer membrane	R05G6.7
Go	mitochondrial outer membrane	F52H3.6
Mips	metabolism of vitamins, cofactors, and prosthetic groups	C36B1.7
Mips	metabolism of vitamins, cofactors, and prosthetic groups	T22H6.6
Mips	metabolism of vitamins, cofactors, and prosthetic groups	C06A8.1A
Mips	metabolism of vitamins, cofactors, and prosthetic groups	F13H8.10B
Mips	metabolism of vitamins, cofactors, and prosthetic groups	F57B9.1
Mips	metabolism of vitamins, cofactors, and prosthetic groups	C12D12.5
Mips	metabolism of vitamins, cofactors, and prosthetic groups	K07B1.2
Mips	metabolism of vitamins, cofactors, and prosthetic groups	F40E10.2
Mips	metabolism of vitamins, cofactors, and prosthetic groups	F42G8.6
Mips	metabolism of vitamins, cofactors, and prosthetic groups	W10C8.2
Mips	metabolism of vitamins, cofactors, and prosthetic groups	M176.2
Mips	metabolism of vitamins, cofactors, and prosthetic groups	F25B5.6A
Mips	metabolism of vitamins, cofactors, and prosthetic groups	F57B9.4D
Mips	metabolism of vitamins, cofactors, and prosthetic groups	F32G8.6
Mips	metabolism of vitamins, cofactors, and prosthetic groups	Y38A8.1
Mips	metabolism of vitamins, cofactors, and prosthetic groups	K07E3.4A
Mips	metabolism of vitamins, cofactors, and prosthetic groups	T22B7.1B
Mips	metabolism of vitamins, cofactors, and prosthetic groups	T03F1.1
Mips	metabolism of vitamins, cofactors, and prosthetic groups	F57B9.4B
Mips	metabolism of vitamins, cofactors, and prosthetic groups	K02F2.2
Mips	metabolism of vitamins, cofactors, and prosthetic groups	R53.1
Mips	metabolism of vitamins, cofactors, and prosthetic groups	T25B9.1
Mips	metabolism of vitamins, cofactors, and prosthetic groups	K08A8.2B
Mips	metabolism of vitamins, cofactors, and prosthetic groups	F26H9.5
Mips	metabolism of vitamins, cofactors, and prosthetic groups	JC8.5
Mips	metabolism of vitamins, cofactors, and prosthetic groups	Y46G5A.2
Mips	metabolism of vitamins, cofactors, and prosthetic groups	F25C8.2
Mips	metabolism of vitamins, cofactors, and prosthetic groups	C06A8.1B
Mips	metabolism of vitamins, cofactors, and prosthetic groups	K06A4.5
Mips	metabolism of vitamins, cofactors, and prosthetic groups	F13D11.4
Mips	metabolism of vitamins, cofactors, and prosthetic groups	F13H8.10C
Mips	metabolism of vitamins, cofactors, and prosthetic groups	K07E3.3
Mips	metabolism of vitamins, cofactors, and prosthetic groups	K01C8.7
Mips	metabolism of vitamins, cofactors, and prosthetic groups	Y106G6E.4
Mips	metabolism of vitamins, cofactors, and prosthetic groups	C15H9.7
Mips	metabolism of vitamins, cofactors, and prosthetic groups	Y87G2A.14
Mips	metabolism of vitamins, cofactors, and prosthetic groups	M01F1.3
Mips	metabolism of vitamins, cofactors, and prosthetic groups	T22B7.1A
Mips	metabolism of vitamins, cofactors, and prosthetic groups	R07B7.4
Mips	metabolism of vitamins, cofactors, and prosthetic groups	F13H8.10A
Mips	metabolism of vitamins, cofactors, and prosthetic groups	F57B9.4E
Mips	metabolism of vitamins, cofactors, and prosthetic groups	K08A8.2A
Mips	metabolism of vitamins, cofactors, and prosthetic groups	Y57G11C.11
Mips	metabolism of vitamins, cofactors, and prosthetic groups	ZC410.7C
Mips	metabolism of vitamins, cofactors, and prosthetic groups	ZC395.2
Mips	metabolism of vitamins, cofactors, and prosthetic groups	K07E8.7
Mips	metabolism of vitamins, cofactors, and prosthetic groups	F25B5.6B
Mips	metabolism of vitamins, cofactors, and prosthetic groups	T06D8.6
Mips	metabolism of vitamins, cofactors, and prosthetic groups	R07B7.5
Mips	metabolism of vitamins, cofactors, and prosthetic groups	C24A11.9
Mips	metabolism of vitamins, cofactors, and prosthetic groups	K07E3.4B
Mips	metabolism of vitamins, cofactors, and prosthetic groups	F57B9.4C
Mips	metabolism of vitamins, cofactors, and prosthetic groups	C24G6.6
Mips	metabolism of vitamins, cofactors, and prosthetic groups	ZC410.7B
Mips	metabolism of vitamins, cofactors, and prosthetic groups	F57B9.4A
Mips	metabolism of vitamins, cofactors, and prosthetic groups	T03F1.2
Mips	metabolism of vitamins, cofactors, and prosthetic groups	ZK652.9
Go	arginine biosynthesis	B0035.16
Go	arginine biosynthesis	D2085.1
Go	androgen receptor activity	R02D1.1
Go	androgen receptor activity	F57A8.5
Go	regulation of muscle contraction	R03A10.6
Go	regulation of muscle contraction	K11D9.2A
Go	regulation of muscle contraction	F18E3.5
Go	regulation of muscle contraction	F14F8.6
Go	regulation of muscle contraction	F12F3.2B
Go	regulation of muscle contraction	C56G7.1
Go	regulation of muscle contraction	H24D24.2
Go	regulation of muscle contraction	F40F11.2
Go	regulation of muscle contraction	F02E8.2B
Go	regulation of muscle contraction	Y105E8B.1A
Go	regulation of muscle contraction	ZC204.15
Go	regulation of muscle contraction	C53C9.3B
Go	regulation of muscle contraction	F55A8.2A
Go	regulation of muscle contraction	F54E2.3A
Go	regulation of muscle contraction	F31B12.1B
Go	regulation of muscle contraction	C09G4.2A
Go	regulation of muscle contraction	F25D7.4
Go	regulation of muscle contraction	F14F8.5
Go	regulation of muscle contraction	W06H8.3
Go	regulation of muscle contraction	F36G9.1
Go	regulation of muscle contraction	ZC404.11
Go	regulation of muscle contraction	F08B6.4A
Go	regulation of muscle contraction	F28E10.1B
Go	regulation of muscle contraction	K10B4.4
Go	regulation of muscle contraction	H04D03.2A
Go	regulation of muscle contraction	K12D9.10
Go	regulation of muscle contraction	F02G3.1A
Go	regulation of muscle contraction	C06C3.1C
Go	regulation of muscle contraction	M01G12.4
Go	regulation of muscle contraction	F12F3.2A
Go	regulation of muscle contraction	F54E2.3C
Go	regulation of muscle contraction	C36E6.3
Go	regulation of muscle contraction	C09G4.2C
Go	regulation of muscle contraction	C03A7.3
Go	regulation of muscle contraction	C09D1.1B
Go	regulation of muscle contraction	K06C4.8
Go	regulation of muscle contraction	H05O09.1
Go	regulation of muscle contraction	C14F5.3A
Go	regulation of muscle contraction	T20B3.2
Go	regulation of muscle contraction	F28E10.1A
Go	regulation of muscle contraction	Y105E8B.1F
Go	regulation of muscle contraction	F26D2.11
Go	regulation of muscle contraction	T05G11.7
Go	regulation of muscle contraction	C53C9.3A
Go	regulation of muscle contraction	Y46H3C.3
Go	regulation of muscle contraction	Y41D4A.8
Go	regulation of muscle contraction	F33E2.6
Go	regulation of muscle contraction	W03F8.1
Go	regulation of muscle contraction	C35A5.7
Go	regulation of muscle contraction	ZK617.1A
Go	regulation of muscle contraction	T26H5.5
Go	regulation of muscle contraction	C36A4.5
Go	regulation of muscle contraction	F36D3.13
Go	regulation of muscle contraction	ZK721.2
Go	regulation of muscle contraction	F58G6.1
Go	regulation of muscle contraction	T25F10.6
Go	regulation of muscle contraction	C09H5.2A
Go	regulation of muscle contraction	Y105E8B.1D
Go	regulation of muscle contraction	K04F1.4
Go	regulation of muscle contraction	C53C9.3C
Go	regulation of muscle contraction	C09G4.2B
Go	regulation of muscle contraction	Y43F8A.4
Go	regulation of muscle contraction	F31B12.1A
Go	regulation of muscle contraction	C18A11.7B
Go	regulation of muscle contraction	F43C9.2
Go	regulation of muscle contraction	K11D9.2B
Go	regulation of muscle contraction	C37H5.1
Go	regulation of muscle contraction	C48C5.1
Go	regulation of muscle contraction	C27B7.7
Go	regulation of muscle contraction	H04D03.2B
Go	regulation of muscle contraction	C52E12.2
Go	regulation of muscle contraction	F14F8.10
Go	regulation of muscle contraction	Y105E8B.1B
Go	regulation of muscle contraction	F02E8.2A
Go	regulation of muscle contraction	Y48A6A.1
Go	regulation of muscle contraction	F02G3.1C
Go	regulation of muscle contraction	C46F4.1
Go	regulation of muscle contraction	F12F3.1
Go	regulation of muscle contraction	Y48A6B.6
Go	regulation of muscle contraction	T08B1.2A
Go	regulation of muscle contraction	F28E10.1C
Go	regulation of muscle contraction	F54E2.3B
Go	regulation of muscle contraction	C09G4.2D
Go	regulation of muscle contraction	C35A11.1
Go	regulation of muscle contraction	T10H9.4
Go	regulation of muscle contraction	C01G12.8
Go	regulation of muscle contraction	F08B6.4B
Go	regulation of muscle contraction	F31B12.1C
Go	regulation of muscle contraction	F44A2.2
Go	regulation of muscle contraction	C06C3.1B
Go	regulation of muscle contraction	C26F1.6
Go	regulation of muscle contraction	T15B7.13
Go	regulation of muscle contraction	C14F5.3B
Go	regulation of muscle contraction	H05O09.2
Go	regulation of muscle contraction	F02G3.1B
Go	regulation of muscle contraction	Y105E8B.1E
Go	regulation of muscle contraction	C06C3.1A
Go	regulation of muscle contraction	F54E2.3D
Go	regulation of muscle contraction	K06C4.9
Go	regulation of muscle contraction	F56D5.9
Go	regulation of muscle contraction	F49D11.8
Go	regulation of muscle contraction	F21C10.7
Go	regulation of muscle contraction	M02D8.1
Go	regulation of muscle contraction	C09D1.1C
Go	regulation of muscle contraction	T08B1.2B
Go	regulation of muscle contraction	C36E6.5
Go	regulation of muscle contraction	F42A6.3
Go	regulation of muscle contraction	F40E10.3
Go	regulation of muscle contraction	F55A8.2C
Go	regulation of muscle contraction	W06H8.8
Go	regulation of muscle contraction	EEED8.14
Go	regulation of muscle contraction	Y46H3C.2
Go	regulation of muscle contraction	F42E11.4
Go	regulation of muscle contraction	Y105E8B.1C
Go	regulation of muscle contraction	T05B4.7
Go	regulation of muscle contraction	C09D1.1A
Go	regulation of muscle contraction	F21C10.12
Go	regulation of muscle contraction	ZK617.1B
Go	regulation of muscle contraction	F55A8.2B
Go	regulation of muscle contraction	C18A11.7A
Go	regulation of muscle contraction	K04F1.3
Go	vasopressin-like receptor activity	F13D2.2
Go	patched binding	R08B4.1B
Go	patched binding	W06B11.4
Go	patched binding	F22B7.5A
Go	patched binding	T05C12.10
Go	patched binding	T04A8.9
Go	patched binding	ZK1037.10
Go	patched binding	K02E2.2
Go	patched binding	F22B7.5B
Go	patched binding	ZK678.5
Go	patched binding	F46B3.5
Go	patched binding	C29F3.2
Go	patched binding	ZK377.1
Go	patched binding	ZK1290.12
Go	patched binding	R08B4.1A
Go	6\,7-dihydropteridine reductase activity	T03F6.1
Go	N-acyltransferase activity	Y47G6A.6
Go	N-acyltransferase activity	K04G7.3
Go	N-acyltransferase activity	B0238.10
Go	N-acyltransferase activity	Y97E10AL.3
Go	N-acyltransferase activity	K07H8.3
Go	N-acyltransferase activity	C29F9.6
Go	N-acyltransferase activity	M01E5.6
Go	N-acyltransferase activity	K02G10.6B
Go	N-acyltransferase activity	C49F5.5
Go	N-acyltransferase activity	Y38A10A.7
Go	N-acyltransferase activity	K07A1.11
Go	N-acyltransferase activity	T17E9.2A
Go	N-acyltransferase activity	Y111B2A.23
Go	N-acyltransferase activity	T10B5.4
Go	N-acyltransferase activity	T17E9.2C
Go	N-acyltransferase activity	R07B5.8
Go	N-acyltransferase activity	C56G2.15
Go	N-acyltransferase activity	C29F9.5
Go	N-acyltransferase activity	T23G11.2
Go	N-acyltransferase activity	T25B9.1
Go	N-acyltransferase activity	ZK863.3
Go	N-acyltransferase activity	R10E11.1B
Go	N-acyltransferase activity	F22F1.3
Go	N-acyltransferase activity	Y67D2.5
Go	N-acyltransferase activity	C34B7.4
Go	N-acyltransferase activity	K03D10.3
Go	N-acyltransferase activity	F26H11.3B
Go	N-acyltransferase activity	F40F12.7
Go	N-acyltransferase activity	Y110A7A.16
Go	N-acyltransferase activity	B0024.12
Go	N-acyltransferase activity	ZK783.4
Go	N-acyltransferase activity	Y50D7A.4
Go	N-acyltransferase activity	C06H2.3
Go	N-acyltransferase activity	K02G10.6A
Go	N-acyltransferase activity	K07A1.12
Go	N-acyltransferase activity	F26H11.3C
Go	N-acyltransferase activity	F54E7.9
Go	N-acyltransferase activity	Y37D8A.9
Go	N-acyltransferase activity	C01H6.7
Go	N-acyltransferase activity	T17E9.2B
Go	N-acyltransferase activity	W04A8.7
Go	N-acyltransferase activity	F55A12.8
Go	N-acyltransferase activity	M05B5.4
Go	N-acyltransferase activity	C47D12.1
Go	N-acyltransferase activity	F54E4.1
Go	N-acyltransferase activity	Y71H2AM.17
Go	N-acyltransferase activity	F26H11.3A
Go	N-acyltransferase activity	C31H5.6
Go	N-acyltransferase activity	C24F3.1A
Go	N-acyltransferase activity	C09G4.1
Go	N-acyltransferase activity	H20J04.2
Go	N-acyltransferase activity	VC5.4
Go	N-acyltransferase activity	F32A5.1
Go	N-acyltransferase activity	Y6B3B.10
Go	N-acyltransferase activity	K03H1.10
Go	N-acyltransferase activity	R10E11.1A
Go	N-acyltransferase activity	F08F8.4
Go	N-acyltransferase activity	D2023.4
Go	N-acyltransferase activity	F40F4.7
Go	N-acyltransferase activity	M03C11.4
Go	sodium ion transporter activity	Y56A3A.19
Go	sodium ion transporter activity	F37C12.3
Go	sodium ion transporter activity	F44G4.2
Go	sodium ion transporter activity	Y45G12B.1
Go	sodium ion transporter activity	ZK973.10
Go	sodium ion transporter activity	F16B4.6
Go	sodium ion transporter activity	Y54F10AM.5
Go	sodium ion transporter activity	T26A5.3
Go	sodium ion transporter activity	T20H4.5
Go	sodium ion transporter activity	C34B2.8
Go	sodium ion transporter activity	C10G8.5A
Go	sodium ion transporter activity	Y53G8AL.2
Go	sodium ion transporter activity	K09A9.5
Go	sodium ion transporter activity	Y71G12A.2
Go	sodium ion transporter activity	Y54E10BL.5
Go	sodium ion transporter activity	Y45G12B.1B
Go	sodium ion transporter activity	Y51H1A.3A
Go	sodium ion transporter activity	Y94H6A.8
Go	sodium ion transporter activity	K04G7.4A
Go	sodium ion transporter activity	C10G8.5D
Go	sodium ion transporter activity	W10D5.2
Go	sodium ion transporter activity	C16A3.5
Go	sodium ion transporter activity	T10E9.7B
Go	sodium ion transporter activity	C54D1.1
Go	sodium ion transporter activity	F59C6.5
Go	sodium ion transporter activity	Y63D3A.7
Go	sodium ion transporter activity	C33A12.1
Go	sodium ion transporter activity	C50B8.3
Go	sodium ion transporter activity	D2030.4
Go	sodium ion transporter activity	F53F4.10
Go	sodium ion transporter activity	T10E9.7
Go	sodium ion transporter activity	C25H3.9A
Go	sodium ion transporter activity	Y45G12B.1C
Go	sodium ion transporter activity	F45H10.3
Go	sodium ion transporter activity	Y51H1A.3B
Go	sodium ion transporter activity	F22D6.4
Go	sodium ion transporter activity	C10G8.5C
Go	sodium ion transporter activity	Y45G12B.1A
Go	sodium ion transporter activity	C09H10.3
Go	sodium ion transporter activity	Y57G11C.12
Go	sodium ion transporter activity	K04G7.4B
Go	sodium ion transporter activity	T10E9.7A
Go	sodium ion transporter activity	MTCE.35
Go	non-covalent chromatin modification	F54C4.2
Go	blastocyst hatching	F53H4.1
Go	blastocyst hatching	C52B9.8
Go	choline transporter activity	C48D1.3
Go	choline transporter activity	F35C8.7A
Go	choline transporter activity	F35C8.7B
Go	coenzyme A metabolism	C10G11.5B
Go	coenzyme A metabolism	Y71H2AM.6
Go	coenzyme A metabolism	Y65B4A.8
Go	coenzyme A metabolism	C10G11.5C
Go	coenzyme A metabolism	T05G5.5
Go	coenzyme A metabolism	B0365.1
Go	coenzyme A metabolism	F25H9.6
Go	coenzyme A metabolism	C10G11.5A
Go	coenzyme A metabolism	C42D8.3
Go	coenzyme A metabolism	D1005.1
Go	acetylcholine receptor activity	T01H10.5
Go	acetylcholine receptor activity	Y58G8A.1
Go	acetylcholine receptor activity	F47D12.1B
Go	acetylcholine receptor activity	Y40H4A.1A
Go	acetylcholine receptor activity	F11C7.1
Go	acetylcholine receptor activity	F53E10.2
Go	acetylcholine receptor activity	C15A7.1
Go	acetylcholine receptor activity	R03E1.3
Go	acetylcholine receptor activity	T01H10.7
Go	acetylcholine receptor activity	F58H7.3
Go	acetylcholine receptor activity	ZK973.5
Go	acetylcholine receptor activity	Y73F8A.30
Go	acetylcholine receptor activity	K11G12.7
Go	acetylcholine receptor activity	T09A5.3
Go	acetylcholine receptor activity	ZC504.2
Go	acetylcholine receptor activity	C15B12.5A
Go	acetylcholine receptor activity	Y73B6BL.26
Go	acetylcholine receptor activity	F18G5.4
Go	acetylcholine receptor activity	K11G12.2
Go	acetylcholine receptor activity	C15B12.5C
Go	acetylcholine receptor activity	C04C3.2
Go	acetylcholine receptor activity	Y74E4A.1B
Go	acetylcholine receptor activity	F47D12.1D
Go	acetylcholine receptor activity	F17E9.8
Go	acetylcholine receptor activity	F25G6.3A
Go	acetylcholine receptor activity	R02E12.8
Go	acetylcholine receptor activity	T05B4.1
Go	acetylcholine receptor activity	T01H10.1
Go	acetylcholine receptor activity	K03B8.9
Go	acetylcholine receptor activity	Y48B6A.4
Go	acetylcholine receptor activity	Y44A6E.1
Go	acetylcholine receptor activity	R01E6.4
Go	acetylcholine receptor activity	F59B1.9
Go	acetylcholine receptor activity	T01H10.3
Go	acetylcholine receptor activity	Y57G11C.2
Go	acetylcholine receptor activity	C40C9.2
Go	acetylcholine receptor activity	T01H10.2
Go	acetylcholine receptor activity	F09E8.7
Go	acetylcholine receptor activity	Y40H4A.1B
Go	acetylcholine receptor activity	C31H5.3
Go	acetylcholine receptor activity	F21A3.7
Go	acetylcholine receptor activity	T26H10.1
Go	acetylcholine receptor activity	F47D12.1A
Go	acetylcholine receptor activity	R06A4.10A
Go	acetylcholine receptor activity	C35C5.5
Go	acetylcholine receptor activity	T01H10.6
Go	acetylcholine receptor activity	Y40H4A.1
Go	acetylcholine receptor activity	Y105C5B.16
Go	acetylcholine receptor activity	F47D12.1E
Go	acetylcholine receptor activity	R13A5.4
Go	acetylcholine receptor activity	Y74E4A.1A
Go	acetylcholine receptor activity	D2092.3
Go	acetylcholine receptor activity	F48E3.7
Go	acetylcholine receptor activity	F21F3.5
Go	acetylcholine receptor activity	F15E6.2
Go	acetylcholine receptor activity	F28F8.1
Go	acetylcholine receptor activity	T08G11.5
Go	acetylcholine receptor activity	T05C12.2
Go	acetylcholine receptor activity	F25G6.4
Go	acetylcholine receptor activity	Y110A7A.3
Go	acetylcholine receptor activity	R06A4.10B
Go	acetylcholine receptor activity	F27B3.2
Go	acetylcholine receptor activity	C15B12.5B
Go	acetylcholine receptor activity	F47D12.1C
Go	acetylcholine receptor activity	F25G6.3B
Go	acetylcholine receptor activity	K03F8.2
Go	acetylcholine receptor activity	C02C2.3
Go	acetylcholine receptor activity	F17E9.7
Go	mating	F08F1.1B
Go	mating	F08F1.1A
Go	mating	C34F11.5
Go	mating	C02H7.3
Go	mating	W03A5.1
Go	mating	T22B11.3
Go	queuosine metabolism	ZK829.6
Go	queuosine metabolism	Y39B6A.35
Go	lauric acid metabolism	T10B9.4
Go	mitochondrial electron transport chain	Y56A3A.19
Go	mitochondrial electron transport chain	ZC116.2
Go	mitochondrial electron transport chain	F37C12.3
Go	mitochondrial electron transport chain	ZK973.10
Go	mitochondrial electron transport chain	F16B4.6
Go	mitochondrial electron transport chain	Y54F10AM.5
Go	mitochondrial electron transport chain	H06I04.2
Go	mitochondrial electron transport chain	C54G4.8
Go	mitochondrial electron transport chain	F56D2.1
Go	mitochondrial electron transport chain	T26A5.3
Go	mitochondrial electron transport chain	T20H4.5
Go	mitochondrial electron transport chain	F48E8.3
Go	mitochondrial electron transport chain	C34B2.8
Go	mitochondrial electron transport chain	C34B2.7
Go	mitochondrial electron transport chain	VW06B3R.1A
Go	mitochondrial electron transport chain	F31D4.5
Go	mitochondrial electron transport chain	C01A2.3
Go	mitochondrial electron transport chain	F42A8.2
Go	mitochondrial electron transport chain	C18E9.4
Go	mitochondrial electron transport chain	Y53G8AL.2
Go	mitochondrial electron transport chain	K09A9.5
Go	mitochondrial electron transport chain	F54C9.6
Go	mitochondrial electron transport chain	Y45G12B.1B
Go	mitochondrial electron transport chain	T27E9.2
Go	mitochondrial electron transport chain	Y51H1A.3A
Go	mitochondrial electron transport chain	Y94H6A.8
Go	mitochondrial electron transport chain	T10B10.2
Go	mitochondrial electron transport chain	K04G7.4A
Go	mitochondrial electron transport chain	W10D5.2
Go	mitochondrial electron transport chain	C16A3.5
Go	mitochondrial electron transport chain	T10E9.7B
Go	mitochondrial electron transport chain	E04A4.7
Go	mitochondrial electron transport chain	F54D8.2
Go	mitochondrial electron transport chain	W09C5.8
Go	mitochondrial electron transport chain	F59C6.5
Go	mitochondrial electron transport chain	Y63D3A.7
Go	mitochondrial electron transport chain	F45H10.2
Go	mitochondrial electron transport chain	C50B8.3
Go	mitochondrial electron transport chain	T07C4.7
Go	mitochondrial electron transport chain	D2030.4
Go	mitochondrial electron transport chain	Y71H2AM.5
Go	mitochondrial electron transport chain	F26E4.9
Go	mitochondrial electron transport chain	Y37D8A.14
Go	mitochondrial electron transport chain	F53F4.10
Go	mitochondrial electron transport chain	F42G8.12
Go	mitochondrial electron transport chain	C25H3.9A
Go	mitochondrial electron transport chain	Y45G12B.1C
Go	mitochondrial electron transport chain	C15H9.1
Go	mitochondrial electron transport chain	F45H10.3
Go	mitochondrial electron transport chain	Y51H1A.3B
Go	mitochondrial electron transport chain	C03G5.1
Go	mitochondrial electron transport chain	F22D6.4
Go	mitochondrial electron transport chain	F33A8.5
Go	mitochondrial electron transport chain	T24C4.1
Go	mitochondrial electron transport chain	ZC410.2
Go	mitochondrial electron transport chain	T02H6.11
Go	mitochondrial electron transport chain	Y45G12B.1A
Go	mitochondrial electron transport chain	VW06B3R.1B
Go	mitochondrial electron transport chain	R07E4.3
Go	mitochondrial electron transport chain	MTCE.21
Go	mitochondrial electron transport chain	C09H10.3
Go	mitochondrial electron transport chain	Y57G11C.12
Go	mitochondrial electron transport chain	K04G7.4B
Go	mitochondrial electron transport chain	MTCE.31
Go	mitochondrial electron transport chain	T10E9.7A
Go	mitochondrial electron transport chain	MTCE.35
Go	integral to membrane	K08E4.5
Go	integral to membrane	B0240.3
Go	integral to membrane	F54B11.3A
Go	integral to membrane	M7.3
Go	integral to membrane	C09D4.1
Go	integral to membrane	C10F3.6
Go	integral to membrane	F27D9.2
Go	integral to membrane	ZC84.2
Go	integral to membrane	T07C5.1A
Go	integral to membrane	Y41D4A.1
Go	integral to membrane	T05A1.1B
Go	integral to membrane	T25B6.7
Go	integral to membrane	K07F5.13C
Go	integral to membrane	ZC404.13
Go	integral to membrane	F55H12.3
Go	integral to membrane	ZK484.2B
Go	integral to membrane	K04B12.1
Go	integral to membrane	C35A5.3
Go	integral to membrane	W09C2.3B
Go	integral to membrane	C56G2.1A
Go	integral to membrane	C40C9.5A
Go	integral to membrane	ZK637.3
Go	integral to membrane	ZK1225.2
Go	integral to membrane	F43H9.2B
Go	integral to membrane	C33G8.1
Go	integral to membrane	ZK688.8
Go	integral to membrane	Y57A10A.28
Go	integral to membrane	Y51A2D.19C
Go	integral to membrane	K08B4.3
Go	integral to membrane	F45E4.7C
Go	integral to membrane	F46G10.1
Go	integral to membrane	F02E11.1
Go	integral to membrane	F58A3.2C
Go	integral to membrane	R107.8
Go	integral to membrane	C05D10.3
Go	integral to membrane	Y116A8C.14
Go	integral to membrane	F22B7.10
Go	integral to membrane	Y47G6A.7
Go	integral to membrane	F33D11.9B
Go	integral to membrane	Y38E10A.8
Go	integral to membrane	F58G11.1A
Go	integral to membrane	F41H10.8
Go	integral to membrane	C07G1.1
Go	integral to membrane	T18H9.5
Go	integral to membrane	F09A5.2
Go	integral to membrane	F45D3.5
Go	integral to membrane	K02G10.5
Go	integral to membrane	Y54G2A.18
Go	integral to membrane	R134.1
Go	integral to membrane	Y62E10A.15
Go	integral to membrane	F45E10.2
Go	integral to membrane	F47B7.1
Go	integral to membrane	T13B5.1
Go	integral to membrane	C17G1.3
Go	integral to membrane	R05F9.1C
Go	integral to membrane	R03D7.4
Go	integral to membrane	Y42A5A.1
Go	integral to membrane	F58H7.6
Go	integral to membrane	C10H11.6
Go	integral to membrane	H02I12.4
Go	integral to membrane	C44B7.4
Go	integral to membrane	K02E11.2
Go	integral to membrane	B0280.12A
Go	integral to membrane	R155.1B
Go	integral to membrane	C06A12.4
Go	integral to membrane	Y55B1BM.1C
Go	integral to membrane	T04H1.6
Go	integral to membrane	R07A4.1
Go	integral to membrane	T10F2.3
Go	integral to membrane	C03A7.12
Go	integral to membrane	R03A10.6
Go	integral to membrane	K11D9.2A
Go	integral to membrane	T01B11.7
Go	integral to membrane	F28F9.4
Go	integral to membrane	T05C12.7
Go	integral to membrane	T21B6.5
Go	integral to membrane	Y52B11C.1
Go	integral to membrane	Y41D4B.10
Go	integral to membrane	R04F11.4
Go	integral to membrane	Y105E8A.10
Go	integral to membrane	C44B7.8
Go	integral to membrane	C36B7.6
Go	integral to membrane	Y69A2AR.15
Go	integral to membrane	ZK1321.2C
Go	integral to membrane	F20A1.7B
Go	integral to membrane	C29F5.4
Go	integral to membrane	Y55D5A.5
Go	integral to membrane	T19E10.1B
Go	integral to membrane	F41H8.3
Go	integral to membrane	D1046.5
Go	integral to membrane	C29A12.4
Go	integral to membrane	C24G7.1
Go	integral to membrane	F59G1.1D
Go	integral to membrane	F55A12.4A
Go	integral to membrane	F12B6.2A
Go	integral to membrane	F27E11.3B
Go	integral to membrane	M01E11.1
Go	integral to membrane	W03D2.1
Go	integral to membrane	C27H6.1
Go	integral to membrane	ZK858.3
Go	integral to membrane	F35B12.4
Go	integral to membrane	T01H10.5
Go	integral to membrane	C14F5.1B
Go	integral to membrane	F53C11.6
Go	integral to membrane	R173.3
Go	integral to membrane	C06E1.1
Go	integral to membrane	T22G5.5
Go	integral to membrane	C54D10.5
Go	integral to membrane	T01A4.1A
Go	integral to membrane	Y54G2A.6
Go	integral to membrane	T21F2.1B
Go	integral to membrane	Y58G8A.1
Go	integral to membrane	D2030.1
Go	integral to membrane	F20E11.2
Go	integral to membrane	C03E10.4
Go	integral to membrane	F41G4.3B
Go	integral to membrane	ZK354.1
Go	integral to membrane	F53F4.5
Go	integral to membrane	K11D9.3
Go	integral to membrane	F44E2.2B
Go	integral to membrane	W01B11.2
Go	integral to membrane	R05H10.6
Go	integral to membrane	B0495.4
Go	integral to membrane	F35G8.1
Go	integral to membrane	C06G8.2
Go	integral to membrane	C25B8.7
Go	integral to membrane	F55F8.9
Go	integral to membrane	T10H4.3
Go	integral to membrane	F58D7.1
Go	integral to membrane	R07G3.3B
Go	integral to membrane	T19C3.1
Go	integral to membrane	C09G9.2
Go	integral to membrane	C24A3.6
Go	integral to membrane	F18E3.5
Go	integral to membrane	ZC455.7
Go	integral to membrane	ZK637.8E
Go	integral to membrane	Y116F11B.12B
Go	integral to membrane	C47C12.3A
Go	integral to membrane	R05G6.9
Go	integral to membrane	B0304.3
Go	integral to membrane	B0361.11
Go	integral to membrane	C32C4.1
Go	integral to membrane	R13H7.2A
Go	integral to membrane	F02E9.7
Go	integral to membrane	C48B4.4A
Go	integral to membrane	B0395.2
Go	integral to membrane	F33D4.2E
Go	integral to membrane	F41E7.2
Go	integral to membrane	C38C10.2
Go	integral to membrane	Y69A2AR.4
Go	integral to membrane	K04A8.4
Go	integral to membrane	C39E9.10
Go	integral to membrane	C48A7.1
Go	integral to membrane	T23F2.1
Go	integral to membrane	D1022.6
Go	integral to membrane	F53H8.3
Go	integral to membrane	F22E5.3
Go	integral to membrane	W09C5.7
Go	integral to membrane	K07A12.2
Go	integral to membrane	Y38F1A.2
Go	integral to membrane	E04A4.5
Go	integral to membrane	Y92H12BR.7
Go	integral to membrane	R11E3.2
Go	integral to membrane	F56C11.2
Go	integral to membrane	Y110A2AL.12B
Go	integral to membrane	F37C12.12
Go	integral to membrane	M03F4.3A
Go	integral to membrane	K06C4.17
Go	integral to membrane	ZK512.3
Go	integral to membrane	Y19D10A.6
Go	integral to membrane	T22E7.2
Go	integral to membrane	ZK20.6
Go	integral to membrane	T11F8.3
Go	integral to membrane	F20D1.9
Go	integral to membrane	AC3.2
Go	integral to membrane	Y69H2.3D
Go	integral to membrane	F21H7.10
Go	integral to membrane	C30B5.5
Go	integral to membrane	T04A8.12
Go	integral to membrane	T06D8.5
Go	integral to membrane	Y37A1C.1A
Go	integral to membrane	C18H7.2A
Go	integral to membrane	C51E3.2
Go	integral to membrane	W05B2.2
Go	integral to membrane	F40E10.6
Go	integral to membrane	M02F4.7
Go	integral to membrane	F35F10.9
Go	integral to membrane	C31E10.7
Go	integral to membrane	F08G12.5
Go	integral to membrane	F44E7.7
Go	integral to membrane	F27E11.2B
Go	integral to membrane	T13A10.9
Go	integral to membrane	C02D4.2
Go	integral to membrane	F47D12.1B
Go	integral to membrane	R13H9.2
Go	integral to membrane	F35C11.4
Go	integral to membrane	K08E7.9
Go	integral to membrane	R09E10.5
Go	integral to membrane	T01G5.2
Go	integral to membrane	C13D9.8
Go	integral to membrane	W09G12.1
Go	integral to membrane	C06A8.9
Go	integral to membrane	Y46G5A.26
Go	integral to membrane	F35H8.6
Go	integral to membrane	C43H6.9
Go	integral to membrane	C05A9.1
Go	integral to membrane	C15C7.1
Go	integral to membrane	C48E7.8
Go	integral to membrane	D2092.1A
Go	integral to membrane	ZK809.4
Go	integral to membrane	F38E1.9
Go	integral to membrane	ZK970.5
Go	integral to membrane	ZC239.12
Go	integral to membrane	Y54G11B.1
Go	integral to membrane	R12G8.2
Go	integral to membrane	C26H9A.1
Go	integral to membrane	F14F8.6
Go	integral to membrane	C37A5.1
Go	integral to membrane	F47G9.1
Go	integral to membrane	F59D12.1
Go	integral to membrane	Y71G12B.20A
Go	integral to membrane	T09F5.9
Go	integral to membrane	F54F11.3
Go	integral to membrane	T12A7.2
Go	integral to membrane	C04E6.10
Go	integral to membrane	C28F5.4
Go	integral to membrane	H12C20.5
Go	integral to membrane	T23F2.5
Go	integral to membrane	ZK1053.6
Go	integral to membrane	B0222.2
Go	integral to membrane	C28H8.4
Go	integral to membrane	D2021.8
Go	integral to membrane	B0464.4
Go	integral to membrane	M70.4A
Go	integral to membrane	T04G9.2
Go	integral to membrane	F09G2.8
Go	integral to membrane	F12F3.2B
Go	integral to membrane	R12E2.10
Go	integral to membrane	F26G5.10
Go	integral to membrane	K02A2.3
Go	integral to membrane	Y51B9A.6
Go	integral to membrane	C06B3.4
Go	integral to membrane	ZC455.3
Go	integral to membrane	Y53F4B.20
Go	integral to membrane	W01C8.6A
Go	integral to membrane	C09D8.1B
Go	integral to membrane	F46F3.2
Go	integral to membrane	F14D12.6B
Go	integral to membrane	F57G9.2
Go	integral to membrane	T22C8.8
Go	integral to membrane	D2021.2A
Go	integral to membrane	Y56A3A.12B
Go	integral to membrane	Y70G10A.3
Go	integral to membrane	H42K12.1A
Go	integral to membrane	C40A11.3
Go	integral to membrane	T03F1.4
Go	integral to membrane	C15H11.3
Go	integral to membrane	C18G1.3
Go	integral to membrane	C48D1.3
Go	integral to membrane	Y39C12A.8
Go	integral to membrane	H24D24.2
Go	integral to membrane	F56H1.1
Go	integral to membrane	K02F2.6
Go	integral to membrane	Y110A2AL.2
Go	integral to membrane	W02B12.9
Go	integral to membrane	T28C6.7
Go	integral to membrane	6R55.1A
Go	integral to membrane	C30B5.2A
Go	integral to membrane	T28C12.1
Go	integral to membrane	W02B12.4
Go	integral to membrane	F52E4.4
Go	integral to membrane	C14F5.4
Go	integral to membrane	Y48G8AL.11
Go	integral to membrane	B0024.14C
Go	integral to membrane	R06C1.2
Go	integral to membrane	F15A8.6
Go	integral to membrane	F31E8.2B
Go	integral to membrane	C47D12.2
Go	integral to membrane	F48F7.3
Go	integral to membrane	Y60A3A.19
Go	integral to membrane	ZC506.3
Go	integral to membrane	F57F10.1A
Go	integral to membrane	VW02B12L.1
Go	integral to membrane	F40F11.2
Go	integral to membrane	C46E1.2
Go	integral to membrane	Y113G7A.4
Go	integral to membrane	F02E8.2B
Go	integral to membrane	T03D3.3
Go	integral to membrane	T28C12.4B
Go	integral to membrane	T26A5.1
Go	integral to membrane	C48E7.6
Go	integral to membrane	C15H9.5
Go	integral to membrane	C04C3.6
Go	integral to membrane	ZC204.15
Go	integral to membrane	F38H4.4
Go	integral to membrane	C01G8.4
Go	integral to membrane	F32A5.5B
Go	integral to membrane	Y54E10BR.7
Go	integral to membrane	T22C1.8
Go	integral to membrane	F54F12.1
Go	integral to membrane	T01H3.1
Go	integral to membrane	F54G2.1A
Go	integral to membrane	ZK721.4
Go	integral to membrane	C53C9.3B
Go	integral to membrane	D2045.8
Go	integral to membrane	W04E12.6
Go	integral to membrane	Y62E10A.10
Go	integral to membrane	C10F3.3
Go	integral to membrane	Y40H4A.1A
Go	integral to membrane	K04F10.4F
Go	integral to membrane	C17H12.3
Go	integral to membrane	ZK632.2
Go	integral to membrane	C46F4.2
Go	integral to membrane	F44F4.13
Go	integral to membrane	T25B9.7
Go	integral to membrane	ZK682.2
Go	integral to membrane	K04E7.2
Go	integral to membrane	R04B5.9
Go	integral to membrane	T22F3.10
Go	integral to membrane	F11C7.1
Go	integral to membrane	F13G3.7
Go	integral to membrane	ZK822.5
Go	integral to membrane	W06A7.3B
Go	integral to membrane	F25B4.7
Go	integral to membrane	R13F6.4C
Go	integral to membrane	Y97E10B.2
Go	integral to membrane	F36H12.10
Go	integral to membrane	Y34B4A.3
Go	integral to membrane	F10D2.3
Go	integral to membrane	F57H12.5
Go	integral to membrane	K01A2.1
Go	integral to membrane	C16B8.1
Go	integral to membrane	H19N07.4
Go	integral to membrane	T22D1.12
Go	integral to membrane	C24B9.3B
Go	integral to membrane	C49A1.2
Go	integral to membrane	Y47C4A.1
Go	integral to membrane	T24D1.1B
Go	integral to membrane	W02B9.1B
Go	integral to membrane	W06H3.1
Go	integral to membrane	Y45G12B.2B
Go	integral to membrane	ZK1067.1
Go	integral to membrane	K10C8.2
Go	integral to membrane	F57A10.2
Go	integral to membrane	R07E4.4
Go	integral to membrane	R57.1B
Go	integral to membrane	K08C7.2
Go	integral to membrane	F33H1.5
Go	integral to membrane	ZC155.7
Go	integral to membrane	ZK1248.1
Go	integral to membrane	K04G11.5
Go	integral to membrane	T22E5.2
Go	integral to membrane	M28.6
Go	integral to membrane	D2024.3
Go	integral to membrane	F43E2.4
Go	integral to membrane	ZC262.3A
Go	integral to membrane	C17D12.1A
Go	integral to membrane	F15A8.5A
Go	integral to membrane	C44B9.2
Go	integral to membrane	F35H10.4
Go	integral to membrane	C42D8.8B
Go	integral to membrane	Y51A2D.5
Go	integral to membrane	F35G12.10
Go	integral to membrane	C56E6.5
Go	integral to membrane	Y57E12AM.1
Go	integral to membrane	Y51A2D.13B
Go	integral to membrane	F14D12.4B
Go	integral to membrane	F33D4.7
Go	integral to membrane	F08C6.1A
Go	integral to membrane	Y48G8AL.13
Go	integral to membrane	W05H5.3
Go	integral to membrane	T07D4.4A
Go	integral to membrane	C18E3.8
Go	integral to membrane	F08A10.1A
Go	integral to membrane	C44C3.1
Go	integral to membrane	K09C4.1
Go	integral to membrane	Y22D7AL.11
Go	integral to membrane	F39G3.5
Go	integral to membrane	C48A7.1A
Go	integral to membrane	R12A1.2
Go	integral to membrane	ZK377.2B
Go	integral to membrane	D1022.1
Go	integral to membrane	T10H9.3
Go	integral to membrane	T11F9.2A
Go	integral to membrane	C08B6.5
Go	integral to membrane	ZC84.4
Go	integral to membrane	F49A5.4
Go	integral to membrane	F58A3.2A
Go	integral to membrane	F18F11.3
Go	integral to membrane	C12D12.5
Go	integral to membrane	K07A3.2
Go	integral to membrane	Y37E3.13
Go	integral to membrane	C18F3.2
Go	integral to membrane	B0563.6B
Go	integral to membrane	F54E2.3A
Go	integral to membrane	C18C4.5B
Go	integral to membrane	M03C11.2
Go	integral to membrane	T01B4.1
Go	integral to membrane	F28G4.5
Go	integral to membrane	F45G2.1
Go	integral to membrane	T11F9.5
Go	integral to membrane	K10B4.5
Go	integral to membrane	T13A10.7
Go	integral to membrane	F13D2.2
Go	integral to membrane	ZK829.10
Go	integral to membrane	R11.1
Go	integral to membrane	C52E4.5
Go	integral to membrane	T09F3.2
Go	integral to membrane	DY3.7
Go	integral to membrane	F25D7.4
Go	integral to membrane	C18B12.2
Go	integral to membrane	R11G10.1A
Go	integral to membrane	T15B7.16
Go	integral to membrane	Y67D8C.10A
Go	integral to membrane	Y37A1B.10
Go	integral to membrane	F53E10.2
Go	integral to membrane	C06H2.4
Go	integral to membrane	H06I04.2
Go	integral to membrane	Y48G9A.9B
Go	integral to membrane	C50E10.10
Go	integral to membrane	M01D7.2
Go	integral to membrane	T19F4.1A
Go	integral to membrane	F14F8.5
Go	integral to membrane	T28F2.5
Go	integral to membrane	ZK488.9
Go	integral to membrane	F46C5.8
Go	integral to membrane	M05D6.3
Go	integral to membrane	C45B2.4B
Go	integral to membrane	C41C4.2
Go	integral to membrane	C01H6.6
Go	integral to membrane	Y39E4B.12A
Go	integral to membrane	F54E4.2
Go	integral to membrane	Y49E10.9
Go	integral to membrane	Y56A3A.2
Go	integral to membrane	F16D3.7
Go	integral to membrane	W04C9.1A
Go	integral to membrane	C50H11.13
Go	integral to membrane	Y43F8A.5
Go	integral to membrane	T18D3.3
Go	integral to membrane	Y39G8B.3
Go	integral to membrane	C15A7.1
Go	integral to membrane	C13F10.5
Go	integral to membrane	D2096.2
Go	integral to membrane	T03G11.8
Go	integral to membrane	F58B3.8
Go	integral to membrane	T14G10.6
Go	integral to membrane	Y105C5B.2
Go	integral to membrane	ZC374.1
Go	integral to membrane	F47C12.2
Go	integral to membrane	F36D1.2
Go	integral to membrane	C01G6.1A
Go	integral to membrane	Y102A5C.22
Go	integral to membrane	K09F6.3
Go	integral to membrane	C38C6.2
Go	integral to membrane	C09E7.7
Go	integral to membrane	C24B9.13
Go	integral to membrane	T14E8.1A
Go	integral to membrane	Y75B8A.5
Go	integral to membrane	F14E5.1
Go	integral to membrane	Y38F2AL.3A
Go	integral to membrane	F20B6.3
Go	integral to membrane	Y19D10A.11
Go	integral to membrane	ZC239.14
Go	integral to membrane	C01B4.7
Go	integral to membrane	F37A4.1
Go	integral to membrane	R09B5.11
Go	integral to membrane	E03H4.12
Go	integral to membrane	W03D8.6
Go	integral to membrane	R03E1.3
Go	integral to membrane	R13.3
Go	integral to membrane	W02C12.1
Go	integral to membrane	D1007.5A
Go	integral to membrane	F55H12.5
Go	integral to membrane	F58E6.5
Go	integral to membrane	T07H6.1A
Go	integral to membrane	F20B4.6
Go	integral to membrane	T01H10.7
Go	integral to membrane	ZC239.3
Go	integral to membrane	ZK970.1A
Go	integral to membrane	T13B5.3
Go	integral to membrane	Y105E8A.12
Go	integral to membrane	C18C4.2
Go	integral to membrane	F36H2.1
Go	integral to membrane	F35C5.3
Go	integral to membrane	F13B9.8
Go	integral to membrane	T01D3.6A
Go	integral to membrane	T05B4.5
Go	integral to membrane	W06H8.3
Go	integral to membrane	T13C2.6B
Go	integral to membrane	C50H2.3A
Go	integral to membrane	C50E10.9
Go	integral to membrane	F13B12.6
Go	integral to membrane	Y23H5B.4
Go	integral to membrane	C35D10.1A
Go	integral to membrane	W08D2.5
Go	integral to membrane	Y49E10.20
Go	integral to membrane	F18A12.4
Go	integral to membrane	F57B7.1
Go	integral to membrane	F55F3.3
Go	integral to membrane	Y73F8A.2
Go	integral to membrane	T25E12.10
Go	integral to membrane	T14B4.4
Go	integral to membrane	T13H5.1
Go	integral to membrane	F35C8.4
Go	integral to membrane	R08E3.1B
Go	integral to membrane	ZK380.2
Go	integral to membrane	F14F11.1C
Go	integral to membrane	C04G6.5
Go	integral to membrane	K02G10.6B
Go	integral to membrane	T21D12.9A
Go	integral to membrane	T01C3.10
Go	integral to membrane	Y59E9AR.7
Go	integral to membrane	R10E11.4
Go	integral to membrane	C43F9.9
Go	integral to membrane	C39B10.1
Go	integral to membrane	T09E8.3
Go	integral to membrane	Y49C4A.8A
Go	integral to membrane	F47A4.1B
Go	integral to membrane	C27F2.8
Go	integral to membrane	F01D4.2
Go	integral to membrane	F40F9.1A
Go	integral to membrane	Y54G9A.4
Go	integral to membrane	ZK637.8C
Go	integral to membrane	C09E8.1B
Go	integral to membrane	F55H12.1
Go	integral to membrane	F31A9.3B
Go	integral to membrane	C44E12.3B
Go	integral to membrane	Y51A2D.19A
Go	integral to membrane	Y37B11A.3
Go	integral to membrane	H27D07.4
Go	integral to membrane	C32E8.6B
Go	integral to membrane	F56D12.4
Go	integral to membrane	F52F12.1B
Go	integral to membrane	C10H11.4
Go	integral to membrane	C33H5.16
Go	integral to membrane	Y54E2A.1
Go	integral to membrane	B0496.5
Go	integral to membrane	K09A9.3
Go	integral to membrane	C27B7.4
Go	integral to membrane	F21C3.1
Go	integral to membrane	C29E6.2
Go	integral to membrane	C54G4.8
Go	integral to membrane	Y69A2AR.18C
Go	integral to membrane	Y57A10A.35
Go	integral to membrane	T15D6.4
Go	integral to membrane	K08F9.1
Go	integral to membrane	F41C3.2
Go	integral to membrane	Y38A10A.5
Go	integral to membrane	C41G11.4C
Go	integral to membrane	Y39D8C.1
Go	integral to membrane	B0564.4
Go	integral to membrane	ZK270.1
Go	integral to membrane	F59D6.5
Go	integral to membrane	T05H4.13C
Go	integral to membrane	C13D9.6
Go	integral to membrane	Y110A2AM.3
Go	integral to membrane	B0024.14A
Go	integral to membrane	T04H1.8
Go	integral to membrane	Y63D3A.8
Go	integral to membrane	H11E01.2
Go	integral to membrane	B0303.11
Go	integral to membrane	C51E3.4
Go	integral to membrane	C02B8.5
Go	integral to membrane	F27C1.7B
Go	integral to membrane	Y48E1B.14A
Go	integral to membrane	C46H11.2
Go	integral to membrane	F02D10.5
Go	integral to membrane	F33C8.1B
Go	integral to membrane	F34D6.3
Go	integral to membrane	F53B6.6
Go	integral to membrane	Y59H11AR.2A
Go	integral to membrane	T07D3.6
Go	integral to membrane	C47C12.4
Go	integral to membrane	F28A12.1
Go	integral to membrane	F36G9.1
Go	integral to membrane	C15F1.3A
Go	integral to membrane	ZC404.11
Go	integral to membrane	ZK418.7
Go	integral to membrane	F58H7.3
Go	integral to membrane	R12B2.1
Go	integral to membrane	T21C12.1D
Go	integral to membrane	F57B9.4D
Go	integral to membrane	F11A10.6
Go	integral to membrane	F44E7.9
Go	integral to membrane	C56A3.3
Go	integral to membrane	F49D11.1
Go	integral to membrane	T16G12.1
Go	integral to membrane	F56F4.6
Go	integral to membrane	ZK54.3
Go	integral to membrane	F39G3.1
Go	integral to membrane	F22A3.3
Go	integral to membrane	Y110A7A.11
Go	integral to membrane	B0334.5
Go	integral to membrane	F28E10.1B
Go	integral to membrane	R06A4.4B
Go	integral to membrane	R07C3.4
Go	integral to membrane	Y69A2AR.30B
Go	integral to membrane	Y37A1B.11
Go	integral to membrane	Y37H9A.2
Go	integral to membrane	T03F1.12B
Go	integral to membrane	T13A10.10A
Go	integral to membrane	Y69A2AR.6
Go	integral to membrane	ZK973.5
Go	integral to membrane	ZK455.7
Go	integral to membrane	Y75B8A.9B
Go	integral to membrane	B0252.3B
Go	integral to membrane	K02F6.9
Go	integral to membrane	R10H1.2
Go	integral to membrane	ZK470.1
Go	integral to membrane	H24K24.5
Go	integral to membrane	F44E7.4C
Go	integral to membrane	F57G8.5
Go	integral to membrane	R13H9.4
Go	integral to membrane	Y45F10D.3
Go	integral to membrane	F26A3.3
Go	integral to membrane	K10B4.4
Go	integral to membrane	T20B12.9
Go	integral to membrane	C41H7.7
Go	integral to membrane	C13B9.4
Go	integral to membrane	R01H2.3
Go	integral to membrane	F32A7.6
Go	integral to membrane	Y46G5A.5
Go	integral to membrane	Y4C6A.2B
Go	integral to membrane	T26C5.3A
Go	integral to membrane	C06H5.7
Go	integral to membrane	T19H12.6
Go	integral to membrane	F33D4.2C
Go	integral to membrane	H04D03.2A
Go	integral to membrane	C25B8.4A
Go	integral to membrane	F14B8.3
Go	integral to membrane	F54B8.7
Go	integral to membrane	ZK1037.9
Go	integral to membrane	F49E8.5
Go	integral to membrane	F10D2.5
Go	integral to membrane	F40H3.5
Go	integral to membrane	R05F9.8
Go	integral to membrane	M01A10.2C
Go	integral to membrane	T03D3.1
Go	integral to membrane	F20D1.10
Go	integral to membrane	C31A11.1
Go	integral to membrane	B0454.2
Go	integral to membrane	F53C3.13C
Go	integral to membrane	Y49A3A.2
Go	integral to membrane	Y55F3BL.2
Go	integral to membrane	M117.1
Go	integral to membrane	H19M22.3C
Go	integral to membrane	C06G1.1
Go	integral to membrane	ZK858.6A
Go	integral to membrane	W06A7.3D
Go	integral to membrane	T25B6.2B
Go	integral to membrane	Y73B6BL.40
Go	integral to membrane	K12D9.10
Go	integral to membrane	Y57G11C.6
Go	integral to membrane	ZC21.2
Go	integral to membrane	B0457.1A
Go	integral to membrane	C09F5.2
Go	integral to membrane	T23F1.7B
Go	integral to membrane	C25B8.4C
Go	integral to membrane	K11D12.4
Go	integral to membrane	F57B7.1A
Go	integral to membrane	B0331.2
Go	integral to membrane	F22E5.11
Go	integral to membrane	Y75B12B.7
Go	integral to membrane	F59E12.4B
Go	integral to membrane	K12G11.1
Go	integral to membrane	F11D5.3A
Go	integral to membrane	C28C12.7B
Go	integral to membrane	Y41G9A.4A
Go	integral to membrane	C06B3.8
Go	integral to membrane	C45G7.6
Go	integral to membrane	T14B1.2
Go	integral to membrane	F57C12.1
Go	integral to membrane	W04E12.8
Go	integral to membrane	F02G3.1A
Go	integral to membrane	Y73F8A.30
Go	integral to membrane	F55C5.2
Go	integral to membrane	F58G11.4
Go	integral to membrane	PAR2.4A
Go	integral to membrane	C50D2.2
Go	integral to membrane	C13C4.5
Go	integral to membrane	T01D3.3A
Go	integral to membrane	MTCE.12
Go	integral to membrane	F48F7.2
Go	integral to membrane	M79.3
Go	integral to membrane	F58E1.6B
Go	integral to membrane	F02C9.3
Go	integral to membrane	K08E5.2A
Go	integral to membrane	R08F11.6
Go	integral to membrane	F31F6.6
Go	integral to membrane	R09B5.4
Go	integral to membrane	C24F3.5
Go	integral to membrane	F16F9.5
Go	integral to membrane	B0024.6
Go	integral to membrane	F09E8.6
Go	integral to membrane	K11G12.7
Go	integral to membrane	T09A5.3
Go	integral to membrane	T02H6.3
Go	integral to membrane	T05G11.4
Go	integral to membrane	Y54G2A.29
Go	integral to membrane	F08B12.3B
Go	integral to membrane	F52H2.6
Go	integral to membrane	F10D2.11
Go	integral to membrane	K01H12.2
Go	integral to membrane	F09G2.6
Go	integral to membrane	M01G12.4
Go	integral to membrane	F09E10.3
Go	integral to membrane	C02G6.2
Go	integral to membrane	F01F1.13
Go	integral to membrane	C47C12.6
Go	integral to membrane	F09C12.1
Go	integral to membrane	Y74C10AM.1
Go	integral to membrane	C54A12.2
Go	integral to membrane	F57G9.4
Go	integral to membrane	C30F12.6
Go	integral to membrane	F12F3.2A
Go	integral to membrane	K12C11.2
Go	integral to membrane	ZK1098.10A
Go	integral to membrane	D1086.9
Go	integral to membrane	F12F6.3
Go	integral to membrane	F07B10.1
Go	integral to membrane	C15H11.1
Go	integral to membrane	R11H6.2
Go	integral to membrane	F26B1.3
Go	integral to membrane	T09B9.2
Go	integral to membrane	Y37E3.9
Go	integral to membrane	Y110A2AR.1
Go	integral to membrane	Y105E8A.3
Go	integral to membrane	R07C3.12
Go	integral to membrane	C01G6.8B
Go	integral to membrane	T06F4.2B
Go	integral to membrane	F23H12.2
Go	integral to membrane	W05H5.5
Go	integral to membrane	F58G6.4
Go	integral to membrane	K10B2.4
Go	integral to membrane	B0244.2
Go	integral to membrane	F09B9.1
Go	integral to membrane	C17H11.1
Go	integral to membrane	B0491.8B
Go	integral to membrane	R05F9.12
Go	integral to membrane	F19B2.3
Go	integral to membrane	F54E2.3C
Go	integral to membrane	M162.5
Go	integral to membrane	F56A4.12
Go	integral to membrane	F14F11.1A
Go	integral to membrane	B0252.1
Go	integral to membrane	C14F5.2
Go	integral to membrane	T23F2.3
Go	integral to membrane	K09E4.2
Go	integral to membrane	F46A8.10
Go	integral to membrane	F20G2.2
Go	integral to membrane	C29E4.4
Go	integral to membrane	C46F11.1
Go	integral to membrane	ZK455.2
Go	integral to membrane	K08D9.3
Go	integral to membrane	Y46G5A.17
Go	integral to membrane	R13A5.1D
Go	integral to membrane	Y92C3A.1
Go	integral to membrane	T12A2.15A
Go	integral to membrane	F56A8.3A
Go	integral to membrane	B0416.1
Go	integral to membrane	Y54F10AL.1A
Go	integral to membrane	T25C12.3
Go	integral to membrane	C25A1.8
Go	integral to membrane	ZK822.3A
Go	integral to membrane	C25B8.1A
Go	integral to membrane	K07E3.8B
Go	integral to membrane	Y32F6A.4
Go	integral to membrane	T08G3.10
Go	integral to membrane	T01A4.1C
Go	integral to membrane	K12H4.4
Go	integral to membrane	C50F7.1
Go	integral to membrane	H10E21.2
Go	integral to membrane	Y38F2AR.7
Go	integral to membrane	ZC518.1A
Go	integral to membrane	F26D2.9
Go	integral to membrane	R06B10.4
Go	integral to membrane	B0218.1B
Go	integral to membrane	ZK1010.9
Go	integral to membrane	T28H11.5
Go	integral to membrane	Y64H9A.1
Go	integral to membrane	R09H10.5
Go	integral to membrane	F42A8.3
Go	integral to membrane	F22E10.2
Go	integral to membrane	Y37H2C.1
Go	integral to membrane	C43G2.4
Go	integral to membrane	T23D8.1
Go	integral to membrane	C27A7.6
Go	integral to membrane	F25H5.7
Go	integral to membrane	D2085.6
Go	integral to membrane	F39E9.4
Go	integral to membrane	F11C7.4
Go	integral to membrane	F56D1.4B
Go	integral to membrane	M01B2.7
Go	integral to membrane	F22E10.4
Go	integral to membrane	ZC443.5
Go	integral to membrane	T28D9.3
Go	integral to membrane	Y43F8C.12
Go	integral to membrane	F54H5.3
Go	integral to membrane	F16B12.2
Go	integral to membrane	F56H1.4
Go	integral to membrane	Y44A6B.2
Go	integral to membrane	C54C8.7
Go	integral to membrane	T07F10.4
Go	integral to membrane	C44C3.3
Go	integral to membrane	ZK896.6
Go	integral to membrane	F01G4.5
Go	integral to membrane	Y116A8C.9
Go	integral to membrane	M88.1
Go	integral to membrane	H06H21.10B
Go	integral to membrane	ZK1086.1A
Go	integral to membrane	T06C12.9
Go	integral to membrane	R155.3
Go	integral to membrane	Y70C5C.2
Go	integral to membrane	F52F10.2
Go	integral to membrane	T19H12.10
Go	integral to membrane	F16B3.1
Go	integral to membrane	Y4C6B.3
Go	integral to membrane	T21E8.2
Go	integral to membrane	C34B2.8
Go	integral to membrane	H06H21.2
Go	integral to membrane	F08B4.2A
Go	integral to membrane	C03A7.3
Go	integral to membrane	Y73C8B.4
Go	integral to membrane	F59E12.13
Go	integral to membrane	Y39A1A.22
Go	integral to membrane	F08F3.2B
Go	integral to membrane	F09B12.4
Go	integral to membrane	F22E5.8
Go	integral to membrane	C50E10.7
Go	integral to membrane	Y82E9BR.16B
Go	integral to membrane	Y76A2A.2
Go	integral to membrane	Y55B1BM.1B
Go	integral to membrane	F14H8.6
Go	integral to membrane	T21E8.3
Go	integral to membrane	B0416.5B
Go	integral to membrane	Y38F2AL.3B
Go	integral to membrane	F02H6.7
Go	integral to membrane	F09F3.9
Go	integral to membrane	F14F11.1E
Go	integral to membrane	C45G7.5
Go	integral to membrane	C34G6.2
Go	integral to membrane	R151.6
Go	integral to membrane	Y43B11AL.2B
Go	integral to membrane	ZC239.17
Go	integral to membrane	ZC518.1B
Go	integral to membrane	R151.4A
Go	integral to membrane	K10D6.1
Go	integral to membrane	C56G3.1
Go	integral to membrane	T12G3.8
Go	integral to membrane	R05H5.6
Go	integral to membrane	M01F1.4
Go	integral to membrane	H28O16.1D
Go	integral to membrane	B0511.14B
Go	integral to membrane	F54D1.6
Go	integral to membrane	R12C12.3
Go	integral to membrane	R07B1.3
Go	integral to membrane	F41B4.4A
Go	integral to membrane	ZK1037.7
Go	integral to membrane	ZK546.3
Go	integral to membrane	F10C5.2
Go	integral to membrane	C56G3.1A
Go	integral to membrane	T09E11.1
Go	integral to membrane	F10G8.3
Go	integral to membrane	M03A1.1B
Go	integral to membrane	Y18D10A.6B
Go	integral to membrane	F20A1.7C
Go	integral to membrane	C13D9.4
Go	integral to membrane	F59G1.1A
Go	integral to membrane	F31D5.5
Go	integral to membrane	C41G11.4A
Go	integral to membrane	T02B11.7
Go	integral to membrane	ZK970.4
Go	integral to membrane	C41G6.3
Go	integral to membrane	F56F3.2A
Go	integral to membrane	C54D2.5
Go	integral to membrane	T11F1.5
Go	integral to membrane	R13F6.4A
Go	integral to membrane	F01F1.15
Go	integral to membrane	C34D4.9
Go	integral to membrane	ZK20.2
Go	integral to membrane	C53B4.3
Go	integral to membrane	ZK849.5
Go	integral to membrane	Y53G8B.4
Go	integral to membrane	F41C3.4
Go	integral to membrane	Y32F6B.1
Go	integral to membrane	W09D6.6
Go	integral to membrane	C33H5.14
Go	integral to membrane	T22F3.11B
Go	integral to membrane	T06D8.9
Go	integral to membrane	F40A3.2
Go	integral to membrane	R09E10.2
Go	integral to membrane	F37B4.9
Go	integral to membrane	F11A6.2
Go	integral to membrane	T27E9.1B
Go	integral to membrane	Y69H2.12
Go	integral to membrane	F52F10.3
Go	integral to membrane	T08A9.3
Go	integral to membrane	T05H4.13A
Go	integral to membrane	F36H2.3B
Go	integral to membrane	T19B4.1
Go	integral to membrane	T23H4.1
Go	integral to membrane	H35N03.1
Go	integral to membrane	F26F4.3
Go	integral to membrane	Y39A1A.19
Go	integral to membrane	C02D4.2B
Go	integral to membrane	F14F4.3B
Go	integral to membrane	AC3.7
Go	integral to membrane	C05C10.1
Go	integral to membrane	F27C8.1
Go	integral to membrane	C29E6.3
Go	integral to membrane	B0310.5
Go	integral to membrane	T15D6.3
Go	integral to membrane	F46A9.3
Go	integral to membrane	F35E8.11
Go	integral to membrane	H42K12.1B
Go	integral to membrane	Y69A2AR.18A
Go	integral to membrane	ZC239.5
Go	integral to membrane	T11F9.3
Go	integral to membrane	T21C12.1B
Go	integral to membrane	F11E6.5
Go	integral to membrane	W02G9.4
Go	integral to membrane	F37C12.2
Go	integral to membrane	F35H8.2
Go	integral to membrane	K03H6.1
Go	integral to membrane	F21H7.9
Go	integral to membrane	C47A4.2B
Go	integral to membrane	B0563.2
Go	integral to membrane	R05D11.1
Go	integral to membrane	M02B1.1
Go	integral to membrane	C10G8.5A
Go	integral to membrane	C50F7.10
Go	integral to membrane	F57F5.2
Go	integral to membrane	F42F12.3
Go	integral to membrane	F55A4.8A
Go	integral to membrane	ZK792.7
Go	integral to membrane	C10G8.5B
Go	integral to membrane	F58F12.1
Go	integral to membrane	C17H11.6A
Go	integral to membrane	F07H5.2
Go	integral to membrane	T21D12.9C
Go	integral to membrane	B0240.1
Go	integral to membrane	C09D1.1B
Go	integral to membrane	Y116A8B.5
Go	integral to membrane	Y48G1C.5
Go	integral to membrane	K12D9.4
Go	integral to membrane	C01A2.3
Go	integral to membrane	T05A7.3
Go	integral to membrane	C49A9.7
Go	integral to membrane	C41C4.4
Go	integral to membrane	T06C12.10
Go	integral to membrane	T21C12.1A
Go	integral to membrane	C55C2.5C
Go	integral to membrane	Y41D4B.19A
Go	integral to membrane	C43E11.8
Go	integral to membrane	B0019.1
Go	integral to membrane	F17C8.1
Go	integral to membrane	T22H9.2A
Go	integral to membrane	F31D4.7
Go	integral to membrane	Y43D4A.3
Go	integral to membrane	C32D5.2
Go	integral to membrane	C05D9.8
Go	integral to membrane	C55B7.2
Go	integral to membrane	T27D12.2A
Go	integral to membrane	Y38H6C.8
Go	integral to membrane	T19H12.4
Go	integral to membrane	T20B12.3
Go	integral to membrane	C13C4.6
Go	integral to membrane	T04H1.1
Go	integral to membrane	T02C5.5
Go	integral to membrane	C34B7.2
Go	integral to membrane	W05H5.6
Go	integral to membrane	F58B4.1A
Go	integral to membrane	Y53H1C.1
Go	integral to membrane	B0024.13A
Go	integral to membrane	Y38C1AA.9
Go	integral to membrane	F57C7.2B
Go	integral to membrane	F37H8.4
Go	integral to membrane	E04D5.2
Go	integral to membrane	C54C8.11
Go	integral to membrane	C30H6.6
Go	integral to membrane	ZK1251.8
Go	integral to membrane	F01D4.7
Go	integral to membrane	C18E9.7
Go	integral to membrane	Y69A2AR.19
Go	integral to membrane	C34E10.1
Go	integral to membrane	F40F4.6
Go	integral to membrane	C02E11.1B
Go	integral to membrane	B0285.6
Go	integral to membrane	K06C4.8
Go	integral to membrane	K08F11.5
Go	integral to membrane	C54D2.5A
Go	integral to membrane	E03H4.10
Go	integral to membrane	F23F1.6
Go	integral to membrane	R03E9.3
Go	integral to membrane	T13A10.12
Go	integral to membrane	Y59H11AM.1
Go	integral to membrane	W09G3.2
Go	integral to membrane	T14D7.3
Go	integral to membrane	Y37D8A.13
Go	integral to membrane	ZC504.2
Go	integral to membrane	Y57G11C.17
Go	integral to membrane	K10D3.1
Go	integral to membrane	C15B12.5A
Go	integral to membrane	B0218.6
Go	integral to membrane	F07A11.3
Go	integral to membrane	T06E8.1
Go	integral to membrane	Y46H3A.6
Go	integral to membrane	F08F1.1B
Go	integral to membrane	C42C1.16
Go	integral to membrane	R05G6.6
Go	integral to membrane	Y6E2A.9A
Go	integral to membrane	C04A2.7D
Go	integral to membrane	Y102A11A.6
Go	integral to membrane	C38C10.1
Go	integral to membrane	C25B8.4B
Go	integral to membrane	4R79.1
Go	integral to membrane	Y40C5A.2
Go	integral to membrane	H02I12.8
Go	integral to membrane	C54F6.13B
Go	integral to membrane	Y49E10.11A
Go	integral to membrane	C09E7.3
Go	integral to membrane	K12H6.3
Go	integral to membrane	C55B6.1
Go	integral to membrane	ZK354.5
Go	integral to membrane	B0365.5
Go	integral to membrane	C15H7.3
Go	integral to membrane	Y4C6B.4A
Go	integral to membrane	F41B4.4B
Go	integral to membrane	T02D1.6
Go	integral to membrane	M03A1.1A
Go	integral to membrane	Y48A6B.1
Go	integral to membrane	F25F8.2
Go	integral to membrane	Y53F4B.12
Go	integral to membrane	W09C2.3A
Go	integral to membrane	R08F11.1
Go	integral to membrane	C07A9.8
Go	integral to membrane	Y73B6BL.26
Go	integral to membrane	F01G10.10
Go	integral to membrane	K07E12.1B
Go	integral to membrane	W10G11.16
Go	integral to membrane	F52F12.1A
Go	integral to membrane	ZK637.8B
Go	integral to membrane	Y71H2AM.22
Go	integral to membrane	T11F9.1
Go	integral to membrane	T22F3.8
Go	integral to membrane	C24A8.1
Go	integral to membrane	T16A9.4
Go	integral to membrane	F54C9.6
Go	integral to membrane	F15A4.3
Go	integral to membrane	K07E8.5
Go	integral to membrane	C44C3.5
Go	integral to membrane	M04B2.5
Go	integral to membrane	Y37D8A.22
Go	integral to membrane	C09B7.1A
Go	integral to membrane	F10E7.9
Go	integral to membrane	F18G5.4
Go	integral to membrane	K01D12.4
Go	integral to membrane	Y71G12A.2
Go	integral to membrane	W03F11.2
Go	integral to membrane	F57A8.2
Go	integral to membrane	F46C3.1
Go	integral to membrane	Y39E4B.12B
Go	integral to membrane	Y53C12A.2
[truncated: 762,381 more rows]
